# Supplementary material for: Colorectal cancer concurrent gene signature based on coherent patterns between genomic and transcriptional alterations
Source: BMC Cancer. 2022 May 30;22:590. doi: 10.1186/s12885-022-09627-9 (PMC9150289; doi:10.1186/s12885-022-09627-9)
Supplement: Supplementary file 3 — Additional file 3. [file 12885_2022_9627_MOESM3_ESM.xlsx]

## Sheet: Ａdditional File 3
Additional File 3. Processed gene expression values, gene-centric table pertaining the average log-intensity ratio per gene from CGH experiments (SNP microarrays) and sample information (CGH: comparative genomic hybridization, SNP: single nucleotide polymorphism)

## Sheet: Gene expression microarray
Symbol	G01	G02	G03	G04	G05	G06	G07	G08	G09	G10	G11	G12	G13	G14	G15	G16	G17	G18	G19	G20	G21	G22	G23	G24	G25	G26	G27	G28	G29	G30	G31	G32
PTGES3L-AARSD1	8.50714	8.56096	8.46373	8.65539	8.54308	8.18271	8.69434	8.62264	8.46117	8.20629	8.27197	8.50649	8.5077	8.35365	9.29006	8.05598	8.32721	9.04338	8.39574	8.5622	8.95607	8.82337	9.00549	8.45472	8.54779	8.66704	8.93546	8.7297	8.81604	9.29899	8.91053	9.08154
MACC1	7.06246	6.97505	7.00203	7.12212	7.0441	7.01872	6.93006	7.03689	7.20219	7.0186	7.0738	7.0405	6.98608	7.01314	7.12947	7.09044	7.05102	7.03669	7.05011	6.98563	7.13923	7.10498	7.2096	6.99856	6.97453	6.99482	7.10343	7.16012	7.01159	6.98127	7.01903	6.98756
A1BG	7.13029	7.19279	7.10747	6.95275	7.18318	7.08851	7.07551	7.13291	7.07948	7.10008	7.11021	7.10041	7.11685	7.0681	7.07873	7.00972	7.12991	7.10725	7.0586	7.1835	7.07443	7.14109	7.19479	7.13213	7.14633	7.05923	7.05815	7.10466	7.13194	7.11315	7.19009	7.07828
A1CF	9.27989	9.05914	7.10106	8.73647	7.01021	8.52792	8.91858	9.06777	8.80754	9.10647	9.18433	8.92294	9.30345	9.50121	10.0832	8.59784	7.5692	8.2705	9.029	9.08022	9.75939	8.97885	7.97232	8.68191	7.64108	8.32292	8.4557	8.11983	7.98439	8.65421	9.07007	8.05617
POTEH	7.00982	6.9209	7.082	7.10458	6.97639	6.99427	6.98587	6.97226	7.0302	6.95721	7.04336	7.1017	7.11048	7.02309	6.96187	6.9731	7.0019	7.11071	7.02025	7.06447	7.10363	7.01719	7.07959	6.9523	7.06018	7.03833	7.01454	7.05952	6.95836	7.00593	7.07495	7.00757
RBFOX1	7.08411	7.05745	6.97926	7.03258	7.00013	6.96212	7.07422	7.096	7.03174	7.06111	6.90823	7.08604	6.97281	7.04223	6.99949	7.05149	6.97553	6.97885	7.05608	6.99889	6.97991	7.04766	6.96772	7.023	6.96402	6.99242	6.97682	6.98209	6.95836	6.96508	7.05789	7.0298
GGACT	7.7054	8.05367	7.5361	8.1068	7.30986	8.4714	7.99546	7.81915	7.63122	8.46201	8.42381	7.87371	7.93705	7.59592	8.18889	8.17853	8.54772	8.29484	7.50237	7.43023	7.82346	7.8078	7.34114	8.13584	8.03358	7.76188	8.36036	7.63988	7.3566	7.75926	7.93295	7.41098
A2M	10.8736	9.38107	10.455	9.80046	11.408	9.98353	9.80295	10.2154	9.89894	9.33911	9.84974	8.9113	9.6735	10.289	9.55581	10.1551	10.04	8.83903	10.6611	10.6096	8.84424	9.3385	10.0786	9.91057	9.63561	8.66804	9.22185	10.1932	9.92979	9.44909	9.19046	9.1363
A2ML1	6.90209	6.87519	6.98686	6.94097	6.99509	6.94463	6.98587	7.00352	6.9485	6.88503	6.90417	6.91197	6.95602	6.91016	6.91845	6.94339	6.91708	6.9243	6.94218	6.92185	6.93246	6.9052	6.88865	6.93702	6.9215	6.89902	6.91144	6.92039	6.92338	6.99481	6.89368	7.01142
A3GALT2	7.05976	6.93299	7.06007	6.91103	7.05602	7.061	7.0105	7.00868	7.05017	7.05529	6.94979	7.08867	6.93921	6.9599	7.04496	7.03961	7.08937	6.99558	6.99505	7.00259	6.98072	7.05751	6.98608	7.01107	6.99243	7.03547	6.97612	6.93436	7.03949	6.99184	6.97272	6.98189
A4GALT	7.23789	7.09131	7.94302	7.40213	8.49458	7.2538	7.33901	7.2708	7.30619	7.09578	7.3691	7.20698	7.05886	6.94759	6.90389	7.01868	7.00686	7.12929	7.1199	7.0188	6.92913	6.95678	7.10801	7.22783	7.11256	7.03547	7.12778	7.0162	7.18756	7.23635	7.1346	7.4528
A4GNT	7.00982	7.01371	6.94721	7.0429	6.91037	6.98689	7.10986	7.12068	7.05632	7.01268	7.00613	7.01847	7.04422	6.98919	6.99076	7.03566	7.10401	7.11414	6.99421	7.05591	7.14633	7.10156	6.95435	7.07388	6.99243	7.15701	7.00996	7.07573	7.10965	7.10378	7.01176	7.11266
NPSR1-AS1	7.11262	6.99294	7.10266	7.05577	7.1221	7.12049	7.00096	6.98534	7.123	7.17052	7.09896	7.17213	7.05723	6.98306	7.02096	7.02387	7.09674	7.03864	7.00619	7.01205	7.23062	7.07632	7.07707	7.05619	7.11407	7.09361	6.97682	7.03229	7.06788	7.04469	7.08291	7.01913
AAAS	7.27197	7.65898	7.22144	7.46637	7.22159	7.33352	7.5556	7.51389	7.5794	7.3272	7.25925	7.42379	7.42076	7.49069	7.41235	7.3903	7.60944	7.65104	7.38996	7.23811	7.48594	7.44348	7.85399	7.35848	7.52734	7.37834	7.50513	7.47539	7.64654	7.53214	7.60923	7.72956
AACS	7.78699	8.26002	7.42021	7.75431	7.25183	7.68632	8.05017	7.79352	7.58617	7.5902	7.77574	7.52862	7.27734	7.63759	7.59928	7.55516	7.6999	7.71756	7.78435	7.33496	7.61053	7.71461	7.75617	7.61073	7.32845	7.52976	7.66824	7.40962	7.78707	7.74	7.65709	7.78081
AADAC	7.10583	7.04592	7.01871	7.30096	7.00516	7.32008	7.10105	7.13656	7.04402	7.44401	7.25003	6.87603	7.43219	7.2756	7.85615	7.22938	7.0313	7.03669	7.49418	7.06728	7.30752	7.2012	7.01372	7.24009	7.77479	7.25862	7.13679	7.91427	7.00671	7.05723	7.05284	7.17668
NCEH1	7.81522	7.80927	7.59875	8.2526	7.34022	8.19602	7.86333	7.70953	7.76799	7.94961	8.16003	7.77969	8.33008	8.11087	8.38391	8.3209	8.66328	8.30225	8.04535	8.18701	8.15871	8.14748	7.81881	7.97325	7.50995	8.26382	8.15097	8.24427	8.80387	8.56184	7.59596	7.98542
AADACL2	7.09496	6.99592	6.94874	6.9903	7.02396	6.95714	7.03742	6.98143	6.85072	7.00228	6.8479	6.98474	7.00189	6.99428	7.10063	6.96777	7.05102	6.97223	7.04839	6.96353	6.98815	6.9302	6.95292	7.04061	6.96402	6.97172	7.00464	7.0078	7.10114	6.95181	6.96414	7.02883
AADACL4	7.04359	7.00335	7.11389	7.05448	6.92502	7.05259	6.89013	6.91919	7.05171	6.9481	7.11768	7.06616	7.00942	6.96193	6.93306	6.91474	6.92757	7.08053	6.93158	6.98906	6.91878	7.07404	6.99537	7.00565	6.92601	6.9807	7.10157	6.99065	7.00915	6.95831	6.95227	6.94635
AADAT	7.72032	8.14717	7.77426	7.68378	7.38191	7.88123	8.27511	7.733	8.12982	7.56855	7.43403	7.74548	8.07377	7.39194	8.43213	7.77636	8.16248	8.69055	7.91982	7.39499	8.10253	7.79061	8.15998	7.67954	9.05153	7.98323	8.38639	7.74148	8.12427	8.07851	7.55976	7.40172
AAGAB	8.71073	8.26275	7.67479	8.50863	7.62281	8.14089	8.37628	8.23225	8.07589	8.12726	8.18808	7.94616	8.39239	8.04848	8.21455	8.57354	8.73202	8.7593	8.34224	8.45947	8.04321	8.16717	8.95198	8.30525	8.3805	8.34931	8.24668	8.01565	8.24833	7.98887	7.70214	7.96199
AAK1	7.1615	7.02256	7.13003	7.1113	7.12738	7.01993	7.10735	7.06726	7.20373	7.14964	7.14365	6.93412	7.64477	7.60865	7.19297	7.13555	7.12296	7.08145	7.14596	7.1916	7.15819	7.00199	7.20358	7.17148	7.18213	6.94864	7.1226	7.04554	7.12653	7.22611	7.11628	7.0934
AAMP	8.82519	8.93261	8.87738	9.11039	8.8483	8.9543	8.83041	9.10337	9.00377	9.07732	8.88656	9.18327	8.96987	8.61229	8.68603	8.32637	8.73046	8.99929	8.6076	8.79012	8.75569	8.78154	8.83761	8.3608	8.32157	8.7861	8.52485	8.58883	9.02717	8.96303	9.37285	9.23869
AANAT	6.87008	6.92241	6.85255	6.9783	6.84623	7.0175	6.88581	6.92053	7.02714	6.94354	6.92307	6.83035	6.92064	6.94583	6.98513	6.90472	6.89778	6.92375	6.90845	6.93743	6.91033	6.91015	6.87803	6.9259	6.91364	6.88071	6.90885	6.97634	6.90207	6.92416	6.92271	6.95751
AARS	10.3572	10.5661	10.6192	10.4621	10.6725	11.118	10.7022	10.284	10.7848	10.8407	10.979	10.4116	11.2603	10.4476	10.3468	11.0465	10.6896	10.9869	10.8948	10.7177	11.699	10.7385	10.9516	11.0936	10.8421	11.5533	11.0361	11.8939	11.7121	11.4342	10.856	10.1231
AARS2	7.76049	8.04651	8.01007	8.01143	7.61107	7.60035	7.96447	7.99365	7.89275	7.88987	7.58815	7.84081	8.24798	7.99677	8.49268	7.90908	8.3627	8.4945	8.15936	8.12007	8.30027	8.10026	8.54461	7.98882	8.53143	7.56034	8.1132	8.06903	8.29201	8.27903	8.40618	8.17641
AASDH	7.62652	7.58471	7.19364	7.25236	7.09916	7.26472	7.60523	7.58245	7.44518	7.53827	7.43107	7.378	7.61692	7.53352	7.61981	7.51559	7.67106	7.6321	7.76209	7.6867	7.80025	7.52005	7.64974	7.55084	7.75169	7.62676	7.7683	7.42192	7.53792	7.21975	7.33925	7.21089
AASDHPPT	7.96342	8.04207	7.76814	8.0341	7.76518	7.85795	7.72175	7.82579	8.06391	8.1045	8.16627	7.86935	7.95115	7.90001	8.3026	8.52918	8.9322	7.92798	8.03575	8.21558	8.14937	8.48261	7.91493	7.80443	8.40234	8.01905	8.16426	8.03218	8.52758	7.56462	7.49362	7.27559
AASS	7.02471	7.00335	7.26368	7.0429	7.3007	7.0598	7.12355	7.08355	7.01486	6.99632	7.08515	6.93706	7.12161	7.08816	7.08662	7.10061	7.23447	6.96982	7.16147	7.12186	7.11317	7.04181	7.19479	7.39906	7.07308	7.0719	7.03212	7.01432	7.1532	7.11315	7.15743	7.13198
AATF	8.38972	8.71123	8.68485	8.39002	9.17012	8.47352	8.60175	8.55162	8.96338	8.3937	8.30915	8.6985	8.97564	8.20321	8.912	8.39586	8.46633	8.69365	8.33947	8.32728	8.98995	9.18682	8.91307	8.32219	8.52963	9.02056	8.2909	8.85593	8.42983	8.93648	9.24714	9.46784
AATK	7.54645	7.61063	7.48176	7.55381	7.94669	7.59955	7.42477	7.48389	7.49806	7.51339	7.61487	7.62783	7.28021	7.66852	7.38307	7.49301	7.29615	7.30033	7.39612	7.49852	7.34093	7.33523	7.49008	7.42112	7.44349	7.3363	7.35283	7.36438	7.24266	7.4385	7.55832	7.56646
ABAT	7.10855	7.07028	7.01719	7.01005	6.92865	7.07778	7.00914	7.03178	7.09654	7.10295	7.09018	7.31848	7.4118	7.4005	7.15014	7.08275	7.14019	6.92321	7.28139	7.269	7.70418	7.42927	6.91634	7.12703	7.21971	6.93985	7.20693	7.07484	7.48213	7.14826	7.10947	7.16553
ABCA1	9.25591	8.63813	9.83209	8.50575	10.1135	8.04444	8.25613	8.73558	8.50829	8.70584	8.66554	8.67856	8.02097	9.08376	8.8111	9.02654	9.11248	7.62959	9.25198	10.3222	7.97477	8.80142	8.7026	9.52636	8.38649	9.47587	8.42296	8.34116	8.26332	8.60247	8.06921	8.20413
ABCA10	7.04493	7.02108	7.03698	6.93582	7.00853	6.98936	7.02537	6.99445	7.021	7.06547	6.97487	6.99607	7.02182	7.12547	7.10063	7.15872	7.12179	7.22598	7.13388	7.08626	7.06681	7.17622	7.03964	7.20174	7.16042	7.20671	7.13901	7.16733	7.21418	7.05826	7.0242	6.98094
ABCA11P	7.05302	6.89811	6.92878	7.00176	6.94305	6.99059	7.03876	7.00868	6.98566	7.09578	6.97487	7.13745	7.2082	6.96609	7.10063	6.99364	7.13564	7.13012	7.08028	7.10496	7.28365	7.18405	7.09522	7.1211	7.18562	7.26434	7.14825	7.02091	7.20103	7.08939	7.13652	7.05335
ABCA12	6.97005	6.9209	6.96403	6.91824	6.96251	6.96212	6.90733	6.96701	6.94538	6.94962	6.87963	6.8426	6.94836	6.92337	6.96068	6.93632	6.91564	7.50089	6.92299	6.93827	6.96171	6.94421	6.89683	6.91874	6.94686	6.99972	7.03895	6.9647	6.93109	6.96944	6.98337	7.00949
ABCA13	6.85979	7.58995	6.94721	6.78669	7.00516	6.88762	7.08452	6.98273	6.92509	6.86476	6.9001	6.88356	6.90044	6.94241	6.92673	6.87424	7.5838	6.96356	6.92494	6.9366	6.87871	6.87467	6.91514	6.92685	6.92568	6.93325	6.88602	6.91745	6.90002	6.89875	6.91273	6.94728
ABCA2	7.30665	7.7098	7.51786	7.42637	7.73062	8.36753	7.53253	7.64202	7.43349	7.87772	7.43107	7.74548	8.0872	7.64382	7.56302	7.26683	8.20902	7.9837	7.6107	7.26771	7.33941	7.46038	8.28833	7.61131	7.68895	7.29442	7.36119	7.3722	8.3182	8.05549	8.32432	8.03923
ABCA3	7.17502	7.09822	7.10907	6.93582	7.28847	7.73177	7.07938	6.99315	7.01026	7.07562	7.06875	6.98331	7.03775	7.12859	7.02729	7.06462	6.99946	7.0058	7.4105	7.08274	7.00734	7.05507	7.24425	7.1916	7.04084	7.4797	7.03212	7.77587	6.99473	7.07658	7.14606	7.07628
ABCA4	6.98249	7.02843	6.93493	6.93926	6.97294	6.92955	6.90161	7.28522	7.02407	6.96629	7.00872	6.97617	7.03937	7.07734	7.09131	7.01868	7.0019	7.13012	7.02113	6.99707	7.09528	7.00367	7.31929	6.93436	6.95213	6.98766	6.95617	6.95744	6.99238	6.96856	7.03038	6.96592
ABCA5	7.50886	7.19279	7.17728	7.1113	6.966	7.03449	7.19656	7.28742	7.11677	7.08716	7.18746	7.20461	6.88681	7.11612	6.93986	6.93291	6.92344	6.91201	7.11261	7.14096	6.90594	6.94939	6.96543	6.96021	7.00076	6.94469	7.00086	6.94532	6.95154	6.9958	6.92933	6.90835
ABCA6	7.16014	6.97953	7.18546	7.09654	7.23969	7.12519	7.05333	7.04832	7.09344	6.93285	6.96434	6.91197	6.95378	7.14732	6.934	7.06331	6.97873	6.9243	7.16701	6.99436	6.95818	7.03844	7.15916	7.3277	6.97375	6.99242	6.93324	6.98293	7.06938	7.04574	6.98444	7.04349
ABCA7	7.36856	8.133	7.69596	8.11363	7.79841	7.70861	7.82435	7.8698	7.63122	8.18581	7.84857	7.52597	7.632	7.54144	7.2041	7.59293	7.87575	8.55975	7.8627	7.86255	7.47131	7.4508	8.05069	8.12917	7.55809	9.09992	7.87508	8.64428	7.60993	7.57665	8.86748	7.7964
ABCA8	8.5949	7.23216	7.24424	7.48468	8.1322	7.33967	7.07938	7.62523	7.23439	7.26474	7.36491	7.11716	7.21871	7.94232	6.99508	7.40385	7.17224	7.15122	7.90468	7.61249	7.11173	7.096	7.05648	7.16482	7.04867	7.12185	7.1226	7.12393	7.21899	7.14914	7.35171	7.17769
ABCA9	7.24975	7.02108	7.08991	7.11265	7.20964	7.08732	7.08963	7.11208	7.13701	7.198	7.11395	6.9776	7.16545	7.37472	7.09754	7.14536	7.09917	7.14802	7.29889	7.29289	7.12583	7.17358	7.01817	7.26022	7.19079	7.09361	7.18984	7.00688	7.2389	7.08254	7.14415	7.06827
ABCB1	8.02652	8.27992	8.07632	8.27498	7.43629	7.52687	8.14441	8.90101	7.9385	7.35907	7.76659	7.19508	7.29019	9.25999	6.97052	8.34027	8.1898	7.31997	9.44032	8.44051	7.68989	8.93173	9.24068	7.86082	8.2781	8.25313	7.92456	8.42982	8.14993	7.33091	7.40853	7.59888
ABCB10	8.05294	7.98317	7.56162	7.89022	7.62746	8.09077	7.88419	8.08131	7.96651	7.91851	7.98045	8.14604	7.5592	7.83112	7.81261	8.30315	7.93921	7.83083	7.95807	7.88248	8.09033	8.16456	7.50972	7.9521	8.07687	7.77218	8.12989	7.77823	8.15276	7.4662	7.56335	7.34962
ABCB11	7.0355	7.01666	6.999	7.02211	6.9484	7.08494	7.0858	7.15351	6.9485	7.11294	6.95509	7.06883	6.92642	7.01454	7.03208	7.05807	6.982	7.02015	6.98596	7.04525	7.06074	6.98645	7.02532	7.08984	7.01911	7.00095	7.07151	6.99775	7.0272	7.03837	7.05081	6.98945
ABCB4	7.14794	6.96607	7.16747	6.93755	7.12473	7.0658	7.00369	7.12313	6.99797	6.93591	7.09144	6.93852	7.04909	6.99688	6.99219	7.06069	7.09917	6.90605	7.17192	7.31165	6.94748	7.04766	6.97552	7.1211	7.06112	6.96843	7.04045	6.9647	7.1103	7.01732	6.97058	7.10251
ABCB5	6.99211	6.97803	6.9257	6.88325	6.91405	6.95963	6.97345	6.85527	6.97331	6.98435	6.87963	6.88206	6.92307	6.91628	6.89284	6.92876	6.89074	6.94696	6.90226	6.92004	6.95339	6.92962	6.89683	6.91706	6.9215	6.87704	6.93787	6.91601	6.91019	6.95749	6.91717	6.93614
ABCB6	7.44656	7.82042	7.78637	8.0018	8.16702	8.21212	8.02673	7.86408	7.73298	8.43631	8.04179	7.91748	8.66301	7.58567	8.2891	7.66163	8.39351	8.75245	7.46599	7.76113	8.42043	8.44311	8.9526	8.33776	8.33473	8.33051	8.32629	8.43928	8.43036	8.13332	8.54786	8.46734
ABCB7	8.06118	7.83556	7.60118	8.16653	7.67057	8.22593	7.92234	7.96175	8.01369	7.91576	7.87233	7.85042	8.30809	7.92447	8.44314	7.89501	8.29192	8.44603	8.39205	8.24816	8.39743	8.25321	8.41407	7.96246	8.53292	8.03685	7.95751	8.18172	8.08681	7.57131	7.94129	7.60027
ABCB8	7.06516	7.25603	7.01416	7.12618	6.99173	7.51046	7.15526	7.2641	7.08103	7.26995	7.02674	7.22226	7.15303	7.01175	7.15159	6.99007	6.9911	7.15201	7.09805	7.00259	7.07359	7.08525	7.12433	7.00032	7.02998	7.00724	7.06384	7.06135	7.0272	7.16551	7.28485	7.4317
ABCB9	7.65006	7.48187	7.61443	8.27594	7.95459	8.13007	7.74974	8.18567	8.17136	7.63494	7.87043	7.67093	7.89636	8.51374	7.71286	8.3606	8.40124	7.7808	7.764	8.20711	7.49275	7.53257	8.03688	7.83309	8.05745	7.73144	8.3465	8.62299	8.27148	8.18478	7.8391	8.28124
ABCC1	7.12893	7.2102	7.36565	7.16033	7.36419	7.07419	7.24309	7.06096	7.36474	7.36149	7.06115	7.37596	7.53624	7.152	7.36701	7.30894	7.12062	7.32321	7.13695	7.12342	7.5542	7.33942	7.10085	7.0678	7.26842	7.16267	7.32898	7.3401	7.44655	7.75807	7.38202	7.72956
ABCC10	7.35643	7.38097	7.6192	7.36727	7.28541	7.38377	7.52647	7.46716	7.53186	7.60566	7.6016	7.38812	7.70568	7.41466	7.67687	7.39552	7.6787	7.63361	7.52075	7.38277	7.90431	7.53033	7.62776	7.62695	7.59912	7.32372	7.62689	7.65115	7.51813	7.86745	7.87551	7.80041
ABCC11	7.07192	7.00186	7.01416	7.03517	6.85583	6.99427	7.06252	6.9775	6.95161	7.09148	7.05481	6.92529	6.97667	7.01595	7.00398	7.00468	6.982	7.10639	7.1314	6.97984	7.0182	7.12396	6.98196	7.1027	6.96122	7.01238	7.02602	7.02849	7.0731	7.00083	6.94248	6.97248
ABCC12	6.98662	6.97206	6.95486	6.84466	6.93046	6.93081	6.96234	7.05592	6.9485	7.03627	6.93914	6.95601	6.90812	7.02453	6.925	6.97747	7.00937	6.9511	6.89828	6.93743	6.92127	6.91116	6.96543	6.93595	6.93357	6.90141	6.96067	6.91276	6.94168	7.02047	6.93702	6.97154
ABCC13	7.13844	7.12941	7.05697	7.01411	7.01191	7.061	7.06773	7.11331	7.08413	7.09291	7.01774	7.07945	7.0735	7.18319	7.21922	7.07242	7.09429	7.41414	7.26404	7.46391	7.07857	7.13205	7.01639	7.0012	7.09449	7.30182	6.92154	6.96696	7.00833	7.0142	7.15175	7.02591
ABCC2	6.87301	6.97056	7.00355	6.9721	7.09426	6.92955	6.99137	7.09476	6.96247	6.92058	6.98795	7.06483	6.94318	6.95122	6.91845	7.13309	6.90919	6.95756	7.06685	6.96022	7.66148	7.28621	7.06774	7.22722	7.0953	6.91291	7.01072	7.09553	7.184	6.93094	6.96737	7.25043
ABCC3	10.0443	10.1164	8.50714	9.70135	8.83137	9.61678	10.3104	10.5106	8.82102	9.79732	9.32779	9.69	10.647	11.7524	11.3609	10.7783	9.46746	10.858	11.2394	10.8976	10.8497	10.2334	10.1454	11.0003	9.69019	9.75367	10.4408	10.6236	9.90185	10.6249	10.9026	10.5346
ABCC4	8.09662	7.69498	7.6871	8.07359	7.5602	8.25471	7.86588	7.64914	8.10963	7.46178	8.07714	7.7261	7.43471	8.00483	7.74511	8.22048	8.75056	7.53121	8.28496	7.89909	8.28955	8.18759	7.61817	7.85666	8.13095	6.96519	8.12435	7.32661	8.42061	7.27656	7.26918	7.38895
ABCC5	7.68036	7.41119	7.24911	7.54314	7.1221	7.46142	7.80297	7.61877	7.39087	7.8028	7.50438	7.3502	8.24798	8.06793	8.44765	8.13618	8.29554	8.42688	8.47366	7.87516	7.94755	8.30813	8.31443	8.40578	7.8135	8.23757	7.86866	8.2467	8.22332	7.67828	7.58116	7.59052
ABCC6	7.58179	7.54003	7.10586	7.3811	7.19486	7.43741	7.5377	7.65932	7.78547	7.69452	7.72104	7.70337	7.32245	7.30423	7.0819	7.219	7.19141	7.23514	7.19907	7.07827	7.44283	7.08598	7.13418	7.11735	7.16476	6.97956	7.17313	7.26973	7.46957	7.26584	7.71771	7.25336
ABCC6P1	7.08411	7.04157	6.94414	7.01813	6.99677	7.0622	7.18022	7.04959	6.98412	7.0304	7.09018	7.04866	7.11367	7.1863	7.04819	7.27355	7.21422	7.04449	7.17029	7.10331	7.26584	7.10566	7.02263	7.12035	7.09119	7.12366	7.07288	7.03039	7.29694	7.02572	7.05486	6.99706
ABCC6P2	7.49711	7.59602	7.15115	7.42397	7.06017	7.47051	7.49119	7.71471	7.67939	7.77185	7.84727	7.74761	7.3779	7.4579	7.19017	7.34793	7.26025	7.22385	7.22589	7.14979	7.58816	7.12014	7.14681	7.15122	7.21916	7.05461	7.1845	7.28868	7.51504	7.31141	7.77594	7.32066
ABCC8	7.08818	6.96757	6.90872	6.82287	7.04996	6.94714	6.91303	6.89626	6.92665	6.92672	6.89193	6.86998	6.98064	6.99951	6.95259	6.92632	6.90768	6.9423	6.95924	6.94232	6.91399	6.91847	6.89683	6.94494	6.91809	6.94469	6.91458	6.9708	7.00833	6.97211	6.93483	6.9942
ABCC9	6.97421	7.18902	6.97622	7.0429	7.17739	6.96337	7.0599	7.11945	7.10121	6.98735	7.17296	7.07813	6.98747	7.10057	6.98792	7.02127	7.1679	7.12008	7.02025	7.15486	7.111	6.99784	7.05735	7.1181	6.97142	7.10402	7.14502	6.9662	7.24501	7.15953	7.21027	7.02397
ABCD1	7.13437	7.3967	7.51259	7.41431	7.8975	7.89119	7.15044	7.22545	7.27216	7.3936	7.25465	7.25563	7.47928	7.15356	7.36825	7.18386	7.58218	7.18894	7.42232	7.32784	7.18288	7.17937	7.21625	7.15875	7.3146	7.15325	7.19846	7.48724	7.33987	7.45062	7.62099	7.96495
ABCD2	6.92218	6.96757	6.95027	6.90374	7.00853	7.02843	7.09853	6.9165	6.93134	6.91135	6.95111	7.04595	6.93633	7.06196	6.99363	6.97527	6.97344	6.99376	6.93646	7.00259	7.09218	6.93675	6.98443	6.95885	7.03789	6.95573	6.95553	6.93729	6.99394	6.97847	7.03449	7.00661
ABCD3	7.67036	7.45157	7.25559	7.59027	6.98665	7.75438	7.49922	7.66321	7.38542	7.56156	7.38262	7.44024	7.53276	7.89142	7.81261	8.13481	7.61579	7.59438	7.81991	7.88976	7.38017	7.78055	7.63779	7.45528	7.63795	7.35927	7.44814	7.5669	7.67059	7.24418	7.11336	7.21289
ABCD4	6.94769	7.06032	6.97013	6.98587	6.97983	7.00652	7.04142	7.09103	6.90783	6.97082	6.89466	7.08604	7.09448	6.9126	6.9718	7.10818	7.01317	7.03084	7.03529	7.0227	7.15076	7.04433	7.03517	7.15398	7.1118	7.09019	7.13006	7.03703	7.18502	7.01108	7.15175	7.09947
ABCE1	8.2682	7.90671	7.77527	7.92058	7.75717	8.37579	8.12129	8.2666	8.38241	8.50532	8.15133	8.06394	8.43896	8.01785	8.66721	8.7644	9.04572	8.74511	8.3954	8.55823	9.1231	8.65386	8.80375	8.20396	9.13355	8.58964	8.97649	8.4886	8.92546	7.58065	7.74141	7.77965
ABCF1	9.63605	9.73139	9.6805	9.81436	9.38532	8.91187	9.84283	9.60674	9.68678	9.6553	9.95648	9.8514	10.3755	9.7518	10.4368	9.99462	10.2196	10.3556	9.84221	9.99746	10.3053	9.83554	10.6087	9.31602	10.04	10.2195	10.2047	10.0466	10.4508	9.94786	9.9151	9.98019
ABCF2	7.67945	7.98962	7.97141	8.13494	7.84678	8.08462	7.91018	7.83304	8.05922	8.08978	7.917	8.23155	8.26374	7.39765	7.58508	7.79893	7.92554	8.18235	7.81898	7.69363	8.25918	8.03939	8.52623	7.56032	8.1988	8.00525	7.93561	8.0745	8.30174	8.25133	8.09392	8.84877
ABCF3	7.53407	7.5473	7.56162	7.51157	7.66165	7.36794	7.51425	7.62926	7.56916	7.87628	7.50714	7.63819	7.6104	7.28921	7.47652	7.30565	7.24941	7.71143	7.44853	7.3576	7.58487	7.34502	7.57037	7.21051	7.32568	7.63341	7.39709	7.55234	7.59118	7.6764	7.92792	7.89442
ABCG1	8.80053	8.83899	9.03183	8.84205	8.472	8.08557	8.37168	8.47249	8.63677	9.44186	8.23413	8.85287	8.82786	9.08621	7.46128	8.15109	8.7704	7.96823	8.6777	9.35827	7.61146	7.54859	8.00218	8.38272	8.05287	9.66338	8.32711	8.54849	7.52298	9.16424	7.92736	8.45967
ABCG2	6.93214	6.91332	6.82727	6.92886	6.96251	6.98689	6.83927	6.89219	7.0302	6.91289	6.9683	6.84566	6.90228	7.04524	6.90768	7.04885	7.00068	6.91394	6.98516	6.92914	6.97911	6.92118	6.91043	6.92223	6.99517	6.89509	6.86932	6.92139	6.93059	6.93025	6.87096	6.86906
ABCG4	7.1642	6.95858	7.082	7.03517	7.05196	7.14392	7.04142	7.03434	7.0981	7.11009	7.08011	7.04323	7.16854	7.26039	7.16893	7.16835	7.16573	7.06659	7.16035	7.04231	7.12652	7.08816	7.05031	7.12408	7.15538	7.10578	7.09782	7.0078	7.06938	7.10942	7.09478	7.20889
ABCG5	7.05572	7.09822	7.00355	7.08987	7.04996	7.27986	7.05465	7.19753	6.96557	7.02892	6.97224	7.06349	7.06862	7.03478	7.29739	7.11195	7.05496	7.03376	7.07718	6.99257	6.96242	6.94678	6.97003	7.0443	6.99982	7.03547	7.04718	7.14911	7.05238	7.01524	7.08192	7.14216
ABCG8	7.08411	6.9855	7.00355	6.9783	7.01874	7.14509	7.01862	7.07103	7.04095	6.93132	7.01517	6.96756	6.97667	7.10678	7.09443	7.08532	7.03261	6.98485	7.01495	6.98478	7.00465	6.95204	6.93122	6.94673	6.94574	7.05309	6.97474	7.05304	6.95215	6.94787	6.95119	6.94635
ABHD1	6.95751	6.98848	6.8901	6.98287	7.06442	6.94087	7.01456	7.01512	7.03634	7.07417	6.95111	6.91346	6.89301	7.06964	6.98102	6.92236	7.02999	6.98398	7.01407	6.96841	7.06937	7.0104	7.34715	7.05165	6.96765	7.00345	7.14175	6.99418	7.15707	7.0049	7.10654	7.02494
ABHD10	8.10029	8.15019	7.55021	7.97491	7.50662	8.10667	8.19413	7.89358	7.87312	7.88274	8.05406	7.76378	8.53687	7.97028	8.23979	7.92921	8.13524	8.33936	7.92026	7.94092	8.50866	7.75171	8.18705	8.08584	8.01704	8.18235	7.95717	8.19797	8.53864	7.80063	7.36325	7.456
ABHD11	7.61791	8.24488	7.1642	8.03286	7.0441	8.22884	8.11212	8.26924	7.97171	8.34945	7.92725	8.22363	7.99573	7.44545	7.24355	7.7016	7.40667	7.32127	7.50083	7.33172	7.46936	7.62865	7.52161	7.1027	7.62333	7.96703	7.39185	7.38177	7.7789	7.66186	8.08237	7.99264
ABHD12	8.5911	9.1562	9.05652	9.4594	7.92577	9.13059	8.6538	8.92119	9.23192	9.57477	9.8289	8.87212	9.97665	8.54379	8.46238	8.71936	8.51631	8.72613	8.44382	8.05195	8.75775	9.55833	8.13023	8.50614	9.95724	8.38255	9.02425	8.43867	8.93903	8.60647	8.84577	8.28542
ABHD12B	7.17772	7.10509	7.04157	7.41067	7.03289	7.0598	6.99	7.03178	7.01947	7.01564	6.96303	7.11972	7.02656	7.44267	8.54609	7.75435	7.11	7.92357	7.04318	7.38599	7.15388	7.95984	7.00054	8.57157	7.01617	7.03977	7.6373	7.03418	7.01979	6.98505	7.51526	7.00757
ABHD13	6.97974	7.03866	7.06942	7.14937	7.00013	7.0586	6.98036	7.09103	7.02714	6.97835	6.99576	6.98046	6.99312	7.12703	7.13096	7.13924	7.15475	7.06375	6.95328	7.11712	7.12514	7.04766	6.95149	7.01747	7.16599	7.06868	6.98246	7.05304	6.95337	6.94632	6.99395	7.02106
ABHD14A	8.25596	8.83868	8.14583	8.34333	8.45885	8.13865	8.49354	8.60842	8.26014	8.29815	8.0604	8.06241	7.70367	7.77784	7.67166	7.57603	7.61895	8.05381	7.65839	7.80738	7.67731	7.80899	8.17094	7.81987	7.99082	7.87709	7.88076	7.40255	7.55232	7.64784	7.74838	7.89547
ABHD14B	8.14632	8.40487	7.77018	8.60767	7.43629	8.00043	8.33951	8.36131	8.19266	8.28026	7.43008	8.15405	8.57085	8.07565	8.39793	7.84319	7.57002	8.37527	8.05944	7.86992	8.28607	7.72622	7.97874	7.84045	8.06285	8.52001	7.49838	8.58305	7.6507	7.73514	8.26413	8.30349
ABHD15	7.74102	7.86318	7.70364	7.59027	7.77114	7.484	7.75539	8.01914	7.82033	7.67507	7.67792	7.79668	7.64265	8.12586	7.66749	7.72515	7.64327	7.8347	7.69077	7.66283	7.53706	7.93949	7.36506	7.57506	7.98996	7.26434	7.37655	7.59405	7.81865	8.14451	7.89395	7.88865
ABHD2	7.55463	7.61574	7.68932	7.77888	8.05572	7.85553	7.80027	7.50217	7.71349	7.82593	7.45062	7.5659	7.49257	7.50284	7.41719	7.46512	7.44926	7.65598	7.75161	7.37245	7.34244	7.38868	8.25112	8.1644	7.41688	7.61736	7.6643	7.69495	7.25905	7.84606	7.46017	8.35271
ABHD3	8.39891	7.98199	7.27334	7.63426	7.20075	8.21464	8.32098	7.95653	7.4177	7.58434	7.82688	7.7261	7.29869	9.40422	7.33444	8.27396	7.87372	7.87779	8.48726	8.84581	7.45759	8.39158	7.40667	7.57624	7.64835	7.60376	7.72041	7.56367	7.70006	7.49563	7.50037	7.17162
ABHD4	7.17772	7.37036	7.45839	7.37483	7.80982	7.4013	7.34513	7.35891	7.15725	7.43727	7.29442	7.21992	7.17163	7.44545	7.42201	7.17553	7.23948	7.23724	7.27741	7.22063	7.21711	7.16332	7.25002	7.28223	7.22188	7.07029	7.134	7.19321	7.27683	7.3732	7.3292	7.40425
ABHD5	7.89488	7.98552	8.51691	7.93606	8.77073	8.08841	7.99773	7.83369	7.98349	7.97387	7.91213	7.90972	7.19458	8.01884	7.07714	7.64175	7.46495	7.73482	7.33273	7.69132	7.57124	7.4763	7.50048	7.30063	7.42243	8.31017	7.52903	7.39723	7.40414	7.28113	7.3106	7.42841
ABHD6	8.1292	8.17105	8.07999	8.06283	8.03771	8.87181	8.01288	8.41496	8.32431	8.47118	8.2746	8.24938	7.98694	8.39101	7.24889	7.95139	7.92292	8.34953	8.10509	8.71893	8.03355	7.74844	8.33912	7.63848	8.21426	8.31273	8.02947	8.02091	7.66729	8.17573	7.91046	8.63704
EPHX4	7.21264	7.52254	7.64274	8.37535	7.35823	8.63816	7.8492	7.92524	8.62066	8.09774	7.78895	8.26908	7.98934	7.12703	7.3064	7.41214	8.05118	8.02872	7.91493	7.14466	7.46887	8.30932	7.57818	7.51507	8.14555	7.09019	7.52778	8.41536	7.75338	7.76405	8.03943	8.26979
ABHD8	7.61407	7.41016	8.07116	7.67633	8.53551	7.16827	7.49655	7.69004	7.47069	7.57943	7.76518	7.55305	7.30573	7.64631	7.38676	7.54463	7.4201	7.37389	7.40125	7.55368	7.25669	7.34082	7.64029	7.73322	7.78891	7.27381	7.35855	7.36739	7.32263	7.52188	7.48835	7.50213
EPHX3	7.05841	7.18776	7.34584	7.0429	6.99509	6.99673	7.46765	7.14263	7.06557	7.01268	7.07759	7.0405	6.99746	7.02453	7.31409	7.04225	7.30477	7.41713	6.95589	6.98394	6.95008	6.98645	7.04143	6.99681	7.07752	7.0022	7.02526	7.18425	7.04355	7.15262	6.98867	7.05434
ABI1	8.66967	8.71792	8.36861	8.61231	8.23103	8.51801	8.24929	8.61607	8.22835	8.42394	8.66353	8.65835	8.19074	8.70085	9.37425	8.93114	8.55515	8.49125	8.87224	8.92802	8.35814	8.73315	8.31443	8.87651	8.42157	8.08502	8.24066	8.51366	8.40841	7.80762	7.71513	7.97523
ABI3	7.62557	7.52994	8.04568	7.75859	7.77706	7.69789	7.52037	7.62039	7.57372	7.40758	7.68639	7.54004	7.17624	7.36895	7.11289	7.45303	7.19141	7.11754	7.37407	7.9303	7.20598	7.19372	7.23393	7.23947	7.25972	7.01763	7.1994	7.29056	7.24172	7.29783	7.34424	7.37602
ABI3BP	8.39795	7.22367	7.2296	7.4371	8.16231	7.09565	7.28778	7.43483	7.16347	7.05383	7.2581	7.39214	6.99027	7.39622	7.33064	7.35755	6.98311	6.95904	7.71798	7.71029	7.00465	7.08231	7.13418	7.84465	7.08531	7.11824	7.15093	7.12861	7.05789	7.04153	7.16777	6.98472
ABL1	8.87188	9.12252	9.24249	8.91761	9.83486	8.25917	8.95411	9.18131	8.80942	9.23093	8.58059	8.72009	9.74606	9.16761	9.23526	8.90891	9.40375	8.99029	8.7626	8.63993	8.96462	9.50428	9.23558	8.90114	8.84725	8.58542	9.01283	8.85958	9.2951	9.60685	9.99702	9.85953
ABL2	7.16014	7.01371	7.41877	7.0952	7.3007	7.01263	6.99412	7.00868	7.03174	7.05529	7.11146	7.05946	6.92473	6.95499	6.97967	7.01226	7.0819	7.0914	7.04753	7.05012	7.18794	7.03167	7.20425	7.68293	6.99062	6.97062	7.05014	7.10466	7.05789	7.19144	7.17898	7.18578
ABLIM1	10.2568	10.7083	9.22972	9.71584	9.61338	11.155	10.7665	10.918	9.67898	10.4911	9.68758	10.6729	10.3104	10.6259	10.5003	10.4743	10.4216	10.9642	10.347	9.97304	10.2406	10.3283	9.8323	10.5223	10.0544	9.77452	10.7433	10.8384	9.0561	10.5352	11.2761	11.3657
ABLIM2	7.69653	7.75523	7.73273	7.91201	7.79264	8.86577	7.74334	7.64992	8.8113	8.71764	7.57966	9.06145	9.2931	7.99069	7.60362	7.55707	7.7597	8.01375	8.15076	7.53336	8.40007	8.6446	7.64278	8.01861	9.2876	7.32553	8.13848	8.91926	7.23843	8.8436	8.18783	9.48198
ABLIM3	7.15879	6.91635	7.28137	7.14526	7.18028	7.40227	7.05596	7.066	7.10121	7.06111	7.15836	7.09911	7.09448	7.06196	7.05304	7.26459	7.01572	7.1326	7.56342	7.1454	6.92279	6.94294	7.12049	7.41745	6.97219	6.99362	7.13456	7.2962	7.01979	7.14739	7.02936	7.1015
ABO	6.94064	7.08992	6.94107	7.01276	6.91955	7.05138	7.12602	6.98664	6.83306	6.92672	6.97749	6.96612	6.97281	6.98427	7.05143	7.01482	7.07939	6.98054	7.09734	6.95461	6.91684	7.20514	6.99281	6.96868	7.13559	6.94765	6.97892	7.14011	6.93947	7.05515	7.1298	7.07628
AOC1	9.74879	9.65676	8.50094	9.42709	7.26707	8.46326	9.34182	9.85798	8.79886	9.67448	10.002	8.76726	9.51419	10.3493	9.21719	8.89064	8.63623	9.25011	9.99916	9.7531	8.22488	7.99086	8.00809	7.56799	7.63535	9.62025	8.32711	9.0532	8.45924	8.89107	9.4723	9.26863
ABR	9.8307	10.1673	9.78457	9.38323	9.74185	9.15133	10.2272	10.204	9.8629	9.57538	9.61293	9.46938	10.8517	11.1807	11.2984	10.3075	10.5846	10.9952	10.7433	10.1907	10.1334	10.8025	10.1798	10.5157	10.4049	9.70838	11.0171	9.41641	10.5315	10.9615	11.328	10.7841
ABRA	6.90641	6.93903	6.94721	6.90922	6.9484	6.92576	7.00233	6.99315	6.97485	7.07127	6.90688	6.909	6.96536	6.92274	6.95372	6.91548	6.9405	6.9628	6.89935	6.92528	6.92859	6.88404	6.94043	6.91874	6.92601	6.91976	6.88171	6.89746	6.91672	6.97211	6.91939	6.96311
ABT1	7.30665	7.4751	7.17238	7.41431	7.20075	7.32527	7.49477	7.39652	7.42563	7.29188	7.37744	7.25336	7.23508	7.34274	7.73007	7.41421	7.40847	7.36643	7.28987	7.36535	7.53944	7.30956	7.28659	7.23764	7.52083	7.23563	7.39622	7.2937	7.4101	7.41766	7.34757	7.1635
ABTB1	8.24467	8.23515	9.12204	8.16546	8.90761	8.12598	8.1111	8.16862	8.09615	8.32084	8.10125	8.00329	8.48362	8.16637	8.44636	7.59479	7.74148	8.67233	7.94496	7.8003	7.35807	8.30545	7.53608	8.01002	7.49028	8.63883	7.61078	7.88499	7.78163	8.18839	8.60755	8.18667
ABTB2	7.23259	7.25011	7.30368	7.1521	7.17739	7.20819	7.16245	7.23807	7.26616	7.4879	7.20064	7.20698	6.99312	7.23894	7.07714	7.25105	7.15585	7.37141	7.28987	7.269	7.11675	7.28527	7.13793	7.10191	7.22188	7.15325	7.24031	7.48104	7.16787	7.36878	7.39332	7.55566
ACAA1	9.14713	9.12607	8.87291	9.11462	9.26212	9.30913	9.32899	9.61851	8.72797	9.70168	9.08124	9.23968	8.67951	9.30238	8.79276	8.80414	8.7359	9.13355	9.20755	9.13297	9.02116	8.93212	8.79757	8.62656	8.58918	9.2414	9.07508	8.7071	9.00923	9.22753	9.31744	9.56746
ACAA2	9.74861	10.0002	8.7541	8.80443	8.32768	9.53723	10.052	10.1633	9.09689	9.54513	9.34738	9.94754	8.57351	10.5259	9.01456	9.6238	8.42087	9.79675	9.91836	10.1505	8.69945	9.0061	7.76633	8.97773	10.6677	8.61626	8.94019	9.04397	9.05999	8.93306	8.87689	8.40755
ACACA	8.45193	8.63638	8.03498	8.47494	7.61107	8.1653	8.78225	8.45214	8.64098	8.18115	8.24359	8.34582	8.89205	8.12586	9.05345	8.59527	9.03904	9.8855	8.78161	8.59225	9.65757	9.80428	9.7602	8.92305	9.35536	8.7815	8.85248	8.92778	9.02753	8.83006	8.64787	9.16201
ACACB	8.01801	7.55183	7.66118	7.57273	7.88038	7.74963	7.77564	8.04134	7.6106	7.7093	7.49144	7.58697	8.21662	8.68614	7.7481	8.16721	8.08286	8.24288	8.28856	7.94494	7.57312	7.57378	7.8148	8.73984	7.26243	7.23947	7.76868	8.18354	7.64737	7.62982	8.06003	7.82245
ACAD10	7.729	7.73956	7.6275	7.46174	7.61343	7.72412	7.87917	7.90404	7.74257	7.95689	7.43206	7.80874	8.28576	8.46974	8.48892	8.00228	7.80262	8.11848	8.25879	8.02394	7.93101	8.02632	8.11276	7.94417	8.39146	8.16351	7.73344	7.92161	7.79057	8.09493	8.3577	7.87274
ACAD11	7.74614	7.65408	7.5679	7.59943	7.9274	7.45685	7.67191	7.84219	7.4919	7.48251	7.41916	7.50721	8.48305	8.14533	8.1173	7.89186	8.09348	8.05015	8.21607	8.38016	8.35965	8.11379	8.55249	8.3902	7.87011	8.08502	8.07297	8.17006	8.26419	8.64421	8.43896	7.78661
ACAD8	8.37804	8.28529	7.91635	7.69851	7.87864	8.12734	8.43483	8.26616	8.07787	8.31163	7.98045	8.02959	8.12525	8.52167	8.17283	8.55257	8.49606	8.26199	8.60032	8.54826	8.12171	8.85601	8.38577	7.9055	8.67713	7.87102	8.36671	8.366	8.14016	8.17527	7.37714	7.71789
ACAD9	8.18436	8.60328	8.4229	8.5917	8.32089	8.03799	8.63383	8.48086	8.54952	8.72581	8.49306	8.44788	8.68794	7.98866	8.30331	8.14974	8.36369	8.83816	8.03241	8.45413	8.60937	8.70984	8.68264	8.23088	8.27415	8.34245	8.35264	8.38947	8.86841	8.59175	8.81703	8.76217
ACADL	7.00302	6.96757	7.07099	6.94097	6.966	7.05259	7.0294	7.0177	7.00719	6.96176	6.96961	6.94729	6.93538	7.00352	7.00247	6.90266	7.13335	7.03962	6.93986	6.96986	6.96099	6.99536	6.97473	7.0332	6.94742	6.97617	7.04195	6.95603	6.981	6.93164	6.94466	6.95658
ACADM	9.54243	9.5434	8.7906	9.06742	8.81355	9.51955	9.56282	9.75076	8.98622	8.72794	8.9913	9.46205	7.91602	9.96883	9.75838	9.35348	9.54602	8.89054	9.39856	9.68489	7.99624	8.75189	8.65813	8.74478	8.16274	8.82854	8.73561	8.6637	9.03866	8.29581	8.33284	8.31837
ACADS	8.37461	8.4361	7.41733	7.88948	7.75918	8.50389	8.29868	8.86627	7.73394	8.11345	7.6473	7.86433	7.65531	8.9759	7.82122	8.02426	7.77557	7.66433	7.72184	8.35894	7.42305	7.37106	7.52698	7.2706	7.82972	7.735	7.41187	7.4566	7.4302	7.61684	7.77159	7.50365
ACADSB	7.11534	7.10509	6.9823	7.02343	7.00013	7.04898	7.11236	7.04325	7.03481	7.13278	7.1608	7.05677	7.12635	7.10212	7.22467	7.11945	7.0819	7.0474	7.11462	7.16342	6.99069	7.06234	7.27031	6.96795	7.06579	7.00345	7.10095	7.02754	7.04597	7.05202	7.00131	6.9204
ACADVL	8.84766	9.15942	8.58069	8.34879	9.11671	8.81259	9.28594	9.3009	8.75783	8.64289	8.44143	8.68921	9.38167	9.46997	9.84627	9.03124	9.18173	9.76678	9.78788	9.73414	8.38859	8.55078	8.50929	9.09437	9.20183	9.06999	9.40378	8.50264	9.65297	9.16648	9.48669	9.4083
ACAP1	7.35277	7.27359	7.84847	7.18921	8.43491	7.37291	7.19772	7.35269	7.3465	7.20751	7.50805	7.34393	7.07025	7.50553	7.19576	7.44493	7.20289	6.98748	7.40639	8.53553	6.95073	7.10835	7.00578	7.10894	7.19929	7.61465	7.16553	7.21543	7.1476	7.29101	7.55472	7.29743
ACAP3	6.99347	6.95557	7.03088	6.89636	7.02047	7.08375	7.07163	6.96438	6.91254	7.07995	6.93246	6.969	7.11207	6.91311	6.93029	7.00344	6.94356	7.2743	7.01671	6.94425	7.04558	7.10225	7.04499	7.05529	7.02404	6.93985	6.96659	7.0162	7.06938	7.06751	7.12788	7.16147
ACAT1	10.7067	9.99357	9.28509	9.88825	9.10172	9.88794	10.2634	10.2014	10.4651	9.81769	9.93297	10.0332	10.1157	10.8774	9.29521	10.3924	10.3124	9.96004	10.5454	10.7549	9.43392	10.7411	10.5998	8.8221	9.79923	10.2676	10.151	9.92194	9.42741	8.90834	9.30675	8.86423
ACAT2	8.95866	9.84509	8.762	9.33709	8.27508	8.7543	9.96992	9.65836	9.50336	9.48251	9.12262	9.94907	9.51128	9.29858	8.6006	9.17866	9.92507	9.35632	8.53833	9.34647	9.75049	10.256	8.40119	9.41078	9.26757	8.40489	9.814	8.63101	9.66705	9.50602	8.57008	9.21608
ACBD3	9.05647	8.73021	8.46214	8.84205	8.44914	8.95092	8.45041	8.59512	8.59052	8.71372	9.00089	8.81393	8.33692	8.9363	9.42023	9.5676	9.07152	9.18104	9.41107	9.71939	8.8766	9.29006	8.89151	9.4693	9.03652	9.06025	9.50976	9.10992	9.2859	8.12958	8.34047	8.37277
ACBD4	7.15201	7.1254	7.1155	7.05836	7.48813	7.17287	7.21267	7.22545	7.26616	7.10438	7.02802	7.0952	7.32659	7.25581	7.46128	7.20622	7.23548	7.39905	7.33324	7.3259	7.28161	7.12772	7.38395	7.12333	7.39076	7.28322	7.21159	7.42425	7.31423	7.37687	7.16871	7.11672
ACBD5	7.09768	7.26192	7.05079	7.02606	6.98835	7.22726	7.24642	7.16911	6.98103	7.15802	7.09144	7.19508	7.06211	7.11768	7.20686	7.06331	7.07051	6.96588	7.01495	7.12808	7.09374	7.1271	6.92614	6.98578	7.09285	7.02299	7.13175	6.97797	7.05158	7.15608	7.0928	6.9904
ACBD6	7.89782	8.08132	8.00533	8.03037	8.17285	8.25593	7.9932	8.07924	8.36635	8.1686	7.92965	8.05314	7.85162	7.54407	7.72805	7.78224	7.73487	8.00772	7.4742	7.49163	8.36687	7.55524	8.23806	8.03991	7.83209	7.70116	8.19704	7.72498	7.76323	7.85398	8.32901	8.18094
ACBD7	6.9617	6.99443	7.01416	7.01276	7.03108	6.99918	6.97483	7.02795	6.90468	6.86788	6.94713	7.00171	6.99746	7.01454	6.99219	7.01739	6.96252	6.95251	7.01848	6.99889	6.91928	6.97179	7.0049	6.97239	7.02404	7.16267	6.97892	7.12706	6.981	6.9388	6.93043	6.94356
ASIC2	7.16014	7.16353	7.05079	7.52911	6.82105	6.93961	7.10609	7.01898	7.40034	7.05675	6.98925	7.40511	7.22618	6.94241	6.98102	7.02256	7.06278	6.96128	7.15353	6.97904	6.92968	7.02486	6.95435	6.97543	6.93575	6.92775	6.92317	7.32229	6.91058	6.96508	7.40295	7.71232
ASIC1	7.04763	7.28054	7.16584	7.87612	7.08944	7.22056	7.2308	7.12436	7.77077	7.15244	7.27412	7.45644	7.54892	7.03626	7.56524	7.4621	7.60147	8.13031	7.62418	7.02465	7.88331	7.49486	8.43244	7.46925	8.43607	8.57055	7.55727	8.012	8.23736	7.74181	8.28095	8.12981
ASIC3	6.81663	6.97056	6.999	7.00731	7.10665	7.08851	6.95116	6.99185	7.02407	6.91905	6.91094	6.99889	6.95829	6.98306	6.93787	6.93461	6.94434	6.97634	6.9606	6.9649	7.03192	7.06154	7.19274	7.0571	6.97613	7.41545	7.05743	6.92291	6.95215	7.04048	7.05182	7.09947
ASIC4	7.00438	7.07875	6.89787	7.05965	7.01191	7.00897	6.97483	7.02026	7.03941	7.05383	7.01774	7.08472	6.96416	6.91628	6.92939	6.97637	6.92757	7.05321	6.97729	6.94525	6.96532	6.91218	6.95292	7.06515	6.98446	6.96843	7.04195	6.94923	7.0775	7.02362	7.01799	6.91391
ASIC5	7.02065	7.00927	7.05234	6.93409	7.01191	7.0357	6.99275	7.03178	6.9094	6.93438	7.06115	6.9776	7.02974	6.99299	6.98792	6.94612	6.99464	6.94362	6.95722	6.94002	6.95272	6.90617	6.95363	7.00835	6.96473	6.96735	6.95238	6.95464	6.9546	6.92751	7.01072	6.94635
ACCS	8.26289	7.92248	7.34584	7.54742	7.92085	7.98213	8.29028	7.51837	7.27066	7.52175	7.21846	7.28141	8.35543	8.88721	9.34754	7.88398	8.11334	7.81611	8.1433	8.40993	8.14485	9.05246	8.4613	7.88149	7.95093	8.53048	8.06851	8.43349	7.79483	8.67622	9.19425	8.58963
ACCSL	6.98249	6.85675	6.92416	7.01947	6.92138	7.07658	6.91872	6.97881	6.97021	6.8191	7.03953	7.00171	6.91828	6.98671	6.96676	6.96568	7.01317	6.96902	6.91922	6.95343	6.97594	6.98805	7.05472	6.99594	6.91378	6.937	6.97752	6.96545	6.97239	6.99283	6.94357	6.97342
ACD	7.56174	7.99488	8.05324	8.17241	8.34397	8.29474	8.02232	7.89728	8.56685	8.1527	8.12732	8.2063	8.66953	7.57277	7.62731	7.99785	7.98772	7.98716	7.60269	7.48598	7.95303	8.0914	7.71342	7.90955	7.56773	8.47677	7.90121	8.23028	8.22032	8.4394	8.10785	8.08626
ACE	7.08547	7.04011	7.06942	7.07138	7.07546	7.32008	7.00642	7.01126	7.06248	7.18706	7.13626	7.0405	7.14053	7.10989	7.12648	6.96882	7.0405	7.04837	7.01143	6.99981	7.13726	6.98328	6.92241	6.97697	7.0201	6.97062	7.00692	7.03608	7.05079	7.04574	7.22296	7.0298
ACE2	7.74102	8.03426	7.45422	8.29834	7.09916	8.31511	7.93796	8.14791	9.26779	8.36731	9.012	9.36502	10.1877	8.79937	7.56634	8.28893	9.24411	8.4544	7.70489	8.53855	9.67975	9.09109	6.95149	7.213	7.17025	7.81762	8.66469	8.2999	9.24641	7.96546	8.29366	8.7759
ACER1	7.00846	6.94956	6.95027	6.95275	6.98665	6.95464	7.02671	7.03943	6.9872	6.9678	6.98795	6.93559	7.06048	7.04825	7.03368	7.07242	6.96252	7.00674	7.04925	6.93743	6.93647	7.05426	6.94589	6.9409	7.01911	7.12005	6.9444	6.94596	6.99551	6.96944	6.94466	6.96031
ACER2	7.50567	7.38834	7.43593	7.57064	7.22761	7.30647	7.35728	7.45964	7.55533	7.49005	7.63687	7.54178	7.70165	7.29373	7.58618	7.37558	7.40936	7.50368	7.39099	7.41489	7.71395	7.43202	7.58077	7.50005	7.61808	7.7073	7.37173	7.52836	7.43475	7.37025	7.30206	7.37862
ACHE	7.16961	7.1119	7.06942	7.0519	7.1631	7.04295	6.89013	7.04959	7.01793	7.10438	7.22671	7.11203	7.40276	7.50419	7.38799	7.19096	7.12412	6.9628	7.30996	7.47591	6.9736	7.03844	6.97872	7.06159	6.94305	7.3749	7.12376	7.12314	7.45786	7.12419	7.32836	7.49369
ACIN1	8.40996	8.41711	8.53018	8.38159	8.46237	8.3907	8.67798	8.56207	8.26344	8.44013	8.27591	8.39827	9.19669	8.85545	9.28119	8.70982	9.06307	9.29329	9.19796	9.04606	9.10612	8.9131	9.57427	9.10115	9.14972	9.06625	9.14358	9.05719	9.15129	9.36435	9.053	9.17143
ACLY	8.93953	8.69371	8.66727	9.03574	8.49113	8.35316	9.17166	8.55415	9.06881	8.54828	8.75843	8.89366	9.46247	9.25651	10.1091	9.706	9.70514	10.3658	9.46126	9.44029	9.79378	10.1421	9.89726	9.70425	9.92694	8.91309	9.80668	9.71146	10.6143	9.21699	8.54271	8.81606
ACMSD	7.01118	6.94806	6.97774	7.07138	6.90483	7.09921	7.00642	6.98534	7.01179	6.93285	6.88237	6.89557	6.95829	6.95692	6.95372	6.95175	6.94356	6.93172	6.94043	6.93701	6.94877	7.00703	6.96543	6.94734	6.94201	7.0022	6.93554	7.00596	7.13194	6.94251	6.91939	6.94078
ACN9	8.8593	9.45684	8.51947	8.98514	8.45532	9.91862	9.29597	9.26807	9.06818	8.71479	9.19599	9.45079	8.45457	8.83409	8.90202	9.12539	9.40097	9.05152	8.26975	8.6048	9.2162	9.67797	8.44388	8.68282	9.31291	9.3312	8.67616	8.61843	8.25687	8.43111	8.42984	7.98494
ACO1	10.1838	10.7674	9.9784	10.217	10.6927	10.2014	10.2289	10.5926	10.6128	10.7852	10.0397	10.18	10.2234	10.2555	10.1857	10.4583	10.5163	10.2399	10.1074	10.2114	9.50585	10.3031	10.7783	9.55044	9.98125	9.15471	10.2664	10.4646	9.65972	10.3316	9.93077	9.9356
ACO2	8.79833	9.05888	8.30687	8.41242	8.78682	8.71965	8.96719	9.10909	8.87912	8.75008	8.49306	8.82633	8.73471	9.70849	8.68273	8.82075	8.73046	9.27291	9.57804	9.32994	9.13125	8.58114	8.57429	8.52727	9.10246	8.61884	8.90712	8.85799	8.39771	9.11178	9.18429	9.57058
ACOT1	7.82945	7.79229	7.74223	7.6175	7.80793	7.33865	7.87792	8.05993	7.61389	7.79102	7.56418	7.54526	7.37393	8.08237	7.32047	7.49004	7.40397	7.32191	7.56898	7.61848	7.8898	7.43569	7.7215	7.55203	8.20749	6.92151	8.03631	7.30369	7.53923	7.60966	7.62993	7.7117
ACOT11	8.84128	9.24678	7.79037	8.587	7.34323	8.33905	8.95753	9.18721	8.81354	9.28103	8.30017	8.99837	9.13339	9.08572	8.90583	8.51897	8.58108	9.84914	9.17301	8.69509	8.72889	8.83684	7.95898	7.9352	9.4122	7.64396	8.6087	9.10259	8.85723	9.0152	9.04047	9.89672
ACOT12	6.97421	6.88438	6.95486	7.04033	7.00516	6.91817	6.9845	6.99315	6.92978	6.99184	6.91768	7.00592	6.96416	6.9589	6.96676	6.93124	6.98993	6.91345	6.93105	6.94627	6.95339	6.94939	6.95579	6.92497	6.95654	6.94567	6.94928	6.92499	6.93893	7.01108	6.98761	7.0201
ACOT2	7.44993	7.74855	7.46945	7.41067	7.58959	7.41951	7.54882	7.81314	7.41638	7.42481	7.48677	7.41597	7.39105	7.5269	7.23818	7.26908	7.36019	7.17536	7.33527	7.18756	7.65102	7.3343	7.33146	7.19288	7.62018	7.01368	7.47635	7.40491	7.44791	7.44848	7.54894	7.42346
ACOT4	7.53303	7.8225	7.44441	7.66882	7.25487	7.82345	7.89044	8.256	7.62584	7.90744	7.93562	8.04743	7.451	7.99778	7.40872	7.68039	7.53546	7.23374	7.43774	7.77888	7.50534	7.25306	7.40783	7.62406	8.0867	7.01368	7.40188	7.35955	7.26513	7.50811	7.72351	7.53222
ACOT6	7.07463	6.93903	7.0324	6.91103	6.96426	6.99059	6.98863	6.99445	7.03634	7.02892	6.99316	7.03503	7.02814	7.04674	6.97967	7.11195	7.07179	7.06185	6.96834	6.98394	6.94063	6.94743	6.99451	6.94319	7.08953	6.98649	7.09656	6.99866	6.94855	6.98127	7.01384	6.99801
ACOT7	9.85459	10.343	9.90202	10.6834	9.6294	10.4644	10.2342	10.3716	10.6658	10.2152	10.2447	10.0052	10.1756	9.86328	9.59149	10.2408	10.0177	10.2529	9.77274	9.43112	9.88954	9.95808	10.9695	9.72189	10.1619	9.85495	9.39905	10.4405	10.3117	10.3442	10.2939	11.1425
ACOT8	7.78944	7.89391	7.76814	7.9901	7.82666	7.98002	7.71299	7.87232	8.25794	8.44816	8.51321	8.47099	8.39239	7.55456	7.60362	7.52047	7.87642	7.52575	7.73052	7.58236	7.85631	7.53524	7.66505	7.23152	7.81062	7.51636	7.45843	7.8316	7.92501	8.34777	8.30799	8.41862
ACOT9	7.92827	8.14314	8.83794	8.42893	8.92848	8.50181	8.20128	8.24216	8.8034	8.68998	8.46881	8.68663	8.36886	7.82553	7.80685	7.97777	8.17201	7.94628	8.07055	7.8996	8.36867	8.34201	8.26109	7.84727	7.58746	8.59227	8.37066	8.31588	8.46823	8.23444	8.14549	9.10458
ACOX1	7.89782	7.98317	7.49528	7.73433	7.27318	7.90278	8.02563	8.12532	7.86147	8.13599	7.80267	8.26568	8.29601	9.65626	8.07863	8.36356	8.23393	7.93238	8.24517	8.69629	8.37285	7.76801	8.0768	8.00474	7.66076	7.6531	8.31322	7.90646	8.37611	8.24831	7.65843	7.51879
ACOX2	8.15565	8.31312	7.81793	8.20382	8.19237	7.65526	7.95041	8.23676	8.6435	8.77122	8.04554	8.53871	9.64997	9.01446	8.00437	7.97478	9.48932	7.92437	9.5028	7.79647	9.17717	8.47729	7.44214	8.30723	7.54356	7.13096	8.6712	8.00711	8.42641	8.71891	7.9968	8.89614
ACOX3	8.06936	8.10513	8.52509	7.84334	8.38327	7.98897	8.32185	8.21723	8.28462	8.37306	8.23504	8.50069	8.28319	7.99879	8.03566	7.77636	7.82435	7.87154	7.86042	8.20881	8.16078	7.84879	8.38547	7.72824	8.03821	7.95973	7.98685	8.21829	7.85905	8.19018	8.62472	8.58474
ACOXL	6.90209	6.91332	6.81295	6.98587	6.9484	6.90039	6.95676	6.92187	6.94071	6.92825	6.87414	6.88206	6.91159	6.99688	6.97052	6.93376	6.98993	6.97717	6.94159	6.93464	6.94124	6.9995	6.93776	6.98995	6.95462	6.92775	6.96002	6.96102	6.95398	6.89326	6.93702	6.95565
ACP1	10.7746	11.4411	11.0655	11.2797	10.4695	11.6603	11.5576	11.4275	11.3871	12.3251	11.4876	12.0708	11.2323	10.8276	9.81651	11.0463	11.224	10.072	10.0793	10.1099	11.1792	10.9954	11.1847	10.2883	10.8014	9.80282	11.4632	10.3414	11.4116	11.632	11.4487	10.9842
ACP2	8.7119	8.53446	9.12961	8.58543	9.12445	8.11361	8.73744	8.61537	8.46307	8.28594	8.49381	8.42289	7.98934	8.61229	8.42561	7.87685	8.27632	8.41178	8.21945	9.03165	7.70996	7.9484	8.27067	7.99704	8.00291	8.45031	8.20733	8.04695	7.96869	8.34133	8.05594	8.55316
ACP5	9.00444	8.32227	9.08964	8.45975	8.89537	8.27687	8.57339	8.40023	8.52882	8.25485	8.57349	8.38776	7.62448	7.90749	7.50659	8.02644	7.45451	7.14239	7.83149	8.31117	7.35757	7.83705	7.65272	9.15386	7.53005	7.05008	7.83627	7.62906	7.61247	8.41744	8.31274	8.49924
ACP6	7.88077	8.133	7.46808	7.97424	7.35225	7.86036	7.94272	7.93122	8.1502	8.00253	7.89553	7.87495	7.78083	7.71332	7.59274	7.70598	7.57164	8.06473	7.68638	7.40013	7.72499	7.72828	8.12661	7.32277	7.76941	7.98412	7.97712	7.59352	7.62136	7.44777	7.64628	7.85388
ACPL2	7.45887	7.66142	7.43024	7.81652	7.11948	7.82596	7.82037	7.45111	7.68041	7.3371	7.72473	7.69517	7.51638	7.57148	7.57959	7.6866	7.78202	7.81436	7.62767	7.37761	7.77763	7.85696	7.75199	7.48679	8.07111	7.78348	7.74487	7.60877	7.96377	7.79946	7.80847	7.32066
ACPP	7.57581	7.59602	7.12034	7.37609	7.189	7.43273	7.50808	7.24491	7.2511	7.63121	7.589	7.16233	7.19762	7.19564	7.49046	7.16955	7.19351	7.60776	7.16314	7.54446	7.05456	7.24279	7.21027	7.12035	7.06393	7.16457	7.31923	7.26274	7.04193	7.14388	7.03038	7.05732
ACPT	7.0814	7.11597	7.12356	6.93926	7.07321	7.11931	7.03475	7.02283	6.93447	6.9557	7.10272	7.07283	7.14991	7.0333	7.17606	7.08275	7.17761	7.06659	7.09518	7.1454	7.16184	7.18815	7.17687	7.14566	7.13003	7.09532	7.12778	7.09887	7.1532	7.17229	7.13268	7.18981
ACR	6.98111	7.10782	7.01264	7.03258	6.89368	7.02722	6.98587	6.98925	7.05017	7.04067	7.08263	7.08604	7.04909	6.96716	7.0385	7.0161	6.92122	7.03376	7.00619	6.96699	7.0182	6.97105	6.95507	6.99943	6.98274	6.92775	7.01913	7.0032	6.93109	7.01005	6.98973	7.02494
ACRBP	6.94909	6.96757	7.04311	7.04547	7.08705	6.93836	7.02537	7.10467	7.08258	7.01119	6.9617	6.92234	6.98886	6.99428	7.09754	7.01868	6.98311	7.1723	7.07008	6.97824	7.06074	7.02571	7.07455	7.08405	6.97613	7.08849	7.06874	6.99241	6.93468	7.06649	7.06494	6.99325
ACRC	7.14659	7.04592	7.07884	7.04933	7.01021	7.01019	7.16245	7.0177	7.09654	6.98135	7.09896	7.15616	7.12477	6.94759	7.04658	7.20154	7.27101	7.42548	7.27741	7.24519	7.21816	7.13266	7.19138	7.12333	7.21315	7.39199	7.20786	7.48273	7.11728	7.1939	7.21844	7.21189
ACRV1	6.9293	6.94956	6.92724	7.01947	7.03472	7.01141	7.13095	6.99315	6.98257	6.96478	7.05481	6.92824	7.19306	7.01737	7.03368	6.91774	6.9911	6.95756	6.92897	6.93208	6.95008	6.98725	6.96167	6.96723	6.94973	6.93048	7.03819	7.00873	7.00752	7.02151	7.00341	7.02785
ACSBG1	7.09361	7.09684	6.97622	7.01546	7.47742	7.12284	6.99412	7.07103	7.08878	7.07127	7.00225	7.0715	7.09769	6.98067	7.11441	7.06983	6.97873	7.13177	7.01583	7.10579	6.98234	7.05344	7.11662	7.03598	7.03295	7.00851	7.06172	7.11521	6.99789	7.0331	7.02936	7.0823
ACSBG2	7.0193	6.92695	7.00961	6.98135	6.95372	6.97578	6.94415	6.9299	7.0164	7.07851	6.92038	7.07548	7.01402	6.98306	6.94499	6.90611	6.98877	6.89853	6.95135	6.99889	6.93023	6.9561	6.9041	6.93127	6.9215	6.95573	6.92317	6.95603	6.94507	6.96251	6.93921	6.90092
ACSF2	8.43369	8.2995	7.92504	8.14377	7.72646	7.39452	8.10391	8.55631	7.91592	8.26162	7.83548	8.38933	8.89075	8.91168	8.54367	7.68483	8.1174	7.70434	8.3502	8.50319	8.12418	7.9339	7.49993	7.73101	7.6007	8.01905	7.65163	8.49915	8.49517	8.49929	8.93187	8.18708
ACSF3	7.01524	7.05026	7.5033	6.98135	7.65941	6.91944	7.49387	7.53168	7.5794	7.06982	7.05354	7.04459	6.99746	7.76281	7.12046	6.99244	7.06537	7.56293	7.01495	7.45884	7.43839	7.0518	7.06945	7.0678	7.07128	6.97393	7.52569	7.07661	7.29881	7.04153	7.25511	7.73989
ACSL1	7.9474	8.08825	9.69221	7.7094	10.4358	7.96615	7.82897	7.79897	8.283	7.99054	8.51024	7.85042	7.36994	7.51758	7.26084	7.78476	8.15741	8.19697	8.05406	8.04818	7.44185	8.24733	8.17796	8.78791	7.97996	11.2332	7.98651	7.75733	7.71464	7.95335	7.22747	7.6188
ACSL3	9.35641	9.03425	8.69219	9.03485	8.64808	9.13823	8.91419	8.79331	8.95013	9.27582	9.55084	8.99837	8.97028	8.99687	8.75118	8.89576	9.3768	9.3166	8.99793	9.27177	9.00506	9.11868	9.15329	9.7662	9.22904	8.64897	9.60955	8.71392	9.18482	8.98225	8.45586	8.07869
ACSL4	8.11423	7.97548	9.14733	8.6034	10.4709	8.58021	8.26385	7.98577	8.9549	7.92126	9.083	8.71598	7.90323	8.13701	7.92567	8.90933	9.01851	7.96004	8.55677	8.89235	8.54196	8.18598	8.18041	8.42046	9.23398	7.99826	8.83371	8.16713	8.95362	8.04061	7.50336	8.24462
ACSL5	10.6882	11.0151	9.26707	10.7454	8.39976	9.83625	10.7387	10.7881	9.99833	10.9828	10.4741	11.3898	11.4817	11.3704	11.3098	10.7545	11.1353	10.3243	10.9679	10.8871	10.7048	11.3696	10.0955	11.044	10.7584	9.64261	10.7014	11.1187	10.1731	10.5251	10.5983	10.6635
ACSL6	7.02471	7.08575	7.06007	7.08324	7.20667	7.01628	7.11983	7.06977	7.15725	7.3675	7.16446	7.24194	7.40535	7.03036	7.10371	7.22592	7.16026	7.05128	7.10717	7.07556	7.19294	7.3119	7.32417	7.03783	7.08953	7.0047	7.2685	7.12471	7.05317	7.07156	7.06695	7.00853
ACSM1	6.96727	6.98251	6.9149	6.93755	6.99509	6.93836	7.1383	6.97095	6.90153	6.97233	6.96038	6.93119	7.03937	6.91063	6.96429	6.94705	6.9191	6.93352	6.9606	6.92656	6.92382	6.92675	6.90984	6.92733	6.92956	6.99242	6.93096	6.89305	6.89935	6.92616	6.9403	6.9904
ACSM2B	6.9589	7.02696	6.99748	7.12618	6.86157	6.99673	6.9679	6.97226	7.09499	6.88036	6.78882	7.07945	6.96904	7.1754	6.99801	6.9797	7.03918	6.94561	6.92794	7.09829	7.15388	7.05344	7.0591	6.99164	7.08446	7.17408	6.94866	7.01902	7.0272	7.00388	7.01696	6.96031
ACSM3	8.92786	8.46356	7.23123	7.94989	7.11948	7.76179	8.3266	8.56243	7.45161	8.18115	7.87803	8.55457	8.22469	8.84625	8.39527	8.08572	7.7863	7.56717	8.27048	8.54291	8.64958	7.76272	7.91284	7.36218	7.10331	7.24331	7.69331	7.42017	7.67183	7.67702	7.51748	7.1635
ACSM4	6.90641	6.85983	7.01567	6.92886	7.00684	7.0622	6.9244	7.01255	7.00258	7.03774	6.97093	6.96468	6.99746	6.98795	7.03529	6.96882	6.99703	6.91443	6.92015	6.97059	6.96828	6.95271	6.97394	7.05256	6.96402	7.0022	6.95553	6.95327	6.94797	6.93734	6.94466	6.97436
ACSM5	6.95751	7.04157	6.94874	6.92358	6.92865	7.00041	6.99137	6.91381	7.04248	6.99483	6.90281	7.00592	6.93824	6.98795	7.04334	6.95561	6.95879	7.01245	6.97961	6.97824	6.94621	7.09389	7.01018	7.09391	7.00839	6.92506	6.9438	6.98462	6.93678	6.98505	6.98867	6.91206
ACSS1	8.12503	7.9312	8.13204	8.54325	7.639	8.25674	8.42435	8.22999	7.98276	8.48278	8.29285	8.75745	9.04791	8.25901	9.70852	8.75791	8.54685	9.11969	8.95404	8.41837	8.52755	9.4384	8.44534	7.97716	9.80591	8.54142	8.73395	9.30494	8.74736	8.7719	9.14304	8.32795
ACSS2	10.6714	10.2827	9.26832	10.3355	8.7086	9.63236	9.98364	10.4357	10.2769	10.7879	10.341	10.1151	11.904	11.8695	11.242	10.7187	11.5602	10.9459	11.0765	11.4334	10.6961	10.408	9.35854	10.5266	10.903	10.5757	9.94145	10.8464	10.7853	10.7962	10.4499	10.536
ACSS3	7.00846	7.13208	7.12034	7.05062	7.20075	7.05499	7.05465	7.096	7.03327	7.06547	7.15102	7.08209	7.09448	7.06196	7.08031	7.11945	6.95698	7.13012	7.26848	7.00446	7.05367	7.07404	6.98443	7.09066	7.09693	6.95165	7.06455	7.0896	7.06637	7.14123	7.08984	7.00278
ACTA1	6.99211	7.01666	7.02935	6.81888	7.0018	6.96212	6.88437	6.88131	6.88574	6.93132	6.98534	6.95601	6.96061	6.92029	6.96187	6.93546	6.93204	6.96666	6.93211	6.97666	7.00823	6.93736	6.9293	6.92638	7.03097	6.95573	6.98175	6.91601	7.08111	6.98794	7.08787	7.0494
ACTA2	12.7795	11.6317	13.2607	11.9143	13.2711	11.742	12.1692	11.9513	12.6222	11.3653	11.6866	11.4336	10.8091	11.6564	11.3265	11.5331	12.0563	10.6387	12.5288	11.1493	11.4616	10.562	12.0929	13.1335	12.0793	9.51052	11.483	11.6857	12.2206	13.0578	11.7497	12.0599
ACTB	11.7724	12.2792	12.8323	11.8848	13.539	12.6287	12.5289	12.166	12.5916	12.648	12.3216	12.6722	12.6323	12.8528	12.2216	13.1823	12.7529	12.8025	12.8565	12.8192	12.7616	12.8625	12.1073	12.5651	12.5139	11.9503	13.1018	12.1764	13.4788	13.1482	13.0833	13.6106
ACTBL2	6.95751	7.00631	7.04311	6.97522	7.01531	6.89912	6.98863	6.95515	6.99182	6.86945	6.92441	6.92824	7.01557	7.07118	7.06274	6.97747	7.05102	7.11414	6.97576	6.96559	6.98398	7.03337	6.99967	7.0267	6.95337	7.12548	6.87408	6.94093	6.959	6.95503	7.06494	6.9942
ACTC1	7.02336	6.91028	7.54766	7.07007	8.05708	7.13925	6.89731	7.24491	7.17279	7.01268	7.02802	6.99466	6.91906	6.97487	6.89284	6.91774	6.9019	6.9504	7.00273	6.94376	6.92331	6.97555	6.91101	6.97775	6.98619	6.98766	7.0222	6.94596	7.12955	6.98315	7.01696	6.97154
ACTG1	10.0216	11.2516	10.9302	10.7069	11.3863	11.1161	11.0637	10.773	11.1553	10.6596	11.0826	11.276	10.2499	11.5886	10.5786	10.9916	10.7797	10.7529	11.5209	11.1516	11.1787	11.1707	10.6156	11.3655	11.1439	10.162	11.217	10.5308	11.3145	11.8444	11.1021	11.4057
ACTG2	12.0992	10.5583	12.9122	10.4558	13.0491	9.87907	10.3505	10.4692	11.1966	9.81977	10.1926	9.58537	9.12146	9.88513	9.40358	9.67364	9.64735	8.42518	10.8744	9.29334	9.65733	8.64079	8.58255	8.70358	10.7559	7.08849	10.2095	10.1313	10.6738	10.6004	10.6186	10.773
ACTL6A	8.80527	8.69507	8.13204	8.7336	7.60871	9.67103	8.92907	8.88055	8.74101	9.17647	9.26294	9.36006	9.62877	8.80412	8.5895	9.55644	9.40853	8.86968	8.80114	8.66624	9.8276	9.73968	9.07926	9.32433	9.2487	8.41087	9.43854	9.57391	10.1597	9.45148	9.11962	8.20373
ACTL6B	6.98937	6.96457	6.88543	6.87756	6.97983	7.00285	6.97898	6.96306	7.03788	7.0186	7.03186	7.01708	7.11843	7.11456	7.06274	7.03303	7.0405	6.99105	6.94884	6.94525	6.98815	7.02571	7.0737	7.03227	7.09285	6.96306	6.95617	6.96396	7.05317	7.03732	6.95876	7.12282
ACTL7A	6.91216	6.85521	6.89166	6.93926	6.82495	6.9733	7.02267	6.89761	6.97021	7.02745	6.90688	6.86392	6.8839	6.92866	6.89875	6.914	6.90696	6.90219	6.97729	6.96286	6.90053	6.94808	6.92551	6.96158	6.91787	6.87924	6.90628	6.92765	6.9291	6.94176	6.95984	6.8944
ACTL7B	7.00574	6.97505	7.01264	7.07796	6.83077	6.94087	7.00914	6.93524	6.93915	6.94962	6.9378	7.03913	7.09609	7.07888	7.0147	6.9731	6.99703	7.10639	6.97729	6.9677	7.06074	6.97404	6.93251	6.98091	7.00076	6.99122	6.9839	7.01902	7.00509	6.98505	6.95876	6.99801
ACTL8	6.96309	7.02696	7.04311	7.08854	7.06442	7.08732	6.94836	6.89626	7.02407	7.0245	7.04463	7.11716	6.94523	6.95122	6.90153	7.6152	6.96064	7.70339	7.0908	6.94425	6.97991	7.00787	6.89081	6.93228	7.03591	7.0022	7.00011	7.13016	7.05633	6.94027	7.08589	7.0337
ACTN1	10.1132	10.2868	11.6228	10.3498	12.0738	10.4568	10.5555	10.2749	10.5471	10.154	9.98217	9.46765	9.4229	8.95463	9.28489	9.32257	9.37936	10.1707	10.0424	9.33784	9.79479	9.72718	10.2065	10.402	10.0077	9.75255	9.95869	9.62732	9.56393	10.187	9.77066	9.73391
ACTN2	7.02336	7.00038	6.94414	7.12754	7.02749	6.9371	6.96234	6.9525	6.98412	6.97082	6.97093	7.07283	6.9308	6.97949	6.98102	6.95175	6.98311	6.98139	6.99844	6.95001	7.01274	6.90471	6.91395	6.95885	6.95785	6.98884	6.94805	7.01997	7.00027	7.02362	6.9403	6.97906
ACTN3	7.05437	6.984	7.00051	6.9019	6.87298	6.94714	7.07293	6.98534	6.96402	6.91135	7.07254	6.989	6.92225	6.89486	6.95715	6.94339	6.91962	7.03084	6.9109	7.04817	7.04468	6.98805	6.94589	6.94856	6.9215	6.91375	7.05598	6.91745	6.96029	6.96336	6.96844	6.9923
ACTN4	10.1346	10.7306	10.4402	10.347	10.4062	10.8553	10.728	10.7448	10.5173	10.6438	10.0852	10.528	11.1673	10.2047	10.619	10.1488	10.977	10.6239	10.1065	10.3563	10.2736	10.7569	9.83753	10.1239	9.91207	10.1689	10.8226	11.0124	10.9941	11.3825	11.0804	11.8044
ACTR10	9.26439	9.22845	8.89872	8.66739	8.69789	8.4872	9.05913	8.96978	8.77253	8.92523	8.94898	8.9018	8.40015	9.05753	8.87604	8.98963	8.47094	8.35846	9.03732	9.13319	8.60277	9.00328	8.90776	9.01561	8.61141	8.55821	8.83176	8.50787	8.48379	8.25004	8.03371	7.76558
ACTR1A	8.82734	8.85642	9.06979	8.75638	9.21116	8.50389	8.9703	8.88461	9.10919	8.85796	8.72801	8.66621	8.65241	8.69575	8.51131	8.60756	8.3135	9.09289	8.73269	8.71034	8.48483	8.5424	8.69401	8.33117	8.93223	8.51002	8.52533	8.79643	8.30801	8.76241	8.89786	9.29779
ACTR1B	8.73543	9.17741	8.65138	8.69442	8.849	9.49344	9.16943	8.933	8.45214	9.25782	8.65211	8.89928	9.00616	8.99479	9.41854	8.38243	8.7821	8.73796	8.74175	8.63083	9.30357	9.01936	8.76206	8.86883	8.71624	8.70979	9.33541	8.66161	8.69899	9.34019	9.08974	9.0417
ACTR2	11.0513	10.6463	10.8397	10.9232	10.6237	11.0343	11.0185	10.7868	10.6905	10.8255	10.9178	10.3774	10.2379	10.9619	10.3711	10.3149	10.5177	10.3525	11.0496	11.2447	10.6985	10.751	10.2418	10.8704	10.8923	9.23016	10.6921	10.1445	10.7518	10.7287	9.77845	9.57089
ACTR3	9.50556	9.10307	9.33487	9.40018	9.47976	9.73679	9.24254	9.22648	9.35051	9.31556	9.594	9.80056	9.47861	9.48493	9.54559	9.88661	9.9111	9.17826	9.55041	10.0085	9.22716	9.5659	8.97207	9.53454	9.3493	9.11699	9.88709	9.38311	9.75514	9.28424	8.45742	9.03768
ACTR3B	7.20863	7.36715	6.99142	7.33	7.01021	7.26254	7.37626	7.1511	7.17279	7.07706	7.20779	7.22808	7.38581	7.12079	7.16462	7.1132	7.24644	7.29438	7.16975	7.13722	7.28161	7.29461	7.3603	7.03783	7.21479	7.53713	7.29569	7.2007	7.23796	7.10567	7.46017	7.4536
ACTR5	7.54337	7.61489	7.46394	7.8671	7.23062	7.46416	7.57572	7.5638	8.02494	7.98224	7.6157	8.00002	8.35175	7.56629	7.69958	7.60038	8.17592	7.86232	7.72281	7.77113	7.93338	8.04712	8.11605	7.93819	8.70386	7.12005	7.70264	8.08615	8.22752	8.3128	8.21202	8.19442
ACTR6	8.61125	8.61653	8.14172	8.5376	7.99584	8.91613	8.32401	8.41258	8.58921	8.66661	8.58483	8.56471	7.86671	7.9795	8.57418	8.65332	8.68387	8.55168	8.52273	8.51074	7.7408	8.59523	8.39516	8.26712	8.3556	8.22937	8.27302	8.44595	8.55643	7.56864	7.52926	7.43497
ACTR8	7.35887	7.51695	7.37618	7.21536	7.09184	7.29057	7.3037	7.48481	7.26616	7.44401	7.29218	7.42671	7.29303	7.43012	7.26612	7.1478	7.4281	7.32127	7.242	7.25227	7.41511	7.45445	7.29716	7.28039	7.25268	7.22214	7.27832	7.26019	7.25952	7.34285	7.18825	7.18578
ACTRT1	7.60341	7.50852	7.49124	7.27274	7.46115	7.97044	7.41618	7.12191	7.33082	7.29699	7.24191	7.19747	7.37526	7.49745	7.25023	7.25783	7.21933	7.26957	7.25617	7.18418	7.24395	7.20367	7.24618	7.17477	7.20985	7.15701	7.18742	7.21874	7.14362	7.21014	7.24625	7.50442
ACVR1	8.77878	8.65805	9.14496	8.62731	9.00944	8.8228	8.38668	8.51202	8.83843	8.29862	8.78145	8.55141	8.16085	8.45402	8.83023	8.54887	8.97563	8.60402	8.54773	8.56253	8.33656	8.31734	8.34414	9.04548	8.30512	8.03936	8.46785	8.26293	8.70009	8.49352	7.93907	8.23953
ACVR1B	8.77208	9.11282	8.06373	8.59092	8.27303	8.63593	9.18982	9.05288	8.50783	8.96315	9.04407	8.63788	9.52433	9.49494	9.48212	8.7079	9.56863	8.47541	9.1206	8.78053	9.28667	9.19049	8.29934	8.68039	9.12904	8.41266	8.87446	9.40191	9.46805	8.84388	9.20624	8.63438
ACVR1C	7.10855	7.07734	6.99142	7.10323	6.99173	7.0175	7.06382	7.09724	7.021	7.00228	7.02674	7.10946	7.19306	7.15044	7.16893	7.05807	7.20289	7.09319	7.10509	7.15125	7.16425	7.06942	7.0289	7.08655	7.03097	7.13648	7.12835	6.91186	6.94564	6.92751	7.02214	7.00183
ACVR2A	7.44769	7.4376	7.1155	7.2822	7.1491	7.38867	7.20924	7.5121	7.242	7.35786	7.43893	7.35851	7.64689	7.73942	8.12919	7.6481	8.14437	7.54583	7.66529	7.63692	7.64005	7.50253	7.30765	8.16484	7.6249	7.27381	7.48823	7.77965	7.65112	7.27961	7.2604	7.27175
ACVR2B	7.02471	7.02989	7.13814	7.07138	7.01874	7.15671	7.03742	7.10714	7.00565	7.08572	7.00225	7.12227	7.09609	6.91628	7.00098	6.91108	6.99583	6.97143	6.98276	6.96286	7.01911	7.13388	7.13493	6.92268	7.06486	7.22985	6.99636	6.97002	6.98248	6.96944	6.98444	7.03663
ACVRL1	10.004	8.78956	9.91205	9.72944	9.16202	8.33828	9.91218	9.80921	9.04436	9.52546	9.93589	8.66196	9.16899	10.4928	8.36024	9.16793	10.5047	8.51817	10.7507	10.3189	8.05833	8.20489	8.21773	8.33117	8.66602	8.58542	8.57589	9.08291	8.70737	8.7072	10.0933	9.46432
ACY1	8.45797	9.05489	8.15673	8.87946	7.91259	10.0962	8.73448	9.26807	9.10398	9.32016	8.76781	8.63389	8.61916	9.13578	8.46366	8.70838	8.94884	9.23942	9.12761	8.20498	9.23096	8.38707	8.75735	8.45329	8.57504	8.93139	9.09858	8.48772	8.48784	8.41668	9.18024	9.34211
ACY3	7.40882	7.42651	7.04157	7.37358	6.99845	7.45593	7.28564	7.62604	7.32074	7.41909	7.60494	7.33445	7.32521	7.3117	7.20824	7.33395	7.31429	7.42844	7.25814	7.09233	7.07443	7.00787	6.97315	7.22537	7.1666	7.05923	7.16859	7.14837	7.19509	7.02467	7.33172	7.24848
ACYP1	7.70009	8.12122	7.63104	8.38736	7.58717	7.61378	8.18358	7.78529	7.82905	8.17542	7.76306	8.03381	7.91772	7.44128	7.58069	7.68039	7.72379	8.19466	7.5619	7.41168	7.99967	8.51643	7.9695	8.09769	8.32782	8.07462	7.5085	7.80722	8.15432	7.72722	7.46707	7.66662
ACYP2	8.13098	8.59751	8.28901	7.8237	8.17518	8.72628	8.27376	8.38737	8.37289	8.52795	8.58094	8.17543	7.76271	7.66361	7.28833	7.34579	7.74514	7.37637	7.59115	7.77224	7.54564	7.45491	7.36565	7.45102	7.39076	7.23563	7.65441	7.54311	7.58002	7.72417	7.66647	7.44474
ADA	7.92899	7.78009	9.16853	8.52053	9.47881	8.07077	8.04259	7.83632	8.48235	7.77105	8.44532	7.72538	7.46584	7.77092	7.54067	8.16787	7.73266	7.64111	7.71604	7.91349	8.28638	8.10128	8.59235	7.74864	8.78413	8.61936	7.97139	7.52396	7.92537	7.7942	7.85742	8.02577
ADAD1	6.90497	6.99294	6.99142	6.86415	6.93947	7.02479	6.96512	6.99315	6.92039	6.97082	7.02288	6.92086	6.96296	6.96504	7.02096	7.03303	7.05365	6.97551	6.97275	6.9583	7.01274	6.97861	7.02711	6.98171	7.01226	6.96952	6.96659	7.01808	6.98776	6.96251	6.93702	7.01045
ADAD2	6.96309	6.98848	7.00051	7.05319	6.93768	6.96834	6.89013	7.02155	6.89048	6.83175	6.89602	6.86544	6.88108	6.93675	6.909	6.88271	6.94919	6.90177	6.95458	6.95893	6.95958	6.85796	6.9293	6.9179	6.9315	6.88894	6.88362	6.94342	6.94974	7.00388	6.99606	6.96311
ADAL	7.38293	7.2261	7.17074	7.24554	7.35823	7.27663	7.38907	7.26634	7.29149	7.20887	7.16932	7.22576	7.23804	7.29222	7.11441	7.1803	7.19246	7.3658	7.20712	7.23553	7.25872	7.06393	7.16559	7.14915	7.21753	7.22214	7.25689	7.23121	7.14132	7.11408	7.08589	7.19485
ADAM10	7.2849	7.13208	7.15768	7.1521	7.37012	7.3739	7.33594	7.36304	7.19911	7.38772	7.28656	7.35644	7.30713	7.70613	7.31665	7.52338	7.69085	7.40511	7.6132	7.50851	7.43296	7.38775	7.326	7.58915	7.49357	7.41545	7.61563	7.28301	7.51681	7.25891	7.15081	7.20489
ADAM11	6.96309	7.02696	6.90717	6.96418	6.88806	7.02479	6.94275	6.9657	7.05632	6.96629	6.99056	6.95746	6.92902	7.06656	6.968	7.04357	6.98422	7.02015	7.00532	6.99889	6.99154	7.06629	7.00054	7.02763	7.04964	7.01499	6.97892	6.98293	7.00429	7.06239	7.03038	7.03175
ADAM12	7.12214	7.13074	6.98382	7.06095	6.93588	7.13575	6.96512	6.95647	7.04402	7.31093	7.09646	6.99466	6.95715	7.10834	7.15741	7.08275	6.99824	6.96053	7.03352	6.97133	7.12446	7.07783	7.11194	7.12922	6.93273	7.04122	7.0054	7.03039	7.03949	7.13679	7.02936	7.03663
ADAM15	10.4251	11.0659	10.683	10.9191	10.9451	10.9871	11.3721	11.0094	11.031	11.2496	10.6879	10.5376	11.1052	10.763	10.6901	11.156	10.4153	12.0826	11.3402	10.6098	10.9133	11.0615	11.668	11.097	10.6669	10.9233	11.0837	11.6456	10.8491	10.9622	11.2546	11.4039
ADAM17	7.85427	7.86318	8.30568	8.16332	8.12727	7.7638	7.86206	7.83893	7.92064	8.07715	8.11586	7.94385	9.0198	8.6351	8.49455	8.32819	8.48104	8.40662	8.48789	9.0463	8.403	8.11143	8.80854	9.29096	8.8482	9.62791	8.65619	8.8793	8.7023	9.27494	9.46917	9.08327
ADAM18	7.0328	7.07311	6.9686	6.96257	6.9484	7.00897	7.05596	7.02539	6.8968	6.89279	6.86589	6.85936	6.92728	6.91628	6.94819	6.91253	6.90958	6.92267	6.90845	6.9304	6.98815	6.92562	6.89627	6.95104	6.94201	6.94081	6.92482	6.90705	6.89421	6.96856	6.93483	6.97436
ADAM19	8.49048	8.33738	10.5188	9.08446	9.96358	7.92776	9.05646	8.61953	9.4603	8.30095	8.41314	8.80947	8.27738	8.59597	8.38927	8.40975	8.31146	8.58422	9.06609	10.029	7.85383	8.49344	8.24645	8.94386	8.66765	7.73382	8.85306	8.33136	9.49816	9.03984	9.21977	10.3753
ADAM2	7.12893	7.1254	7.15768	7.03517	7.05808	7.07897	7.2195	7.05465	7.16658	7.06111	7.11768	7.10946	7.09287	7.152	7.07077	7.03434	7.02999	7.04156	7.01056	7.11791	7.07275	7.16768	7.0512	7.01198	7.06579	7.23563	7.06314	7.20609	7.06637	7.05307	7.10361	7.08029
ADAM20	6.93072	6.83356	6.88699	6.87184	6.91589	6.8347	6.94836	6.95383	6.94227	6.87569	6.92307	6.86847	6.9299	6.98548	6.92586	6.8821	6.92945	6.93172	6.91876	6.9263	6.96606	6.93858	6.91514	6.9328	6.92204	6.89509	6.96328	6.93151	6.99709	6.89111	6.92823	6.91113
ADAM21	6.90929	6.9855	6.91799	6.88514	6.93947	7.03449	6.96373	7.00222	6.97949	6.96629	6.94447	6.98758	6.98198	6.91362	6.91036	7.00719	6.91334	6.92709	6.94698	7.00823	6.92805	6.99128	7.02442	6.92927	6.95654	6.983	6.92537	6.94405	6.91177	6.91332	6.92271	6.97906
ADAM21P1	6.87301	7.02843	6.94721	6.98135	6.95195	6.95215	6.94836	6.98664	7.03941	6.96478	7.01517	6.85784	6.97667	7.00084	7.03529	6.94159	6.95698	6.97551	6.93264	6.96286	7.01365	6.98966	7.01995	6.92451	6.97375	7.01763	6.98534	6.91601	6.92716	6.93518	6.97699	6.95007
ADAM22	6.94909	6.99592	7.01264	6.97983	6.90483	7.07658	7.05069	7.00481	7.06557	7.00823	6.95509	6.89707	6.99027	6.96399	6.93213	7.08146	6.94513	6.96204	6.96477	6.96353	6.96242	6.95271	7.028	7.03598	6.93191	6.983	7.08231	6.99418	7.03295	7.01628	6.95768	6.98
ADAM23	7.0071	6.93752	7.17238	6.94268	7.20964	6.98936	6.90733	7.01126	6.99951	6.93743	7.01001	7.17943	6.92557	6.96931	7.01315	7.01739	6.98648	7.0647	7.05183	6.94425	6.92968	6.96884	6.96019	7.03691	7.23218	6.92151	7.02831	6.93039	6.96825	6.92482	7.02833	7.16147
ADAM28	7.19657	7.11462	7.11389	6.98287	7.00684	7.09565	7.09091	7.25058	7.05478	7.0245	7.03186	6.97474	6.94318	7.46615	7.27137	7.28024	6.96736	7.08418	7.14831	7.70915	7.05456	7.04265	7.08042	7.13789	7.16904	6.97956	7.06101	7.0228	7.06255	7.11685	7.10459	6.98
ADAM29	6.95471	6.88591	6.94874	7.08192	7.05602	6.93459	6.9845	7.09476	7.01486	6.92672	6.99186	6.88206	6.96178	7.0076	6.95949	6.98196	6.982	7.086	6.97961	6.97208	7.0374	7.01125	7.02174	6.97314	7.0017	6.99726	6.98751	6.98804	7.04193	7.03415	6.98973	7.01623
ADAM30	6.9617	6.95407	6.938	6.98735	6.88806	7.00774	6.91161	6.9379	7.03174	6.94049	6.98665	7.00171	7.0079	7.13327	6.94086	6.97859	6.92819	7.00019	7.00446	7.00446	7.01003	6.92063	7.00841	6.95423	7.02503	6.94274	6.95114	7.01059	6.99948	6.94403	6.95552	6.94635
ADAM32	7.23524	7.29544	7.15115	7.16308	7.08004	7.01141	7.24087	7.25397	7.1448	7.22772	7.21017	7.42184	7.76846	7.28619	7.23953	7.09299	7.33412	7.10639	7.15639	7.0845	7.13194	7.15497	7.07116	7.05438	7.2489	7.12185	7.28055	7.08099	7.02637	7.23321	7.1864	7.06926
ADAM33	6.92361	7.00335	7.00051	7.04419	6.98325	7.00774	6.97483	6.95779	7.00565	7.06111	7.02417	6.96612	7.02656	7.11301	7.05466	6.98772	7.00937	7.02111	7.04318	7.06728	7.00555	7.0953	7.09764	7.08489	6.99152	6.93606	7.05161	7.02186	7.0944	7.05723	7.02007	6.98851
ADAM3A	6.97835	6.96158	6.91181	6.98437	6.93408	6.99427	6.90304	6.94056	7.06094	6.84594	7.00354	6.94583	7.05071	6.96295	6.94605	7.00344	6.93757	7.01725	7.02468	6.99346	7.00111	6.99128	7.02979	6.99079	6.92535	6.99362	6.95745	7.01152	7.00348	6.95181	6.9403	6.89813
ADAM5	6.9364	6.92392	7.01264	6.90739	6.96251	6.93584	6.98587	7.00093	6.90625	6.99184	6.95906	6.98616	6.91303	6.91684	6.88519	6.90197	6.90135	6.89356	6.88641	6.92034	6.93589	6.91901	6.91875	6.9328	6.9395	6.88145	6.9426	6.88017	6.93572	6.9085	6.91161	6.9204
ADAM6	6.99211	7.01814	6.96555	6.95275	7.04219	6.95089	6.95955	7.02283	6.99336	7.00823	6.95906	7.03228	7.0556	7.06349	7.04981	7.02387	7.04445	7.03181	6.95393	7.05399	7.07107	6.98249	7.05648	7.02948	6.98707	7.02708	7.01531	7.0521	7.07677	7.00695	6.95119	7.00087
ADAM7	6.94769	6.96607	6.95486	6.88514	6.93227	6.99795	6.98312	7.02795	7.01486	6.97835	6.97224	7.01012	6.92307	6.98795	7.0819	6.96464	6.91808	6.96128	6.94043	6.98478	6.93473	6.99454	6.96543	6.94261	6.94799	7.02985	7.0538	6.91276	6.92572	6.98221	7.00445	6.97718
ADAM8	7.25893	7.12941	9.14088	7.38484	9.88945	7.39549	7.24864	7.22083	7.35214	7.25425	7.30222	7.17335	6.94731	7.29824	7.19017	7.31003	7.0819	7.15281	7.16481	7.51288	7.06074	7.23435	7.06084	7.89736	7.30023	10.7505	7.51186	7.15575	7.18093	8.31115	7.53804	7.49215
ADAM9	7.33924	7.19904	7.02327	7.32214	7.0441	7.02722	7.18842	7.19988	7.09344	7.14684	7.13503	7.21052	7.2082	7.26039	7.28183	7.27913	7.20496	7.35072	7.2021	7.43597	7.45514	7.54326	7.46239	7.67615	7.26951	7.90877	7.39491	7.20877	7.26326	7.47606	7.25776	7.17972
ADAMDEC1	11.6017	8.89693	9.80907	10.318	8.75522	9.53368	7.87223	11.2098	9.69312	8.34359	10.0145	8.55983	7.20368	11.5111	7.75704	10.4967	9.47735	7.46808	11.117	11.6784	8.73099	9.03692	7.42851	7.67954	8.584	6.90791	8.09101	9.18136	8.89484	7.78657	8.50956	7.641
ADAMTS1	10.0787	7.37249	8.24313	8.25457	9.63799	7.70576	8.05017	8.22681	8.09356	7.44177	8.0102	7.50631	7.2336	8.69639	7.57188	8.12113	7.42099	7.12008	7.4069	8.26947	7.68181	7.35293	8.24041	7.85301	7.68793	7.29812	7.48823	7.27354	7.5783	7.77297	7.59034	7.56789
ADAMTS10	6.93781	6.97505	6.96555	6.92002	7.00348	6.97206	7.02805	7.00868	6.90783	7.02007	6.98534	7.00872	7.01248	6.92866	6.98513	6.89861	6.92576	6.99833	6.94455	6.92854	6.90594	6.9174	6.95363	7.00745	6.97142	6.91545	6.93267	6.96175	6.96825	6.96768	7.03038	6.95472
ADAMTS12	7.08005	7.01961	6.96403	7.04033	7.02572	7.0622	6.97483	6.9762	6.95471	6.9481	6.92575	6.90602	6.97281	6.9197	6.92673	6.93546	6.91078	6.93782	6.93	6.91975	6.8883	6.94294	6.89517	6.9259	6.91309	6.89046	7.00011	6.91368	6.87083	6.91394	6.87325	6.8972
ADAMTS13	7.04359	6.95858	6.88699	6.8525	6.95548	6.9245	6.96094	6.90708	6.91725	6.98285	7.05862	6.98474	7.02974	6.9503	6.88255	6.89729	6.97036	6.94165	6.89758	6.93743	6.98398	6.99784	6.93316	6.96868	6.93443	6.96735	6.88651	6.94857	6.95215	7.00593	6.89819	6.92781
ADAMTS14	7.00574	6.89354	7.05234	7.0168	6.99509	7.11105	7.07422	6.96175	6.95161	6.93896	7.05988	7.10559	7.01402	6.92029	6.91924	6.94985	7.0019	6.93845	7.02733	7.02955	6.92279	6.96593	6.99708	6.96297	6.99243	6.87777	7.12778	6.98293	6.96961	7.02783	7.21209	7.37862
ADAMTS15	6.99894	7.01666	7.06786	7.13026	6.99845	6.96586	6.93993	7.04579	6.99336	6.95114	6.92575	7.0952	7.06211	7.10212	7.09908	7.10818	7.03524	6.98311	7.10509	7.0949	6.95958	7.11168	7.09845	7.12629	7.01032	6.94081	7.07965	6.99686	7.06561	7.01732	7.00236	7.05236
ADAMTS16	7.02065	6.97654	6.8557	6.93926	6.89927	7.00285	6.92156	6.9775	6.90311	6.82543	6.96566	6.91642	6.89301	6.92936	6.88758	6.91253	6.89226	6.91394	6.92156	6.98146	6.93883	6.95816	6.91935	6.99856	6.91438	6.97172	6.90073	6.97797	6.9321	6.98033	6.90715	6.98567
ADAMTS17	6.96449	7.01519	7.04925	6.9783	6.97639	7.0718	7.07293	6.97226	6.95782	7.03921	6.95111	7.06883	6.98064	7.10523	7.0147	7.07889	7.08813	7.01149	6.98596	7.10414	7.08506	7.0189	7.02979	7.0756	7.12073	6.98185	7.0054	6.96248	7.01568	7.04679	7.06795	7.06228
ADAMTS18	6.95611	7.04592	7.02175	7.00593	6.96948	7.01263	6.98587	6.98925	6.98566	7.12996	6.99576	7.12988	7.03454	7.03183	7.03368	7.02256	6.982	7.06847	7.16035	6.95227	7.06595	6.94874	6.95435	7.03227	6.94742	7.20671	6.9897	6.97715	7.061	7.0331	7.06393	7.08533
ADAMTS19	6.97559	6.95858	6.97317	7.02211	6.93227	6.95339	7.01185	6.89626	6.9872	7.00377	6.91768	7.0675	6.90678	6.94241	6.93986	6.94985	6.9191	6.96433	6.96406	6.92004	6.99412	6.92338	7.42222	7.11431	6.93666	6.90221	6.9646	6.92552	6.94449	6.96422	6.91161	6.89906
ADAMTS2	7.11398	7.04592	7.41589	7.21261	7.1631	7.01628	7.06252	7.05212	7.33798	7.01416	7.12141	7.0364	6.95158	7.16916	7.04012	7.17792	7.14358	7.01245	7.19654	7.03741	7.06767	7.07251	7.19411	7.25168	7.15283	7.08849	7.07219	7.0659	7.11854	7.19799	7.17338	7.35496
ADAMTS20	6.91216	6.99294	6.93186	6.82686	7.12738	6.98319	7.08067	6.8594	6.95161	7.05091	6.89466	6.89707	7.03937	6.98795	7.05789	7.01099	7.0313	6.95978	6.97652	7.06447	7.04014	6.95885	7.06344	6.97543	6.96545	6.97729	7.05234	6.9796	6.99394	6.95998	7.01176	6.96779
ADAMTS3	6.91216	7.07028	7.09309	7.04419	6.96774	6.91691	6.95676	7.00739	6.99336	7.02007	6.96434	6.98046	6.94218	6.98427	6.95037	7.14169	6.95257	7.02694	7.01583	6.99616	6.91353	6.99372	6.96772	6.96723	6.95092	6.94177	6.95364	6.9219	7.12835	7.2053	7.02936	7.06029
ADAMTS4	7.01795	6.90116	7.02631	7.04033	6.97983	7.01872	6.98036	6.9525	6.96712	7.07995	6.99836	6.96468	7.00189	6.96091	6.95372	6.95757	6.90626	6.97551	6.93052	6.94138	6.94308	7.00871	7.02263	6.94494	7.01617	6.94372	7.01149	6.94857	7.00107	6.92819	7.02627	6.96685
ADAMTS5	7.06381	7.01666	7.15278	7.03128	7.13813	6.98319	7.05333	6.99964	7.09344	7.13701	7.08263	7.10559	7.02497	6.98306	6.90768	7.03961	7.0844	6.94362	7.09877	6.92976	6.96978	6.98725	7.11116	7.06692	6.92703	6.94864	6.94928	6.9708	7.06484	7.08451	6.95876	6.94728
ADAMTS6	7.08547	7.04592	7.25559	7.03387	7.14634	7.17287	7.03208	7.05086	7.05786	6.97685	7.00872	6.9776	7.13424	7.03924	7.07237	7.16113	7.15475	7.14802	7.23029	7.03053	7.20544	7.10293	7.09522	7.28958	7.13559	6.97956	7.16553	7.1184	7.21466	7.12782	7.16496	7.11977
ADAMTS7	6.86568	6.984	6.90717	6.92711	6.93408	6.89018	7.06252	6.95515	6.92352	7.07995	6.93379	6.91938	7.07025	6.98186	7.04334	6.99972	7.01829	7.03376	6.98516	6.98819	6.96099	7.01379	6.99451	7.00655	6.96691	7.11109	7.01301	6.95327	7.00752	7.01108	7.00759	6.96405
ADAMTS8	7.27326	7.1119	7.24262	7.06746	8.54894	7.11578	7.14681	7.12803	7.37719	7.1622	7.21609	7.08735	7.13739	7.02744	6.99949	7.07242	7.09674	7.19117	7.11529	7.2128	7.10881	7.12206	7.0155	7.03227	7.2788	7.05158	7.05815	7.17656	7.11916	7.02467	7.17711	7.19183
ADAMTS9	7.33924	7.26309	8.02105	7.52475	7.88727	7.30014	7.7412	7.40449	7.59624	7.23839	7.29106	7.48628	7.32383	7.13171	7.58179	7.47413	7.37766	7.34755	7.41153	7.48849	7.34396	7.20563	7.75292	7.39231	7.54032	7.00851	7.54982	7.3746	7.5053	7.44919	7.27355	7.36642
ADAMTSL1	7.0328	7.01814	7.03851	6.93061	6.98325	7.02843	6.96651	6.9775	7.05478	6.87569	6.98665	6.90005	6.97537	6.94849	6.92849	6.96259	7.02737	7.03962	6.94336	7.11069	7.05545	6.98805	6.96849	6.97015	7.03394	6.93233	7.03592	6.94216	6.98929	6.98697	6.97165	6.94264
ADAMTSL2	7.15337	7.71982	7.9181	7.4371	7.98386	7.45501	8.04313	7.45586	7.45161	7.6284	7.26728	7.40113	7.7087	7.13483	7.36079	7.21784	7.70065	7.30954	7.51105	6.99257	8.27556	7.47675	7.88285	8.55508	8.12539	7.00597	8.06468	7.57386	8.3953	8.22789	7.691	8.01546
ADAMTSL3	7.2849	7.08575	7.07727	6.99752	7.29459	7.03691	7.09726	7.04325	7.00105	7.00971	7.02674	6.99042	7.05723	7.06656	7.11593	7.0161	7.06794	7.11071	7.16203	7.0845	7.10363	7.14227	7.15627	7.07302	7.12579	7.17598	6.96067	7.093	7.13491	6.98315	6.97379	7.0047
ADAMTSL4	7.15065	7.08992	7.25236	7.17407	7.85218	7.04053	7.05069	7.25623	7.30473	7.09004	7.2066	7.18064	7.10889	7.17228	7.14575	7.20622	7.1088	7.25319	7.13756	7.16764	7.19183	7.12014	7.05997	7.1728	7.26189	7.05461	7.10343	7.18146	7.18196	7.2857	7.31569	7.22086
ADAMTSL5	7.06922	7.08295	7.16094	7.14389	7.02047	7.09327	6.95536	7.13291	7.09188	7.21562	7.09896	7.13619	7.1577	7.15356	7.37567	7.24196	7.44399	7.22669	7.23956	7.0966	7.16604	7.16056	7.20559	7.09794	7.06855	7.29256	7.20129	7.17232	7.18093	7.16466	7.27616	7.37775
ADAP1	8.22672	8.91488	7.79833	8.4233	7.74705	9.72509	8.36117	8.81621	9.27163	9.02466	8.52208	8.60428	8.93398	8.57809	8.14413	8.11975	8.90465	10.1405	8.6209	8.01962	8.22884	8.36141	8.78675	7.85458	7.884	8.83032	8.52533	9.45968	8.42562	9.32325	9.71276	9.42319
ADAP2	8.54864	8.10565	9.23324	8.1159	8.71469	8.18745	8.07893	8.32724	8.26672	7.75639	8.66787	7.99454	7.54202	8.14071	7.81165	8.34387	8.3135	7.3893	8.05365	8.5874	7.51451	7.739	8.3482	8.63317	7.81014	7.51335	7.56757	7.86769	7.54797	8.47608	7.85448	7.8258
ADAR	8.52936	8.59751	9.39051	8.72822	9.51542	8.70203	8.79435	8.70488	8.77522	8.5909	8.41354	8.74943	8.87109	9.26173	9.20554	9.46124	9.06213	8.99244	9.32252	9.61862	9.42441	9.07755	9.3366	9.35713	9.547	9.79375	9.79426	9.40223	9.56173	9.4524	10.3932	9.89873
ADARB1	8.07562	7.66061	8.36409	7.84722	8.86853	7.99992	7.70194	7.66088	7.90641	7.62559	7.71733	7.42086	7.7912	7.86209	8.12919	8.30315	8.087	8.02425	8.56905	8.38841	8.16456	8.48658	8.85271	9.31446	7.865	8.17443	8.19261	8.42522	8.09756	8.16662	7.84088	8.05754
ADARB2	6.91789	7.07734	6.97622	6.98735	7.08944	6.87865	6.93289	7.01255	7.02714	6.98735	7.16202	6.96468	6.98747	7.01879	6.99654	7.08275	7.0313	6.97305	7.05097	7.06635	7.00555	6.98565	7.0155	7.0443	6.98619	7.01368	6.98175	6.99418	7.05554	7.06136	7.00236	6.938
ADAT1	7.8934	8.03873	8.14583	8.03161	7.96396	8.02244	8.10185	8.03111	8.00802	8.30095	7.7924	8.02534	8.44129	8.16	7.69958	8.08992	7.73044	7.42844	7.49572	7.7877	8.0421	7.51242	7.26779	7.95951	7.82496	8.02672	7.94933	8.0018	7.93254	8.93095	8.2552	7.93757
ADAT2	7.1004	7.20029	7.10907	7.1398	7.04799	7.12284	7.16722	7.12925	7.30326	7.33587	7.06115	7.21641	7.46829	6.98186	7.1603	7.13678	7.31619	7.21312	7.17354	7.10825	7.45121	7.42283	7.38805	7.20739	7.29362	7.24331	7.24211	7.22401	7.23277	7.19144	7.28658	7.1706
ADAT3	7.52259	7.86052	7.52832	7.61949	7.72018	7.65224	7.67723	7.42318	8.11915	7.83577	7.46599	7.70781	8.28961	7.4934	7.43041	7.45606	7.82922	7.62959	7.40742	7.38727	7.26381	7.72994	7.75292	7.24009	7.9699	7.48899	7.57701	8.1004	7.3436	7.65103	7.98338	8.4523
ADC	7.02336	7.20896	7.30209	7.09387	7.42223	7.08017	7.08324	7.17864	7.29444	7.47926	6.99966	7.30119	7.47197	7.20961	6.956	7.15993	7.11356	6.99649	7.13511	7.59023	7.11604	7.17411	7.2029	7.3277	6.96122	6.93794	6.93904	7.10548	7.03786	7.31517	7.08787	7.14623
ADCK1	7.70805	7.78441	7.42881	7.87612	7.28847	7.61063	7.68101	7.5578	7.7882	7.79732	7.73135	7.64372	8.39179	7.95998	7.96024	7.8609	7.94955	8.00885	7.99089	7.83598	8.17756	7.93352	8.57403	7.9708	8.17434	7.96884	7.79703	7.99072	7.86091	7.73818	7.99252	8.07467
ADCK2	8.65761	9.39253	8.46955	8.91537	8.22562	8.17447	9.08525	9.21243	8.75744	9.23451	8.48174	8.98411	9.14559	8.36248	8.73048	8.64736	8.72423	9.83325	8.76887	8.43762	8.85261	8.70001	9.31739	8.04882	8.89454	8.87705	8.65641	8.95433	8.93998	8.98098	9.32221	9.59582
ADCK4	7.65006	7.81556	7.8013	7.93884	8.04746	8.02345	7.85693	7.81715	7.77539	7.73649	7.39187	7.63501	7.49857	7.473	7.79041	7.41627	7.5692	7.61796	7.38329	7.45123	7.52892	7.47585	7.62877	7.45346	7.64212	7.68123	7.62207	7.68548	7.98821	7.77119	7.76723	7.862
ADCK5	7.5698	7.68232	7.53739	7.73433	7.35225	7.63704	7.51425	7.8238	7.62368	7.71788	7.70236	7.78652	8.13818	7.78932	8.85454	7.69191	7.85197	7.91024	7.67364	7.58418	8.25238	7.95874	7.89221	7.7964	7.61808	7.47658	7.62127	7.93577	8.07928	8.32469	8.14066	8.14003
ADCY1	6.97005	6.93601	7.03698	7.00176	7.03656	7.0357	6.93853	7.096	6.91568	7.28932	7.0952	6.98758	7.00338	6.98919	7.01006	7.16113	7.05757	6.95829	7.13817	6.97824	7.09759	7.0376	7.42679	7.2761	7.22406	6.97393	7.0199	6.93909	7.07677	7.05411	7.15648	7.04153
ADCY2	6.95611	6.90724	7.05079	6.94775	6.97639	6.94589	6.92865	6.97226	6.9485	6.99483	6.90688	6.90005	7.01402	7.00898	6.99363	7.00972	7.04576	7.01054	7.02733	7.0188	7.02551	6.98015	6.93909	7.00297	7.01421	7.09019	6.95937	6.97394	7.05945	7.0142	6.93921	6.95658
ADCY3	8.94649	9.58176	9.55961	10.0218	10.0666	10.113	9.69222	9.67325	10.0441	9.94231	9.29084	10.045	10.2967	8.63776	9.78984	9.93227	10.6994	10.4306	9.76004	8.9493	8.78536	10.045	10.0989	9.42864	9.99294	9.77958	9.74296	10.2347	10.3273	9.87622	10.2029	10.1889
ADCY4	7.66761	7.28169	8.27026	7.45592	8.19689	7.30962	7.79349	7.41043	7.51389	7.27644	7.28318	7.18064	7.5795	7.73942	7.89949	7.74667	7.34628	7.38008	8.10187	8.00127	7.48205	7.37895	7.75338	8.33931	7.55648	8.14728	7.71656	7.6009	7.51061	7.85792	7.95399	7.70359
ADCY5	7.03011	7.09546	7.08358	7.08059	7.10164	7.01141	6.9679	7.02539	7.11365	7.07995	7.00095	7.00872	6.97667	7.00898	6.93886	7.01739	7.1028	6.96204	6.97961	7.00352	6.95008	7.0206	7.06344	7.02763	7.02998	6.99726	6.98462	6.94923	7.04355	6.97211	7.03244	7.03272
ADCY6	8.46536	8.41833	7.97223	8.02661	8.05845	8.27046	8.33779	8.34894	8.15507	8.29581	7.90908	8.21921	8.80738	9.28156	9.12135	8.46306	8.98786	9.31756	9.56189	8.75943	9.10845	8.80399	8.83045	8.99266	8.40987	8.25916	8.90489	8.86072	8.73703	8.81982	9.24006	9.37771
ADCY7	7.2849	7.22001	7.56414	7.20022	7.58232	7.31172	7.19424	7.2266	7.29001	7.16636	7.39596	7.22459	7.09609	7.31319	7.11593	7.42039	7.08813	7.40571	7.35157	7.57263	7.20383	7.3692	7.19547	7.33447	7.42021	7.20478	7.23355	7.32106	7.47944	7.40535	7.58116	7.44149
ADCY8	7.07192	6.97056	6.97013	6.92711	7.0403	7.0706	7.04009	6.99964	7.09499	6.88192	6.98925	7.00732	7.1639	7.01175	7.01782	6.97637	7.07306	6.9651	6.97806	6.99798	6.96459	6.9995	7.14016	6.98414	6.97939	6.98649	7.1226	7.01339	7.05158	7.04364	7.0211	7.02106
ADCY9	7.67309	7.4376	7.74328	7.46637	7.78683	7.72412	7.43799	7.54569	7.42956	7.61899	7.53873	7.41695	7.42458	7.55979	7.39777	7.45707	7.31334	7.26482	7.59467	7.74151	7.25974	7.39655	7.24618	7.20363	7.11028	7.57174	7.206	7.56313	7.33894	7.35622	8.35686	7.59819
ADCYAP1	6.93781	6.96158	6.98382	6.89821	7.06017	6.90675	6.95396	7.03943	6.94694	6.85849	6.93246	6.93852	6.89806	6.89795	6.89666	6.9013	6.92696	6.91059	6.92693	6.9583	6.92279	6.89626	6.95507	6.91624	6.99702	6.86697	6.93963	6.95958	6.91137	6.89709	6.90268	6.9923
ADCYAP1R1	6.97974	7.06175	6.97774	6.93755	6.93947	6.9671	6.94275	6.91784	6.99951	6.94201	6.92978	6.969	6.93352	6.94496	6.94086	6.96672	6.92757	6.96588	6.92156	6.93827	6.91493	7.03844	6.89027	7.01564	6.98022	6.93048	6.9438	6.9224	6.98248	6.94787	6.97486	6.92688
ADD1	10.4105	10.1074	10.5807	9.80546	11.1884	10.4501	10.1934	10.3381	10.2763	10.1731	10.1505	10.1316	10.3798	10.7938	10.7849	10.6173	10.4192	10.7462	11.0393	10.8695	10.6937	10.4506	10.5927	10.9421	10.8322	10.5062	11.0429	10.3736	10.791	10.4848	10.1806	10.9401
ADD2	6.96588	7.02843	6.99445	6.95275	6.92865	7.01019	7.06382	7.00739	6.93915	7.16636	7.01259	7.03228	7.07836	6.97832	7.06756	7.10944	7.00561	6.98485	7.01319	7.01205	7.08102	7.00367	7.00402	7.06338	6.97857	7.27758	7.04866	7.0549	7.00996	6.9958	7.00654	7.06029
ADD3	10.023	10.0793	9.14835	10.1141	9.56113	10.7363	9.42241	10.1796	9.27955	9.99886	10.2929	9.80025	10.3333	10.0079	11.3196	10.4903	10.5136	9.74225	10.7045	9.98487	10.4282	11.0631	9.96899	10.7919	9.92272	9.37395	10.1161	10.5907	10.4868	9.75756	10.0199	9.11629
ADH1A	12.2089	12.0148	7.97551	9.93623	8.91031	8.84889	9.47327	12.8144	8.97484	8.51303	9.54391	8.17865	7.7087	12.9862	11.3456	11.5028	7.54871	7.38991	10.7807	12.004	8.45722	11.7973	7.08458	7.67274	7.33678	7.29997	8.07964	8.53061	8.38722	8.69975	10.2827	8.43641
ADH1B	7.8897	7.08015	6.95333	7.06485	7.51963	7.0562	7.01321	7.29728	7.10276	7.0436	7.05354	6.95456	6.91089	7.16136	6.93986	6.98424	6.9191	6.92321	7.26947	7.09233	6.99759	6.93196	7.03785	6.94613	6.94305	6.94274	6.94683	6.95886	6.96622	6.98505	6.95552	6.94449
ADH1C	11.329	11.0633	7.38066	9.14725	7.32811	8.55562	8.66317	11.8595	8.20547	7.89835	8.63173	7.93514	7.31829	12.4085	10.5318	10.8887	7.36389	7.3258	10.1831	11.5431	8.2566	11.4106	6.95435	7.39599	7.21424	7.01108	8.02457	8.17554	8.01264	8.26418	9.75817	7.96495
ADH4	7.25893	7.0646	6.99445	6.94437	7.01531	6.98566	6.99137	7.07229	7.09654	7.07995	6.96566	7.09259	7.3779	7.27409	7.25554	7.44696	7.27975	7.35829	7.21507	7.18621	7.20113	7.15889	7.34775	7.30371	7.20487	7.47188	7.28144	7.34985	7.21803	7.30613	7.25864	7.29177
ADH5	7.65285	7.35857	7.15278	7.30495	7.10918	7.22615	7.44827	7.47276	7.19138	7.3711	7.43304	7.21758	7.15925	7.47437	7.31153	7.24424	7.26613	7.24421	7.31197	7.34208	7.45563	7.56276	7.23133	7.34124	7.39409	7.20286	7.30325	7.27797	7.4352	7.29253	7.19562	7.22978
ADH6	7.1642	7.37462	7.10106	7.04547	7.02928	7.04898	7.58729	7.48481	7.02407	7.24104	7.09395	7.26691	7.04746	7.15356	7.16462	7.31659	6.95788	6.98225	7.10579	7.22258	7.22441	7.12459	7.00054	7.13931	7.01519	7.09189	7.27519	7.05023	7.07677	7.03837	7.12691	7.06129
ADH7	7.02741	7.12674	7.00051	6.99894	7.01021	7.07419	6.98587	6.97226	6.96557	6.96176	6.95244	6.93265	7.05234	6.95308	6.96308	7.06069	7.06278	7.01341	7.03264	7.05108	6.98398	7.00367	6.99027	6.99164	7.09367	6.96735	6.98751	7.03134	7.00996	6.96768	7.00967	6.94264
ADHFE1	7.70186	7.1674	7.1349	7.17132	7.46115	7.16712	7.07163	7.30055	7.15103	7.2237	7.24887	7.06483	7.07997	8.01585	7.08031	7.19214	7.05365	6.97969	7.4624	7.60109	7.10661	7.13509	7.11817	7.18454	7.07487	7.13833	7.18645	7.04082	7.06178	7.16296	7.21844	7.07628
ADI1	8.17182	8.32357	7.88258	8.08539	7.5502	8.46574	8.45557	7.88426	8.21754	8.38758	8.52907	8.46618	8.50325	8.37681	8.19117	7.97777	9.3124	8.44519	8.04327	7.85409	8.29334	7.8682	8.43215	7.71825	8.24397	8.35491	8.53695	7.54039	8.16681	8.30826	8.86895	8.49599
ADIG	6.98387	7.00335	6.98686	6.9218	6.91221	6.96586	6.89588	6.95911	6.89048	7.05966	6.90552	6.95456	6.87521	6.9503	6.89518	6.90541	6.90842	6.92597	6.92251	6.94425	6.93589	6.90568	6.95435	6.92638	6.94	6.95989	6.95176	6.9189	6.94797	6.93375	6.88803	6.90464
ADIPOQ	7.02876	7.01814	6.92724	6.94268	6.98325	6.9955	6.88725	7.07855	6.92196	6.9993	7.01903	6.94437	6.98334	7.0289	7.12046	7.11445	7.05888	7.08509	7.06027	7.05302	7.06161	7.20268	7.12966	7.08405	7.03295	7.13464	7.04718	7.02186	7.06863	7.0923	7.14034	7.14623
ADIPOR1	9.10607	8.87756	8.87575	8.57519	9.08903	8.88709	8.95611	8.793	8.62108	8.96832	9.09051	8.94188	8.17414	8.78861	8.21529	8.71746	8.45753	8.58269	8.52795	8.4616	8.61342	8.83558	8.65485	8.92815	8.12698	8.92559	8.88146	8.51857	8.80594	8.81151	8.99869	8.55754
ADIPOR2	9.15142	9.14021	8.5983	9.06568	8.36938	9.17135	9.19006	9.01549	8.9054	9.00759	8.84074	9.1208	9.4127	9.42763	8.82873	9.16002	9.4831	9.48859	9.53602	9.30341	9.10486	9.06857	8.73909	9.51981	9.17981	9.00694	9.22321	9.46379	9.36961	9.12404	9.0381	9.3412
ADK	8.4864	8.94699	8.26721	9.27383	8.11351	9.33878	9.18591	8.82678	9.62096	8.87803	8.79375	9.25862	8.84896	8.34072	8.99541	8.82521	8.6196	8.98359	8.19217	8.21558	9.61423	8.68107	9.1148	8.1916	8.5027	8.36664	9.11654	8.3945	8.82628	8.60147	8.48219	8.30424
ADM	10.9241	9.2695	12.4264	10.5259	13.7752	9.80349	9.41111	9.21613	10.1702	9.45781	10.8616	10.7825	8.8083	10.5118	8.15349	10.474	9.91892	10.4415	9.85285	12.2498	8.57502	9.51562	10.7729	10.1883	9.55932	11.8918	10.5302	9.12697	10.3057	10.4295	10.0189	10.2602
ADM2	7.28361	7.39253	7.09468	7.3786	6.92865	7.32837	7.38514	7.29619	7.40972	7.42936	7.69858	7.53127	7.6234	7.46753	7.46833	7.36181	7.63233	7.45307	7.37304	7.37568	7.89303	7.4127	7.58853	7.19415	7.42853	7.44325	7.58723	7.69446	7.70858	7.75387	7.62581	7.97132
ADNP	8.313	8.56944	8.23499	8.54124	7.81171	8.49313	8.2634	8.31202	8.5428	8.74413	8.64839	8.86955	8.86713	8.16182	8.53641	8.47417	8.94444	8.03504	8.32163	8.1736	8.91545	9.05046	8.25179	8.4339	9.10546	7.94027	8.98517	8.50177	9.09906	8.8095	8.36603	8.03414
ADNP2	7.88077	7.92747	7.48583	7.82052	7.7075	7.7283	8.2131	7.96349	7.85558	7.76943	7.82089	7.71149	7.75983	8.17272	8.13077	8.28271	7.92227	8.58575	8.10951	8.25187	8.10859	7.90683	8.45726	8.11306	8.85678	8.85628	8.37645	8.02656	8.29344	7.82782	7.69428	7.64631
ADO	8.2479	8.22017	8.03345	8.21049	8.07728	8.44686	8.04963	7.99757	8.16536	8.11733	8.30531	8.18048	8.23339	8.10048	8.57418	8.56676	8.82404	8.61833	8.61253	8.41029	8.41841	8.3123	8.75806	8.69939	8.78713	8.33618	8.32765	8.58965	8.29974	7.84493	7.62099	7.86685
ADORA1	7.15743	7.27707	7.55657	7.34815	7.43629	7.43179	7.32977	7.2951	7.57258	7.21562	7.24771	7.0952	7.1961	7.31319	7.08347	7.23052	7.26123	7.33928	7.25323	7.26578	7.21868	7.21341	7.19886	7.34063	7.26243	7.17789	7.34666	7.36498	7.28946	7.23949	7.16964	7.51654
ADORA2A	7.31298	7.19779	8.42779	7.39475	9.29182	7.23616	7.23192	7.28522	7.24352	7.28675	7.44576	7.35436	7.19154	7.35734	7.30126	7.44696	7.33412	7.15281	7.38124	7.68438	7.19459	7.15609	7.16131	7.25473	7.24458	8.96646	7.24121	7.30929	7.22376	7.30538	7.29434	7.59262
ADORA2B	8.86526	9.28961	8.41799	8.66776	7.50137	8.44004	8.98491	9.74756	9.10797	9.04934	8.8026	8.86324	8.5639	9.20644	7.96112	9.00681	9.37577	8.8496	8.20055	8.54759	7.76945	8.1792	7.63278	7.55618	9.13961	8.42512	9.53048	7.9936	9.62519	9.36999	8.2552	8.70787
ADORA3	8.72853	7.68153	7.99976	7.71927	7.73475	7.23172	8.22014	7.75453	7.82818	7.09004	8.01956	7.34811	6.96416	7.10523	7.24889	7.36818	7.08689	7.16613	7.31955	8.04582	7.14184	7.11692	7.5983	7.38248	7.12721	7.36451	7.03441	7.1709	7.06023	7.29707	7.04165	7.00278
ADPGK	8.20238	8.11398	8.53374	8.24768	8.45797	8.19217	8.28227	8.00481	8.16836	8.03395	7.94038	8.10654	8.32383	8.58292	8.2138	8.4281	9.14109	8.56752	8.49229	8.92008	8.4479	8.35478	8.95301	8.84552	8.59577	8.60223	8.7441	8.21581	8.86043	8.38618	8.20415	8.4865
ADPRH	7.30792	7.15836	7.4804	7.31819	7.34925	7.14042	7.25085	7.14505	7.25412	7.16498	7.22435	7.34811	6.9847	7.08197	7.0385	7.01868	7.17547	7.2015	7.23175	7.32331	7.19349	7.10969	7.19886	7.20864	7.09934	7.0163	7.14502	7.11999	7.17157	7.29177	7.18176	7.14317
ADPRHL1	7.49711	7.70125	6.99445	7.49259	6.97467	7.79346	7.47039	7.68549	7.14169	7.45847	7.56244	7.4696	7.42585	7.51624	7.61551	7.20738	7.21115	7.12846	7.28388	7.10414	7.28365	7.16056	7.24297	7.80923	7.23326	7.45926	7.24928	7.12706	7.08538	7.05826	7.91668	7.25628
ADPRHL2	8.55472	9.03937	8.86639	8.83802	8.41697	8.3933	8.68345	8.60772	8.76016	8.75147	8.43948	8.89056	8.42262	8.33747	8.44508	8.31419	8.3403	8.85218	8.52856	8.65051	8.17791	8.88939	9.02546	7.84517	8.71965	8.92725	8.00977	8.54595	8.47845	8.75704	8.60155	8.98646
ADRA1A	6.91646	7.01519	7.50197	7.06095	7.44464	6.91564	7.04009	6.97881	6.92822	7.06982	7.09395	7.03228	7.01557	7.13639	6.97834	6.93207	7.07306	6.99015	7.02733	7.03741	7.11461	7.03591	6.99366	6.93922	7.04574	7.84106	6.9646	7.03608	7.00752	7.01628	7.02317	6.99896
ADRA1B	7.08276	7.00038	7.06163	7.06485	7.06017	6.9955	7.03742	6.96964	7.00412	7.0582	7.04463	7.06081	6.90612	7.01595	6.94819	6.94891	6.96347	6.9561	6.98039	6.98819	7.00644	7.01379	7.27596	7.11431	6.9362	7.05923	6.96067	6.99065	7.00107	7.0049	6.98761	7.0337
ADRA1D	6.97559	6.88285	6.87607	7.01141	7.02749	7.01263	6.89301	7.03178	6.85232	6.93591	7.01259	7.00592	6.95268	6.99688	6.95832	6.97859	6.92636	6.95465	6.95924	7.05108	6.97752	6.99454	7.02532	6.99594	6.99062	6.97617	6.99786	7.0228	6.94797	7.08451	7.17898	7.02883
ADRA2A	7.25369	7.18902	7.05079	7.18508	7.13542	7.52687	7.19308	7.44635	7.17279	7.28031	7.21728	7.29244	7.44476	7.92764	7.61443	7.55325	7.51958	7.58398	7.49162	7.94996	7.33486	7.79221	7.48127	7.58622	7.36348	7.45926	7.2349	7.55505	7.38159	7.5673	7.41964	7.55927
ADRA2B	7.18042	7.23577	7.18873	7.18783	7.27318	7.11931	7.16603	7.13412	7.13857	7.29444	7.18625	7.12099	7.26871	7.08043	7.53278	7.09426	7.25238	7.11328	7.09518	7.11552	7.16604	7.21774	7.19411	7.39231	7.15219	7.32553	7.13062	7.2081	7.19708	7.24651	7.27703	7.07828
ADRB1	7.08005	6.99294	7.01871	7.00035	7.03289	7.04898	7.09218	7.02923	7.0302	7.00971	6.97749	6.9502	7.05397	6.97832	7.03368	6.96988	6.99946	7.02402	6.9669	6.99081	7.12992	6.98966	6.96543	7.04523	6.9836	6.94081	6.99117	7.05952	6.98397	6.98127	7.06895	7.01238
ADRB2	7.78617	7.13474	7.33193	7.15622	7.70963	7.10632	7.3037	7.49672	7.15103	7.28547	7.26155	7.05677	7.23063	7.47437	7.18877	7.45808	7.48308	7.37451	7.37919	7.74208	7.09528	7.11035	7.0591	7.27733	7.0477	7.45926	7.37699	7.20205	7.1355	7.08352	7.20479	7.38207
ADRB3	6.9617	7.07453	7.01416	7.01005	6.94127	7.00774	7.10358	6.98404	6.9872	7.03187	7.00484	6.91494	6.97537	7.04674	7.09443	7.05149	7.01958	7.00019	6.94821	6.96841	6.93705	6.97254	7.10484	7.04061	6.97065	7.05461	6.98897	6.9796	7.03213	6.95101	6.97486	6.9942
ADRBK1	9.61111	10.0041	9.9567	9.67604	10.2758	10.2031	10.0844	9.78028	9.96313	9.99703	9.82875	9.78088	10.8382	10.4525	10.4157	10.5382	10.6934	10.6795	10.0108	10.1307	10.5916	10.5029	10.7638	10.4838	9.97001	10.3922	10.5151	10.6153	10.0489	10.7309	10.3475	10.5011
ADRBK2	6.93498	6.87519	7.34891	6.8525	7.06877	6.87479	6.89875	6.99055	6.97949	6.98585	6.98665	7.00171	6.95715	6.93521	6.97967	7.02127	7.0019	7.00959	6.93052	6.9314	7.0914	6.93137	7.07116	7.11355	7.00265	6.9807	7.05014	7.00047	6.9352	6.9739	6.93592	6.99515
ADRM1	9.96772	10.5495	10.895	10.9881	10.7965	10.9003	10.4215	10.6097	11.6423	11.1559	10.9364	11.3017	11.2648	9.42259	9.68775	10.2523	10.5187	10.4951	10.1713	9.85149	10.1317	10.9643	10.4304	9.91377	10.4707	10.2179	10.4841	11.1286	11.119	11.3439	11.1022	11.6311
ADSL	9.89026	10.07	9.88725	10.1243	9.29075	9.45904	10.377	10.0059	10.2717	9.41399	9.6063	10.4207	9.59822	9.52998	10.1153	9.82881	9.75867	10.1125	9.94817	9.85609	11.1827	10.3785	10.3604	10.0162	10.4403	9.3932	10.6189	9.96212	10.4031	9.77809	9.24851	9.76894
ADSS	7.83649	7.71829	7.49124	7.53237	7.58475	8.15072	7.91385	7.8805	7.60179	7.92332	8.11286	7.95363	7.72862	8.18445	7.68516	8.41838	7.8547	7.85684	7.89167	8.03063	8.22058	8.23487	7.96142	8.21031	8.24028	7.62408	8.75644	8.00507	8.16743	7.78774	7.86445	7.51276
ADSSL1	7.48306	7.20649	7.03393	7.21536	7.3372	7.2863	7.17196	7.24831	7.01947	7.05966	7.11395	7.01569	6.93445	7.17228	7.13245	7.14658	6.99703	7.05994	7.14239	6.99981	7.06681	6.96449	7.06945	7.1675	7.96022	7.05008	7.15305	6.91186	7.22852	7.21975	7.17898	7.19887
AEBP1	9.17357	8.15619	11.1704	9.76712	10.5631	8.61413	8.67008	8.82136	9.93698	8.20477	8.72961	8.51299	8.49486	8.3244	7.98548	8.41608	9.23262	7.98024	10.2273	8.43401	7.69705	8.19947	8.94204	11.6617	8.76575	7.00979	8.33225	8.76515	9.3177	10.3125	9.04518	10.5316
AEBP2	7.55361	7.52532	7.27977	7.62048	7.46115	7.76112	7.50455	7.40151	7.6419	7.32844	7.46408	7.44694	7.68128	7.58052	7.64329	7.86411	7.79767	7.64211	7.52788	7.55184	7.76471	7.6629	7.72386	7.74149	7.75564	7.92895	7.6345	7.73325	8.032	7.59125	7.45863	7.39066
AES	10.5655	11.0262	10.6371	10.3578	11.1167	11.6173	10.6749	10.9738	10.1714	10.9119	10.6024	10.5407	11.1756	10.8651	10.1814	10.1775	10.3977	10.7692	10.3133	10.5273	10.2173	10.643	10.4115	10.0184	9.94053	10.2174	10.5634	10.6533	10.1217	10.5364	10.8673	11.2531
AFAP1	8.33988	8.2995	8.66401	8.44398	8.16349	7.62935	8.51923	8.37195	8.25297	8.35393	7.89056	8.57097	8.85696	8.2954	8.38993	8.3683	8.86807	8.74442	8.66125	7.86677	8.42764	8.03022	8.21055	8.81466	8.96587	7.61601	8.62172	8.52632	8.3199	8.74113	8.00319	8.87952
AFAP1L1	7.23524	7.1254	7.72634	7.23596	7.37603	7.16596	7.1383	7.09972	7.24504	7.25557	7.13256	7.13241	7.067	7.14107	7.16174	7.1886	7.12528	7.11754	7.36383	7.09147	7.17253	7.04097	7.23458	7.13646	7.22514	7.14762	7.18157	7.10054	7.26326	7.22531	7.12595	7.30492
AFAP1L2	7.94035	7.78729	7.68041	7.75	7.87342	7.70505	7.73547	7.85062	7.85474	7.66879	7.76376	7.63342	7.56034	7.73116	7.88211	7.70861	8.23876	9.37304	8.45448	8.0177	7.56463	7.54948	8.03031	7.91865	7.66436	7.71461	7.66074	8.1572	7.7271	7.36509	7.51155	7.68909
AKR7L	7.32305	7.20153	7.06163	7.14253	6.95018	7.77379	7.30896	7.49945	7.31349	7.3675	7.11768	7.33656	7.8089	7.49205	7.64858	7.69632	7.59025	8.41064	7.37356	7.78825	7.33689	7.87975	7.35015	7.27366	7.5094	7.26624	7.30014	8.11262	7.37235	7.49424	7.59736	7.51427
AKR7A2P1	6.97697	7.08435	7.04464	7.08854	7.04799	6.95839	6.94134	7.04198	7.12611	7.11151	7.0738	7.0143	7.06862	6.98427	7.08347	7.03961	7.19769	7.13012	6.96406	7.10579	7.08983	7.07327	6.99111	7.12629	7.04672	6.9807	7.02373	7.20002	7.10836	7.0142	7.02317	6.98189
AFF1	7.91966	7.70281	7.53351	7.49034	7.70109	7.35994	7.70932	7.60571	7.39358	7.59409	7.43403	7.4621	7.84085	8.06018	8.22276	7.81874	7.73634	7.75459	7.90959	7.94394	7.9767	7.70711	7.68069	7.88509	7.53816	7.48745	7.72156	7.50458	7.67553	8.09733	7.69428	7.65488
AFF2	6.94205	6.93903	6.92262	6.86221	6.98835	7.01019	6.9244	7.00739	6.88732	6.92212	6.94047	6.88807	6.99027	6.97601	6.96926	7.05281	6.9147	7.01436	6.94336	7.07374	7.03008	6.92789	6.96317	6.94856	6.97065	6.99726	6.96263	7.08446	6.93785	6.95503	6.94684	7.00757
AFF3	7.22729	7.00335	6.9823	6.99894	6.98665	7.03691	7.09599	7.07605	6.92978	7.02007	7.0357	6.94291	6.95158	7.02453	6.98238	7.18741	6.91859	6.9092	7.05692	7.22388	6.99585	6.98171	6.95363	6.96297	6.97453	6.94081	6.98318	6.92343	6.95215	7.03837	7.00026	6.99515
AFF4	8.151	7.67353	7.67028	7.74741	7.73475	7.57455	7.66427	7.80978	7.68651	7.73145	7.63203	7.76657	7.70468	8.35526	7.96725	8.41723	7.90779	8.01074	8.45383	8.67298	7.98285	8.22735	8.33724	8.46041	8.08873	7.65828	8.45445	8.07606	8.45071	7.70262	7.53219	7.68655
AFG3L1P	7.33677	7.27938	7.19692	7.16033	7.44186	7.45868	7.35526	7.30707	7.40303	7.52486	7.47549	7.33445	8.17135	7.91175	7.65385	8.17919	7.80332	7.9151	7.80453	8.02346	8.29366	8.25814	7.77459	7.95507	8.00549	8.00785	8.22249	8.47798	8.48556	8.26333	7.98769	7.61676
AFG3L2	10.233	10.4486	9.2294	9.65148	9.17876	9.59353	10.3252	10.2988	10.0271	9.61022	9.41444	9.676	9.1371	10.2179	9.15519	9.57397	9.77645	10.613	9.74928	9.8765	9.33726	8.74723	10.1822	9.32703	10.0529	9.50917	9.02545	9.34692	9.18285	9.42127	9.68378	10.3613
AFM	7.00574	6.94204	6.90097	6.8945	6.959	6.89146	6.98863	7.02411	6.95937	7.21562	6.98665	6.93852	6.94118	6.93598	6.88396	6.96057	6.96935	6.91345	6.89935	6.92167	6.92434	6.98249	6.89683	6.93331	7.04379	6.8557	6.90936	6.89709	6.91462	6.90969	6.93373	6.89534
AFMID	7.66578	7.61744	7.89427	8.57004	7.17739	7.729	8.05232	8.05254	8.17315	7.95623	7.69098	7.99838	7.35522	7.1863	7.45302	7.34042	7.28652	7.03962	7.24688	7.16553	7.09296	7.10362	7.28597	7.09794	7.23919	8.44624	7.14011	7.17585	7.16946	7.25814	7.67713	7.37515
AFP	6.95611	7.05602	7.02327	7.04161	7.01531	6.98073	7.00233	7.11577	7.03634	6.9481	7.06622	7.04459	7.0426	6.99951	6.92939	7.06592	7.06148	7.06847	6.98596	6.98906	7.18738	6.99209	7.02532	7.0598	7.05158	7.02571	7.00086	6.95886	7.17835	7.02151	6.90603	6.98661
AFTPH	9.01959	8.43771	7.93021	8.47242	8.09433	8.55528	8.67455	8.53121	8.14836	8.61045	8.63105	8.5426	9.04437	8.84913	8.6145	8.64537	9.14228	8.93268	8.91333	9.16082	8.93053	8.58089	8.74932	8.6807	8.76753	8.98605	8.86513	8.95326	8.93675	8.35018	8.23217	7.98494
AGA	8.08679	7.8803	7.4667	7.60044	7.60158	8.04296	8.08679	8.15421	7.92142	8.48402	8.15376	7.78856	7.99812	7.4385	7.97248	7.65893	7.43341	7.68473	7.58864	7.8856	7.40616	7.67138	7.15555	7.90093	7.72782	7.1328	7.87045	7.71225	7.71625	7.4263	7.19286	7.05138
AGAP11	6.96866	6.94355	6.95333	6.96896	6.98665	6.89912	7.04805	7.0061	6.86987	6.95114	6.95642	6.81189	6.95944	6.9152	7.0147	6.97202	6.9724	6.89813	6.93372	6.97588	6.95611	6.96884	6.93776	6.93228	6.92845	6.97956	6.92983	6.98209	6.96757	6.94327	6.93043	6.98378
AGAP2	7.02741	7.04447	6.999	7.00593	7.07546	7.02964	6.90304	7.09352	7.0302	7.0436	6.99706	7.02678	6.98608	6.93598	6.90703	6.92003	6.90805	6.97143	7.02556	7.02075	6.93473	6.93554	6.97081	6.93331	6.92634	6.93048	6.9549	7.04271	7.05079	6.97663	6.94684	6.98472
AGAP7	6.97421	6.99741	7.02935	6.8889	7.05602	6.98073	6.98725	7.07354	6.94383	6.97384	7.0952	6.99325	6.95715	6.98548	7.03048	7.03829	6.99583	7.05514	6.97425	7.14614	7.00199	7.05507	7.00841	7.04523	7.05542	6.96952	7.04345	7.05767	6.9546	7.10849	7.08589	6.9904
AGAP8	8.05357	7.68153	7.89338	7.90408	8.22562	8.22009	7.93318	7.78736	7.81593	7.76212	7.63203	7.62783	8.59309	8.98065	8.83722	8.90341	8.60152	8.56235	8.86931	8.59484	9.03671	8.70528	8.91815	8.93273	8.92952	8.23142	8.80024	8.59813	8.11852	9.01867	9.84602	8.94272
AGBL2	6.99347	7.01371	6.99445	6.89636	7.10164	7.01141	7.1456	7.00997	7.00258	6.89899	6.92307	6.98046	6.97409	7.02453	7.04981	7.02517	7.0906	7.04254	7.0291	6.98563	7.00555	6.98407	7.0049	6.97854	7.10094	7.01763	6.99636	7.03893	6.981	6.95503	7.00654	6.99515
AGBL3	6.9364	6.93148	6.92724	6.91464	6.98665	6.94964	6.88725	7.03561	6.93447	6.98285	6.98011	6.95746	6.89806	6.96193	6.98102	6.94798	6.97448	6.93113	6.97053	6.96022	6.97516	7.04013	6.95798	7.01747	6.95918	6.99482	6.97963	7.0586	7.00348	6.93518	6.93263	6.98661
AGBL4	6.95331	6.86752	6.91026	6.95605	6.93947	6.94338	7.01185	6.96833	6.94694	7.18431	6.9617	7.04731	6.91828	6.95122	6.91176	6.90403	6.9191	6.91345	6.93928	6.9358	6.98899	6.91321	6.89849	6.92003	6.91626	7.01108	6.92263	6.95123	6.9352	6.94709	6.91161	6.98
AGBL5	8.18323	8.7025	8.22425	8.72498	8.36191	8.43463	8.41094	8.43894	8.48235	8.34043	8.28028	8.45687	8.50101	7.93919	8.37651	8.05527	8.09641	8.70361	8.43145	7.67916	8.61215	8.12822	8.741	7.96541	8.72592	8.89921	7.97678	8.49915	9.02194	8.3854	9.07879	8.35955
ACAN	6.92503	6.95407	7.02327	6.85054	6.98495	7.04777	7.10358	6.96701	7.02253	6.89899	7.03825	6.99889	7.0079	6.96716	6.99508	6.95175	6.96252	6.96356	6.94218	6.94891	6.96386	6.94614	7.0703	6.98011	6.95033	6.91717	6.96927	6.91745	6.98699	6.973	7.01488	6.98851
AGER	7.0814	7.0517	7.07099	7.05836	7.15467	7.03932	7.0599	7.07479	7.10276	7.0436	7.05099	7.05677	7.2336	7.10989	7.35205	7.13801	7.0313	7.22029	7.1878	7.18553	7.19128	7.17037	7.17407	7.18065	7.23973	7.19708	7.22811	7.15501	7.19159	7.00593	7.26655	7.21588
AGFG1	7.83649	7.75597	7.39105	7.47327	7.49873	7.51999	7.42856	7.65306	7.4631	7.43389	7.65524	7.77831	7.66264	7.52424	8.3886	7.69984	8.10286	8.12336	7.85311	8.09739	7.85094	7.62995	7.75431	8.27887	8.01917	7.81654	7.6552	7.7956	7.98509	7.36583	7.74648	7.65815
AGFG2	7.49819	7.56171	7.39547	7.59639	7.39357	7.53964	7.49119	7.87862	7.40303	7.73901	7.66782	7.50812	7.57389	7.72642	7.36203	7.35328	7.39675	7.49921	7.39253	7.36535	7.35102	7.42467	7.34895	7.21797	7.19079	7.41213	7.33296	7.5289	7.31003	7.72661	7.58682	7.65881
AGGF1	8.66204	8.53333	8.05098	8.40937	8.2364	8.0813	8.46111	8.59372	8.50507	8.47575	8.23865	8.15405	8.53195	8.65494	8.6374	8.96495	8.44588	8.30932	8.4477	8.62421	8.63547	8.18663	8.08727	8.42919	8.50575	8.11243	8.50255	8.30724	8.55303	8.28367	8.01906	7.93757
AGK	8.10151	8.0247	7.99816	8.12603	7.82481	8.02295	8.23503	8.14596	8.24408	8.31763	7.98952	8.16153	8.22604	7.84003	7.88945	7.97927	8.26741	8.56183	8.12271	7.88976	8.34084	8.40728	8.04839	7.95753	8.28812	7.49053	8.23808	8.11831	8.70825	7.80936	7.84326	8.03507
AGL	8.70449	8.5048	7.97551	8.28791	7.92902	8.56729	8.26882	8.49746	8.41987	7.96868	8.25786	8.25412	7.87638	8.2487	8.92896	8.49618	8.61918	8.80843	8.71332	9.01781	7.9393	8.44338	8.06058	8.17741	8.22733	8.4994	7.70031	8.62058	8.2741	7.55386	7.42437	7.40762
AGMAT	7.60827	8.68521	7.7242	8.6065	7.08469	9.0705	8.29426	8.97577	9.03408	8.40413	8.629	8.99732	8.35543	7.88926	7.67687	8.0567	8.05781	7.94549	7.41101	7.49914	7.91791	7.91966	8.0583	7.58563	8.49012	7.02029	7.4627	7.94937	7.75614	7.97851	8.4652	8.82954
AGPAT1	8.12084	8.07273	8.37312	8.08773	8.29827	8.36225	8.13391	8.14888	8.2072	8.03274	8.10125	8.18277	8.10196	7.8544	8.46366	7.89658	8.16248	8.51229	8.08811	7.86202	8.37464	7.87937	8.47166	7.85718	7.93354	8.28754	7.95138	8.13751	8.43612	8.21999	8.38911	8.46134
AGPAT2	8.75821	9.77566	9.15004	9.6255	8.68789	10.1382	9.20776	10.0455	9.35775	10.059	9.83265	10.0301	10.3872	9.81144	9.32574	10.5619	9.89148	10.9668	9.6943	9.2289	9.0625	9.59389	8.82236	9.6266	9.8538	8.57906	9.53621	10.0415	10.4098	9.93235	10.529	10.8167
AGPAT3	7.20193	7.29316	7.04311	7.23322	7.2186	7.30014	7.28564	7.42708	7.23439	7.50072	7.21254	7.47704	7.37922	7.14888	7.55523	7.21552	7.29711	7.12929	7.17622	7.1794	7.26635	7.37431	7.29033	7.04982	7.37795	7.06868	7.2349	7.31054	7.15925	7.60835	7.41805	7.60027
AGPAT4	7.255	6.98997	7.35655	7.14526	7.5968	7.1146	7.24864	7.19988	7.20219	7.0186	7.1127	7.13241	6.9678	7.11924	7.00549	7.11695	7.41295	7.88401	7.35412	7.61907	7.04649	7.12142	7.10405	7.65396	7.14369	7.0369	7.45714	7.0997	7.25063	7.19717	7.18362	7.39833
AGPAT5	7.71508	8.14062	7.59387	7.55275	7.12738	7.78368	7.87097	7.71175	7.89032	8.06844	7.35011	8.46097	7.82908	7.77323	7.28053	7.7637	7.76982	7.4231	7.57302	7.6107	7.48935	7.42927	7.72102	7.26877	7.48645	7.48745	7.91136	7.36015	7.64612	7.43921	7.58964	7.42429
AGPAT6	7.18446	7.29544	7.38957	7.17132	7.56268	7.36893	7.2364	7.28522	7.4387	7.29826	7.25925	7.38206	7.32521	7.12079	7.36576	7.1478	7.30286	7.66188	7.27294	7.25934	7.43048	7.45719	7.38922	7.23213	7.3735	7.3201	7.32012	7.36859	7.43566	7.52051	7.63472	7.9486
AGPAT9	8.20573	7.66061	7.58775	7.7671	7.56268	7.90794	7.5556	8.02948	7.16658	7.61425	7.62878	7.11203	7.35656	8.53598	7.31665	8.07516	7.47447	7.50423	8.0873	8.74848	7.60496	7.25446	7.39564	7.31416	7.40077	8.17804	7.57701	7.36257	7.25718	7.09998	7.17152	7.27175
AGPS	7.94035	7.85517	7.82566	8.19085	7.50923	8.16398	8.08051	7.97097	7.96948	8.00503	8.05987	7.99014	8.04649	8.04652	7.81644	8.15984	8.63499	8.36586	8.01811	8.19645	8.62223	8.37657	8.74385	8.13451	8.34606	8.03264	8.6123	7.94003	8.50371	7.72905	7.48608	7.50213
AGR2	10.7983	9.91864	7.24749	9.76455	7.02396	10.1454	10.267	9.12343	8.08771	8.79954	9.7809	8.17451	8.59624	9.01446	9.73557	9.14953	8.06919	10.279	9.81771	9.13341	8.13962	8.39412	7.97473	8.10132	7.84815	10.9236	8.94092	8.8479	8.56681	7.80005	8.01114	8.30648
AGR3	11.3239	10.1989	7.2669	9.38843	7.12738	8.62282	10.1159	10.3701	7.67939	9.18124	10.1471	8.19278	7.71171	10.765	11.49	10.0539	7.28942	7.70671	10.7328	10.2942	8.53557	10.2497	7.99348	8.57387	7.49794	10.9995	9.1747	7.8252	8.95607	8.52281	7.91837	7.4906
AGRN	8.33636	8.47025	8.84707	8.50533	9.24403	10.376	8.78799	8.62987	8.71081	8.96407	8.51987	8.34462	8.97028	8.62575	9.06933	8.4786	9.13391	9.35725	9.07974	8.11059	8.50513	8.53882	9.72402	9.21617	8.45105	8.76578	8.22741	8.91553	8.70803	9.58844	9.82266	9.16652
AGRP	6.94346	6.97803	6.97165	7.06225	6.96076	6.94839	6.92582	6.9762	7.00412	7.02007	6.98795	6.92382	6.99746	6.99819	6.95259	7.04885	7.09552	7.01245	6.97275	6.99436	6.94432	6.94678	6.97473	6.94673	6.97142	6.93418	7.02143	6.96396	6.95773	6.92416	6.85947	7.03761
AGT	7.31928	8.10669	8.41362	8.11022	8.89263	8.40695	8.93313	8.43816	9.16154	8.45825	8.42578	8.31376	8.21459	7.42311	8.02979	7.82611	8.08759	7.6052	7.77727	7.44361	8.91011	7.90417	7.11662	7.15671	8.82238	7.05923	8.35078	8.05763	9.56523	7.18483	8.14162	8.1043
AGTPBP1	7.73331	7.75745	7.66346	7.61351	8.10972	7.85249	7.4858	7.61062	7.65246	7.89341	7.56244	7.66246	7.95363	7.79731	7.7689	8.225	8.0674	7.98678	7.73437	7.80412	8.09501	8.75323	8.04073	7.57271	7.95226	8.67996	7.99086	8.09849	7.68497	7.45346	7.41726	7.28419
AGTR1	7.11534	7.12406	7.12034	7.01947	7.5944	7.05018	7.04673	6.98143	7.18674	7.06111	7.26728	6.91049	7.1041	6.98427	7.11441	7.0866	7.03787	7.01245	7.10785	7.04525	7.07443	7.02571	6.95149	7.18776	6.9395	7.03265	7.00996	7.0162	7.1355	7.03626	7.11142	7.09846
AGTR2	7.00574	7.11054	7.12842	7.02079	7.01874	6.97949	6.94836	6.95118	7.11677	6.98585	6.9788	7.01986	6.93824	6.93994	6.94819	6.8821	6.91859	7.00674	7.02113	7.05783	6.98564	6.99867	6.95507	6.97164	7.00265	7.05008	7.00313	6.95327	7.02637	6.9794	6.99079	7.03859
AGTRAP	7.52991	8.11553	8.5393	8.19138	8.89195	8.36565	7.97374	8.1278	8.14897	8.11789	8.04768	8.15546	7.57052	7.15512	7.23144	7.39969	7.26123	8.00961	7.49316	7.28836	7.46201	7.70836	7.80316	7.68801	7.49247	7.67364	7.35767	7.77918	7.72108	7.85059	7.88418	7.87487
AGXT	7.03011	7.15055	6.92724	7.05706	7.03289	6.96586	6.95256	7.09476	7.0594	7.15384	7.2627	7.11331	7.26582	7.0589	7.12947	7.09299	7.11119	6.97717	7.12056	7.03545	7.16244	7.03252	7.07201	6.96651	7.0784	7.0801	7.07763	7.20676	7.13254	7.04259	7.04675	6.98472
AGXT2	6.97559	6.94053	7.03698	6.87375	6.88242	7.06341	7.00096	6.98534	6.94227	6.97835	7.07885	6.95456	6.92064	6.90251	6.92761	6.96158	6.90109	6.9628	6.98355	6.95521	6.9154	6.89535	6.90753	6.89619	6.91378	6.9146	6.89923	6.89341	6.90419	6.94632	7.00863	6.94171
ETNPPL	6.99074	7.03282	7.05697	6.99894	7.03108	7.09446	6.96929	6.96043	7.03327	7.04799	7.01001	7.02401	6.94019	7.09126	7.07396	7.00845	6.97981	7.00486	7.06847	6.96022	6.99325	6.97254	7.04766	7.02023	7.00935	7.0369	6.90476	6.94791	6.9571	6.96594	7.01903	6.99801
PHYKPL	8.33081	7.91997	7.93962	7.93536	8.1935	7.66424	7.95687	7.93479	7.84966	8.14411	7.82356	7.78174	8.08199	8.97326	8.09324	8.21269	7.95854	8.26987	8.50292	8.62737	8.15491	7.64026	8.17234	8.50304	7.9817	8.37584	8.00183	8.10423	7.6907	7.83468	8.23217	8.24736
AHCTF1	7.98803	7.85785	7.61203	7.90986	7.65039	8.27927	7.83029	7.77908	7.88053	7.69014	8.14842	7.7987	8.19211	7.91175	7.98721	8.19175	7.96301	8.18635	7.93529	7.91144	8.51192	7.90342	8.0388	8.6559	8.29593	8.12698	8.32792	8.16933	8.74199	7.78126	8.00425	7.60717
AHCY	9.9615	11.474	10.5091	11.8436	9.33667	11.296	11.0188	10.9827	12.0523	11.1732	11.3989	11.6357	11.846	10.0681	10.6723	11.4363	11.5088	11.13	10.8702	9.59284	11.9547	11.245	11.4469	10.2807	11.9737	10.5271	11.5678	10.7312	12.0383	11.4968	11.0238	11.4981
AHCYL1	9.88638	9.23858	9.24534	9.4802	9.02655	8.97702	10.0477	9.4684	9.06976	9.54575	9.17186	9.50924	9.79683	10.3495	10.4309	10.463	10.0562	10.2714	10.4715	10.3444	9.59221	10.0562	10.7713	10.002	10.1232	10.1075	9.59788	10.3052	10.1559	9.58827	8.88333	9.55993
AHCYL2	9.53853	8.61725	7.38957	8.20998	7.32508	8.37242	8.18165	8.8545	8.07787	8.71978	8.53053	8.3905	8.5783	10.2638	7.81644	9.15025	7.9751	9.65618	9.4772	9.46517	7.83683	8.64865	7.52645	7.465	7.94159	8.27772	7.93974	8.26121	7.58732	8.39668	8.35016	8.5067
AHDC1	7.20997	7.21266	7.40427	7.20022	7.82295	7.36794	7.22629	7.29072	7.19911	7.27902	7.17539	7.09651	7.17009	7.03626	7.31792	6.97202	7.03524	7.37265	7.21556	7.05878	7.07526	7.17517	7.04053	7.1826	7.1976	7.04561	7.07013	7.09637	7.11413	7.26276	7.1947	7.12079
AHI1	8.01472	7.83351	7.6192	7.79953	7.67499	7.60511	7.72972	7.67787	7.61825	7.53929	7.4291	7.61898	8.4232	7.98256	8.79327	7.78224	8.1318	7.95534	8.00497	7.97631	8.41058	8.10399	7.92658	8.44435	7.85566	7.64658	7.93389	8.06903	7.88094	7.86017	8.43777	7.73383
AHNAK	10.8831	10.2039	10.157	10.1985	10.44	10.151	10.4067	10.3287	9.66905	10.1841	9.64326	8.66032	9.59712	10.8734	10.8793	10.3933	10.5839	11.725	11.34	10.5875	8.88123	9.66814	9.19378	11.2264	10.3171	10.1515	10.4703	10.3767	9.82112	10.3586	9.97013	9.85475
AHNAK2	7.86267	7.19654	8.33666	8.11929	9.51264	8.04642	7.14681	7.58161	7.75207	7.21427	7.1766	7.26803	7.16081	7.04977	7.02729	7.21204	7.94439	8.24512	8.41997	7.11632	7.24548	7.39516	7.44892	8.77235	8.06202	7.36971	7.41665	7.63783	7.75654	8.11781	8.4074	10.5864
AHR	11.1487	10.7078	11.5855	11.3216	11.4625	10.4051	10.8465	10.9711	10.6553	10.8693	11.0026	10.6108	12.4704	12.3679	12.2646	12.0457	11.856	11.6832	12.0441	12.3073	11.7149	11.5382	11.9482	12.4041	11.9689	12.2352	12.06	12.1841	11.7669	12.4402	12.6718	12.2438
AHRR	7.02336	6.89811	6.87451	6.88514	6.98495	6.99795	6.97898	6.9525	6.87781	7.08428	6.9271	7.01708	6.98064	6.95595	6.92939	6.93632	6.92819	6.9372	6.91695	6.94525	6.93589	6.89266	6.91634	6.94204	6.91554	6.88145	6.90731	6.92605	6.97239	6.9794	6.96092	6.93707
AHSA1	9.48336	9.80136	9.39482	9.84022	9.62897	9.17541	9.78218	9.65767	9.48081	9.85391	9.50822	9.77196	9.99341	9.35786	9.16162	9.36902	9.56273	10.1773	9.81404	9.44726	10.2247	9.53021	10.1473	9.59741	9.63144	9.79114	9.856	9.52468	9.9065	9.87403	10.0094	10.9032
AHSA2	7.73417	7.58733	7.65546	7.62444	7.71808	8.19943	7.61088	7.55349	7.4361	7.79968	7.61405	7.72538	9.23019	8.96104	9.13244	8.67205	9.2416	9.52891	9.50039	9.18856	9.33788	8.56441	9.16459	9.42793	8.71703	8.9388	8.17954	9.14023	9.27666	8.84163	8.61318	8.25358
AHSG	7.01389	6.91332	6.97774	6.8889	6.88431	6.98689	6.88869	6.96701	6.94538	6.97835	7.01517	6.93119	6.93538	6.98795	6.92415	6.89795	6.93138	6.9518	6.90339	6.96699	6.98899	6.95071	6.9836	6.97697	6.92319	7.00597	7.00616	6.94532	6.93468	6.95101	6.91828	6.96685
AHSP	7.24975	7.16868	7.34122	6.99176	7.06442	7.12519	7.03742	7.05212	7.09499	7.14824	7.10896	7.13367	7.17009	7.01175	7.2328	7.14414	7.19769	7.1367	7.22098	7.22453	7.16123	7.17937	7.16131	7.15943	7.20264	7.54152	7.19846	7.09046	7.15209	7.1706	7.1864	7.18073
AICDA	6.89051	7.12271	7.05852	6.99752	7.08004	6.99304	6.94415	7.00222	6.99182	7.04945	7.03186	7.00311	7.08159	6.9503	7.02888	7.16955	6.98877	7.07778	7.01056	7.03545	7.07609	6.9995	7.04677	7.02856	7.03196	7.32733	7.04644	7.0162	7.02966	7.02783	7.05789	6.9961
AIDA	9.61091	9.81183	9.83779	10.0517	9.81253	9.53794	9.77251	9.53479	9.63186	9.33218	9.68444	9.86443	10.2651	9.83934	10.3238	10.0364	10.3427	10.5007	10.2974	10.1691	9.80454	10.1106	10.4454	10.8171	10.1141	10.5387	10.2642	10.3697	10.2356	9.36513	9.29047	9.3786
AIF1	10.2356	8.60759	10.5224	9.50748	10.3777	9.45923	8.80037	9.00806	8.98921	8.51222	9.6242	8.8225	7.90323	9.20374	8.50822	9.34677	8.64159	7.6431	9.08948	10.2706	7.86822	8.86221	8.70211	9.58509	8.7065	9.91277	8.34355	8.48183	8.15902	8.36215	7.88591	7.83414
AIF1L	9.18786	8.6279	8.29797	8.78371	9.28915	9.08658	8.56714	8.18755	8.21181	7.88845	8.35693	7.50631	7.82361	8.26329	7.55857	8.84951	8.26373	8.46411	9.09496	8.03539	8.35028	8.61915	8.8505	8.91535	7.45509	7.53419	8.96347	8.10729	9.73384	7.90228	7.86386	7.74412
AIFM1	9.1149	8.94011	8.58069	9.20627	7.99881	8.88138	9.14324	9.03496	9.96245	9.19807	9.33477	9.35819	9.77976	8.9817	8.79071	9.6238	9.51018	9.73083	10.0245	9.22038	10.0444	9.40177	9.24897	8.78622	9.66906	8.7815	9.03745	9.68769	9.43177	8.58704	9.30981	9.19734
AIFM2	7.14251	7.34338	7.25073	7.25645	7.50662	7.40516	7.23864	7.29837	7.36891	7.38536	7.35542	7.4696	7.44351	7.2003	7.53051	7.27132	7.29423	7.35891	7.29387	7.13797	7.30549	7.71086	7.326	7.13286	7.27387	7.67491	7.25331	7.3728	7.1684	7.44848	7.64561	7.92897
AIFM3	7.6073	7.49528	7.2051	7.30761	7.189	7.09684	7.60361	7.5638	7.29149	7.59214	7.16932	7.52862	7.66785	7.42451	7.81549	6.98655	7.83199	7.63711	7.31298	7.68901	7.39768	7.50298	7.50102	7.36218	7.11482	7.04858	7.94728	7.1184	7.54491	7.67072	7.54241	7.33525
AIG1	8.44634	8.0684	8.24625	8.27015	7.93388	8.25267	8.33736	8.25821	8.24909	8.33772	8.33325	8.32602	8.66049	8.04063	7.8775	7.63629	8.13524	8.08025	7.89931	7.79921	8.45158	7.24326	8.84607	8.3665	8.17973	8.11243	8.49698	7.75924	7.79366	7.54642	7.94184	7.69099
AIM1	7.53925	7.96174	7.46945	7.55699	7.60158	7.48757	7.8316	7.85191	7.4919	7.73061	7.36596	8.12165	8.10929	8.17724	8.12998	7.65983	8.068	8.0849	7.65049	8.10104	8.05134	8.53959	7.78872	7.9927	8.27451	7.39199	8.24324	7.52286	7.67348	7.73271	7.69822	7.90692
AIM1L	7.06516	7.33351	7.15931	7.63719	7.08705	7.58025	7.10358	7.60077	7.58842	7.68573	7.32751	7.75959	7.41948	7.5015	7.20686	7.43168	7.17439	8.28988	7.6142	7.0325	7.26737	7.22205	7.68603	7.30186	7.5268	7.63076	7.29658	7.99689	7.52298	7.6472	8.26146	8.0281
AIM2	7.27586	7.06032	7.68153	7.49484	7.61343	7.31591	7.25745	7.1703	7.33655	7.2503	7.66704	7.26354	7.07997	7.3102	7.1603	7.68039	7.36481	7.34502	7.18936	7.95696	7.05634	7.5477	7.1852	7.10112	7.15602	8.05593	7.18984	7.40491	7.17472	7.15522	7.70409	7.15029
AIMP2	9.95717	10.6075	10.1745	10.3452	9.08963	10.6593	10.5745	10.6369	11.2618	10.8246	10.5733	10.7184	10.7181	10.3205	9.24858	10.4158	10.5476	10.7418	10.4675	10.1993	10.7298	10.5238	11.2617	9.66572	10.5658	10.2219	10.3958	10.651	10.3272	10.33	11.1117	10.701
AIP	8.78323	8.85855	9.4631	8.95953	9.90135	9.33959	8.54412	8.89528	9.22938	8.74028	9.52108	8.98544	8.60983	8.35446	8.37785	8.52918	8.62252	8.34296	8.30998	8.40919	8.24979	8.12722	8.7259	8.98583	8.21239	8.11166	8.23664	8.44958	8.07237	8.79475	8.1392	8.38411
AIPL1	7.00166	7.00779	6.88231	7.04933	6.95725	7.00774	6.95116	6.89083	6.98103	6.80323	6.98534	6.89407	6.91674	6.90922	7.00853	6.93893	6.91611	6.92213	6.95924	6.92945	6.97594	6.96666	6.98196	6.96508	6.96765	6.96519	7.02908	6.91601	6.96893	6.92088	6.94466	6.94728
AIRE	12.1077	11.3851	12.4267	12.1066	12.185	11.2275	11.8455	12.0006	11.5348	11.6575	11.9204	11.558	12.9951	13.0349	12.9193	12.786	12.7784	12.4321	12.7086	12.9487	12.3214	12.373	12.4189	13.0778	12.7276	13.0519	12.8009	12.9613	12.6496	13.3188	13.2884	13.1132
AJAP1	7.18985	7.14135	7.30209	7.22086	7.05196	7.1004	7.20694	7.15712	7.12923	7.17605	7.17296	7.08867	7.08482	7.10678	6.99076	7.14414	7.21525	7.13752	7.18728	7.20557	7.18117	7.11497	7.13493	7.11126	7.14895	7.05008	7.16399	7.19389	7.16573	7.11408	7.13843	7.26597
AK1	8.236	7.50946	7.69816	7.39228	7.80032	8.20198	7.31106	7.4406	7.39087	7.59312	7.99963	7.3131	7.28735	7.55848	7.21922	7.6041	7.4805	7.62606	8.71061	7.5543	7.76168	7.12958	7.30087	7.66023	7.487	7.89209	7.36031	7.42775	7.68702	7.78008	8.55992	8.6033
AK2	10.8381	11.136	10.8406	11.0169	10.7912	11.5016	11.1406	11.1965	11.3966	11.5424	10.7733	11.419	10.5215	10.4014	9.69677	10.2838	10.4218	10.4931	9.99148	10.5902	10.1934	10.014	10.8956	9.42864	9.34863	11.3351	10.2865	10.1578	10.0322	10.5731	10.0225	10.6008
AK3	9.82099	9.75279	9.00785	9.56901	9.26484	9.97006	9.96603	9.81166	9.649	9.71286	9.23042	9.29168	10.4335	10.3855	10.5016	9.90482	10.1945	9.55552	9.79094	9.56083	10.0064	10.1383	11.5583	9.88992	10.0345	8.97329	9.54871	10.3134	9.2344	9.24096	8.93948	8.69177
AK5	6.98525	7.06745	6.93186	6.98883	7.07774	6.9671	7.06252	6.98795	7.10743	6.96327	6.95509	6.9618	7.09769	7.08043	7.10984	6.97527	7.09674	7.01054	7.20612	7.02661	7.11675	7.1363	7.12433	7.0598	7.10252	7.19708	7.0397	7.16302	7.12955	7.03415	7.1947	7.09745
AK7	6.98937	6.97803	6.9686	7.14389	7.03842	7.03812	6.98587	7.03943	6.96247	6.95418	6.9788	6.98474	6.95268	6.94671	6.91319	6.96672	6.93757	6.89853	6.91473	6.92065	6.91829	6.90765	6.94867	6.92878	6.95719	6.88667	6.9444	6.95886	7.01897	6.93589	6.96307	7.03957
AKAP1	8.40852	8.49363	7.86522	8.34242	7.78683	8.70508	8.49006	8.66918	8.55175	8.58742	8.45229	8.72826	9.19812	8.88159	9.31455	8.45691	8.79671	8.58448	8.53437	8.1801	9.35162	8.46366	8.30963	8.43571	9.08576	8.18092	8.69098	8.80095	8.99679	9.33582	9.80127	9.35118
AKAP10	7.29773	7.22367	7.37768	7.08589	7.29153	7.16712	7.19541	7.13169	7.3465	7.11436	7.18022	7.30445	7.19154	7.19253	7.22603	7.29134	7.30286	7.29239	7.25617	7.2819	7.20383	7.27313	7.21757	8.22921	7.27661	7.07029	7.30058	7.10794	7.60525	7.29329	7.35832	7.31606
AKAP11	7.75292	7.69025	7.62514	7.72639	7.76319	8.0936	7.55983	7.62845	7.65456	7.7093	7.83746	7.83694	7.9211	8.02878	8.4662	8.79327	8.7521	7.81262	8.69452	8.31433	8.56068	8.75034	7.91535	8.95965	8.71125	7.66855	8.59807	8.88199	8.51071	7.52325	7.59876	7.4528
AKAP12	7.33553	6.99741	7.46808	7.11535	7.69464	7.14742	7.14802	7.16432	7.29886	7.09722	7.15469	6.92234	7.06211	7.20806	6.98652	7.11069	7.19665	7.38316	7.50032	7.16834	6.99498	7.113	7.67826	7.77211	7.14236	6.962	7.13845	7.05397	7.21225	7.25427	7.02007	7.43334
AKAP13	8.82555	8.73483	9.30532	8.90091	9.98375	8.56663	8.49933	8.87765	8.76403	8.37527	8.32989	8.30346	8.31755	9.06649	8.74854	8.77408	8.93323	8.94466	8.92773	8.98408	8.53424	8.3262	8.60757	9.356	8.344	8.66555	8.70459	8.42184	8.35833	8.95579	9.44049	9.62787
AKAP14	6.9505	6.9855	7.01567	6.85834	7.01361	7.01263	6.95256	6.83592	7.04556	6.91443	6.90281	6.97474	6.93445	7.01454	6.925	6.95561	7.0119	7.00769	6.95856	7.05591	7.00734	6.99291	6.99196	6.96021	6.95589	6.99726	6.96593	7.01714	6.98248	6.9388	6.92603	6.99992
AKAP2	7.14116	7.03282	7.2247	7.02606	7.189	7.11342	6.94836	7.10467	7.11365	6.91135	7.03825	6.97331	7.08805	7.2297	7.08347	7.0304	6.99345	7.07686	7.09662	7.22063	6.96754	7.16605	7.05384	7.01931	7.11631	7.20671	7.14066	7.16446	7.13725	7.10093	7.08192	7.05138
AKAP3	6.99894	6.94053	6.83994	6.95605	7.08469	6.9245	6.98312	6.94455	6.97485	7.00377	6.98273	6.9618	7.04584	7.0333	6.8911	6.99972	6.91962	6.91201	6.94576	6.99526	6.98647	6.92283	6.97872	6.99507	7.01032	7.0047	6.94141	7.01432	6.96488	6.97032	6.93592	6.91669
AKAP4	7.10583	6.99592	7.17238	7.07007	7.02928	6.96337	7.01727	7.04832	7.01179	6.98435	7.04463	6.96756	6.9326	6.9337	6.95715	6.92393	6.91204	6.93845	6.97652	6.96913	7.14313	6.91529	7.02711	6.95684	6.92738	7.02434	6.98175	6.96925	7.00268	6.95181	6.98231	6.99801
AKAP5	6.9589	7.07028	6.9747	7.02867	6.97294	6.95339	6.97483	7.01126	6.89995	6.88658	6.95244	6.91494	6.90678	7.05585	6.98513	6.94705	7.01829	7.13342	6.96197	6.94576	6.92698	6.92962	6.96468	6.92927	6.95213	7.01108	6.92759	7.03134	7.0239	6.92218	7.04573	6.93244
AKAP6	6.98525	6.95257	6.92724	6.95109	6.93046	6.99795	6.96512	6.99055	7.02253	6.94506	7.07254	6.98616	7.01095	6.97601	6.90329	6.9527	6.96935	6.92267	6.94396	6.93502	6.93823	6.92562	6.9522	6.93922	6.92535	6.99972	6.96995	6.94726	6.90826	6.92751	6.88009	6.91947
AKAP7	9.05494	9.45987	7.45002	7.8671	7.62281	7.8089	7.99603	8.31796	7.68651	7.80748	8.08644	8.08471	7.62663	8.53526	7.59601	7.84804	9.15859	8.40288	8.90048	8.11917	8.1847	7.31096	7.47518	7.37079	7.82067	7.51786	7.60472	7.28238	8.35199	7.36583	7.25864	7.22879
AKAP8	7.96411	8.00645	7.73802	8.01525	7.56763	7.9022	7.97201	7.94307	8.1791	7.66969	7.75808	7.98794	8.31125	8.35285	8.34379	8.30745	8.47783	8.29855	8.18258	8.24278	8.43709	8.61891	8.24645	8.28892	8.46806	8.06003	8.14397	8.19221	8.01708	8.17391	8.19578	8.18504
AKAP8L	7.40065	7.8225	7.69154	7.87237	8.02497	7.73247	7.45106	7.45869	7.8437	7.71702	7.62878	7.5786	8.31944	7.48391	7.98548	7.34364	7.96301	8.068	7.62717	7.76168	8.03429	7.49892	8.14249	7.73874	7.65042	8.16644	7.79962	8.29453	7.52782	7.79771	8.41826	8.46034
AKAP9	6.98249	7.03428	6.95486	7.01947	6.99677	6.99059	6.99686	6.98143	7.04709	7.06111	7.01774	6.95746	6.89924	6.98067	6.92939	6.93719	6.91859	6.94494	7.03441	6.97358	6.94246	7.05751	7.00929	6.96868	7.05254	7.02846	6.98175	7.03418	6.94974	7.07156	7.07695	7.05039
AKIRIN1	8.60247	8.57898	8.71356	8.73683	9.06518	9.09634	8.34463	8.48389	8.57258	8.32953	8.50987	7.9918	7.48292	8.13609	7.72098	7.61243	7.44926	7.5923	7.51616	8.15699	8.04469	7.44119	7.88029	7.51926	7.91235	7.81545	7.452	7.52451	7.59331	7.93687	7.82056	8.36493
AKIRIN2	8.7185	8.52842	9.09667	8.97007	9.40636	8.52758	8.66628	8.5042	8.76558	8.77535	8.96622	8.78942	8.65343	8.92158	8.69809	9.08923	9.03745	8.7781	8.81917	9.21683	9.3708	9.75093	8.87898	8.98313	8.80893	8.95676	9.25934	8.48684	8.99238	8.69351	8.88508	8.70674
AKNA	8.55255	8.45009	8.91819	8.14102	9.89451	8.25796	8.20413	8.38737	7.99295	8.42651	8.33157	8.1578	8.76466	8.73919	8.41052	8.38126	8.29657	7.73713	8.59212	9.37054	8.19012	8.775	8.70431	7.7964	8.31669	8.67003	8.12435	8.10117	8.07632	8.31115	8.92337	8.39571
AKNAD1	7.09225	6.98699	6.94261	7.03387	7.12738	7.067	6.99137	7.13534	7.04248	7.16914	7.00225	7.0675	6.95715	7.06196	7.0369	7.05676	7.0819	6.94764	7.11794	6.99169	7.07275	7.08231	7.0289	7.12995	6.98446	7.09878	7.01301	7.0493	7.02802	7.12962	7.02214	7.00087
AKR1A1	11.0078	11.1842	10.6684	10.9268	10.2538	10.8722	11.1262	11.0169	10.5089	10.6845	10.4323	10.9161	10.1917	10.6318	10.6821	10.4485	10.1812	10.7104	10.3831	10.5985	10.1755	10.7106	10.5859	10.1015	11.1366	10.5438	9.67737	10.5887	9.82145	10.5047	10.0659	10.8324
AKR1B1	9.89093	8.68009	10.6011	9.28043	10.8512	8.97753	9.46761	9.05571	9.78373	8.81032	9.42042	9.22617	8.34621	9.23147	8.36364	9.11355	8.79745	8.70715	9.81705	9.34398	8.84897	8.75012	8.37907	9.51746	8.48115	7.77218	8.74925	8.13826	9.76056	9.39805	8.84787	9.39572
AKR1B10	9.06622	9.43339	6.96708	7.87312	7.0403	9.80037	8.74795	10.4272	8.32483	9.2946	8.64738	7.88975	8.64785	11.0315	7.36576	10.1433	7.24545	8.4331	8.84296	10.1933	9.59903	7.48355	7.88328	7.07816	6.98274	8.02502	7.5905	7.9242	7.50751	8.69414	7.30889	8.0211
AKR1B15	7.81123	8.05751	7.01112	7.32083	7.00853	8.25917	7.66657	8.66382	7.41505	7.91851	7.59238	7.29024	7.59173	9.15085	7.00549	8.44736	7.08316	7.47949	7.47984	8.43075	7.90672	7.11234	7.19479	6.98827	6.94799	7.09532	7.10343	7.27227	7.10313	7.46196	7.03961	7.28609
AKR1C1	6.96866	6.88132	6.8557	6.87946	6.91955	6.81251	6.93571	6.92187	6.85871	6.90518	6.93112	6.96035	6.94019	6.91911	6.93213	6.93981	6.92287	6.91443	6.9183	6.92185	6.91977	6.91582	7.06084	6.92544	6.91831	6.93794	6.92983	6.95056	6.9211	6.9794	6.93592	6.90185
AKR1C2	8.63071	8.19924	7.55657	7.59231	8.1844	8.035	8.1454	8.62056	7.42956	8.18374	7.78063	7.56078	7.43345	8.1943	8.28838	7.41833	8.22585	8.31146	8.49918	8.54492	10.0659	7.23529	12.388	7.68237	8.21614	7.10402	7.58683	7.47312	7.21466	7.33614	7.3747	7.65027
AKR1C3	11.2666	11.2975	8.67794	10.2031	9.17127	11.8723	11.1984	12.1834	10.3827	11.5955	10.8534	11.3913	10.7163	12.2062	11.6682	11.3875	10.9104	10.0374	10.9559	11.2302	12.5044	8.74211	11.8282	11.2807	8.88642	8.49546	9.28637	10.1849	7.9131	9.39385	9.98508	11.0859
AKR1C4	8.96618	8.9993	7.7242	8.31102	9.21229	9.61543	9.07291	10.0248	8.50599	9.50723	8.92763	9.28951	8.16015	10.3009	8.88089	9.22534	8.59856	8.06401	8.73135	8.99167	10.5903	7.63382	10.6268	8.88757	7.72931	6.98185	7.98885	8.18824	7.42245	8.02003	8.40457	9.17082
AKR1CL1	7.07192	7.01075	7.0663	7.01276	6.93768	7.01019	7.06121	7.03816	6.97794	7.00823	7.01001	6.94145	7.03293	7.0289	7.08505	7.04093	7.06018	7.09408	7.11462	7.11552	7.08506	7.1399	7.02979	7.058	7.04672	7.09705	7.0222	7.01526	6.96825	6.95422	6.97165	7.04743
AKR1D1	12.973	12.3974	13.4459	13.1416	13.3123	12.4479	12.7592	12.8033	12.5444	12.7998	12.5681	12.5472	13.5732	13.7312	13.5824	13.5329	13.6118	13.4568	13.519	13.6302	12.9666	13.249	13.3748	13.6917	13.5504	13.5707	13.7439	13.707	13.5235	13.8207	13.9779	13.7541
AKR1E2	6.97559	7.03574	6.9899	7.0168	6.97639	7.10514	6.99	7.02923	7.07174	6.9481	6.93914	7.0952	7.02339	7.09746	7.05304	7.02909	7.1447	7.1867	7.00532	6.97511	7.08264	6.92283	7.12356	6.95885	7.16783	7.05768	7.12085	7.13171	7.0059	7.00083	7.02936	7.05533
AKR7A2	10.7338	10.6608	10.2663	10.3148	10.2997	10.5968	10.8068	11.1845	11.0333	10.884	10.3272	10.3967	10.2774	10.3657	10.0968	10.2913	9.6129	10.9311	10.1374	9.9109	9.65275	10.1092	10.4052	9.50951	10.471	10.3314	9.73892	10.103	10.1756	10.2892	10.4727	9.84788
AKR7A3	10.1994	10.3915	8.88466	10.4292	8.93048	11.2151	10.5049	10.9892	10.5445	10.2865	10.0224	9.82801	9.96907	10.5172	9.52777	10.2313	9.34572	10.622	9.93394	10.6672	9.29269	9.65995	9.31771	8.78932	9.69553	9.2158	9.52285	10.0939	8.93637	10.086	9.6787	9.47118
AKT1	10.3369	10.6395	10.3806	10.3234	11.1353	10.6758	10.6842	10.2653	10.2908	10.3428	10.0383	10.1721	10.7639	10.3773	10.5629	10.1801	10.2726	10.9598	10.324	10.3541	10.087	9.94499	10.6495	10.2663	10.3321	10.4166	10.4409	9.42703	10.5865	10.3948	10.8588	11.5598
AKT1S1	7.27845	7.42142	7.33037	7.35456	7.53757	7.61299	7.32357	7.41339	7.38951	7.37468	7.32534	7.42671	7.42585	7.30871	7.37814	7.24196	7.35093	7.82738	7.30291	7.27997	7.38067	7.39146	7.58491	7.18195	7.27387	7.49053	7.35415	7.57919	7.43429	7.47746	7.59666	7.639
AKT2	6.98525	7.0517	6.84941	6.868	6.98835	7.17517	6.94836	6.99834	7.10276	7.0186	7.00354	6.98474	7.04909	6.97832	7.07077	6.99364	7.12991	6.99285	7.02379	6.9248	7.01184	7.00787	6.99795	6.93026	7.01911	6.937	7.0783	7.05952	7.06331	7.06239	7.05081	7.14419
AKT3	7.0071	6.94806	7.18546	6.95109	7.03842	7.11696	7.08963	6.95779	7.11054	7.01564	7.03442	7.11203	6.97667	7.13639	7.13986	7.01739	7.01317	6.93845	7.01671	7.07007	7.07692	7.00283	7.01018	7.10112	7.05923	7.01499	7.14825	6.97554	7.02473	7.04679	6.97165	7.01045
AKTIP	8.72583	8.74043	8.46001	8.67818	8.44559	8.59922	8.63806	8.62952	8.75977	8.86673	8.77278	8.53445	8.8803	8.96158	8.97918	9.03203	8.78849	8.88929	9.03053	8.79825	8.81268	8.80635	8.31762	8.74912	8.38516	8.79204	8.72416	9.34757	9.03364	8.50144	8.29323	8.37206
ALAD	8.29703	8.37256	7.94217	8.08889	8.03911	7.9942	8.26882	8.34853	7.82208	8.52715	8.16099	8.06292	8.38519	9.11577	8.36704	8.61925	8.4426	7.97947	8.64745	8.2784	8.50703	8.70024	7.90487	8.34163	8.09768	7.79353	7.94077	8.01443	8.41849	8.36691	8.25699	7.8129
ALAS1	7.33924	7.28515	7.3443	7.31687	7.52736	7.2228	7.21153	7.36715	7.35495	7.36028	7.31219	7.14871	7.2336	7.40476	7.12197	7.21668	7.29423	7.42012	7.40639	7.43597	7.32627	7.28667	7.40956	7.17739	7.21315	7.64265	7.26136	7.32414	7.23702	7.13142	7.29692	7.38724
ALAS2	7.83493	7.01961	7.7712	6.96418	7.71175	7.85371	7.03475	6.99964	7.179	7.17881	7.32969	7.17091	7.07187	7.01036	7.24622	7.15266	7.08316	7.0914	7.14831	7.04914	6.97516	7.05589	7.06258	7.14285	7.02602	7.59413	7.01684	7.093	7.06023	7.00083	7.05688	7.04645
ALB	7.13844	7.04011	7.16747	7.35584	7.18318	7.00163	7.33389	7.1511	7.10587	7.15104	7.32097	7.07017	7.12002	7.03036	7.14281	7.05938	7.17224	7.13342	7.06027	7.13038	7.11604	7.1527	7.3609	7.26205	7.25484	7.44325	7.15411	7.20002	7.18247	7.10849	7.08291	7.16046
ALCAM	8.3469	8.84697	8.37481	8.23176	8.86437	9.37639	9.16448	8.30049	8.20489	8.67211	8.48703	8.5083	8.02953	8.31782	9.18077	8.30929	8.22639	9.28191	9.00464	8.86434	7.9886	8.869	8.72421	8.76665	8.20787	8.84841	9.21896	8.56921	7.78863	8.39124	7.58823	7.80269
ALDH16A1	7.61983	8.0765	7.85128	7.89315	8.04608	7.96508	7.70637	7.87422	8.17494	7.8806	7.53338	7.61169	7.84445	7.57536	7.803	7.56657	7.57976	7.93557	7.62019	7.6071	7.70951	7.60266	7.67533	7.48619	7.80341	8.02247	7.62247	7.84523	7.7593	7.95862	7.9335	8.00411
ALDH18A1	8.75104	9.04367	8.76549	9.2585	7.71386	8.5603	8.99078	8.87036	8.91383	9.00699	8.9476	9.4761	9.43824	9.28797	9.29374	9.09751	9.54717	9.91722	9.01399	8.84256	9.4645	9.5082	9.03583	9.41857	9.08596	9.07521	9.47074	9.23985	9.19264	9.35203	8.90334	8.9732
ALDH1A1	10.4915	8.72424	7.91022	8.32126	8.25961	9.9578	10.6363	10.1078	8.21926	7.66338	10.7899	9.02598	7.69659	10.6565	9.95899	9.3426	8.02684	9.69633	8.85828	9.21955	11.3695	10.7953	10.1523	10.7411	10.1203	7.09532	10.2763	7.7152	10.292	8.65196	7.51451	7.4528
ALDH1A2	7.42614	7.20401	7.13327	8.01525	7.45842	7.14042	7.19541	7.12068	7.09033	7.13842	7.88118	7.0254	7.06374	7.08043	7.08347	7.08403	7.07813	6.99467	7.32259	7.17321	7.07359	7.13811	7.07791	9.02326	7.08869	7.38859	7.27965	7.093	7.24641	7.35325	7.20021	7.86846
ALDH1A3	8.48094	7.73202	9.12824	8.14212	8.84479	8.57327	8.23826	8.22226	8.33882	8.26066	8.57811	8.394	9.00212	8.29122	9.2482	8.50762	9.23009	7.46521	9.10188	8.38654	8.22851	8.29346	8.6278	10.3213	9.11125	7.03265	8.94473	8.69465	9.11961	8.00479	7.82956	7.76794
ALDH1B1	8.55904	10.1536	8.78026	10.1276	8.77733	8.77659	9.80745	9.84803	9.67113	9.46747	8.79191	9.42941	10.1402	9.24163	9.03173	9.51417	10.5433	8.87539	8.73322	8.42639	9.09655	8.25197	9.2886	8.12024	10.0505	8.59857	9.74209	9.4897	9.12403	9.00997	9.21908	9.29027
ALDH1L1	8.29807	9.06576	7.02327	7.78885	7.02572	9.12664	8.16317	8.58419	6.99028	7.28547	7.24655	6.85936	7.11843	8.57947	7.56634	7.59199	7.7171	7.9518	7.41461	7.41296	7.51403	7.08378	6.99795	7.09148	7.03394	7.39706	7.24794	7.27797	7.70655	7.13232	7.13556	7.30679
ALDH1L2	7.16826	7.01075	7.02631	7.08192	7.02928	7.0053	6.95536	7.04832	7.10898	7.03187	7.04463	6.97617	6.91018	7.23279	7.04819	7.02387	7.01572	7.21815	7.03087	7.0966	7.05545	7.02997	7.06774	7.1884	7.1483	7.00345	6.99413	7.0446	7.08111	7.01628	6.93373	6.98756
ALDH2	9.76328	10.1481	8.96215	9.56922	9.38482	10.1269	10.4453	10.6078	9.92147	10.3048	9.69878	9.98373	9.4266	10.0689	9.68973	10.2548	9.69032	10.1285	10.04	9.75411	9.80029	10.4138	9.4944	10.0159	9.63852	8.91225	9.92577	9.66739	10.1899	10.0688	9.36635	10.2029
ALDH3A1	7.53614	8.40282	6.95792	7.63816	7.05196	8.30536	8.3079	9.24494	7.47069	8.25485	7.58391	7.90009	7.63307	7.84114	8.51377	7.77636	7.04181	8.61608	7.19857	7.36535	7.43543	7.46448	7.81034	8.51811	7.20542	8.01304	8.00614	7.38118	7.21466	7.26122	8.13143	7.07026
ALDH3A2	9.68655	10.052	8.48585	9.23912	8.84126	9.59336	10.0686	10.3522	9.37417	9.39802	9.10715	10.17	8.74285	9.7854	9.35497	9.64536	9.16477	9.90288	9.48989	9.34111	9.12718	8.90149	9.13736	11.3373	9.65188	9.42056	9.21546	8.73815	9.24262	8.68599	8.85532	8.84418
ALDH3B1	8.06685	8.24119	8.06373	8.10508	8.44115	8.80631	7.7012	8.21952	7.87312	8.33726	7.75522	7.88545	7.81535	7.55848	8.07781	7.64448	7.48565	8.01976	7.32918	7.24519	7.51451	7.52989	7.39913	7.67331	7.42909	7.07844	7.43997	8.36504	7.22804	7.82667	7.89108	7.74532
ALDH3B2	6.9505	7.10645	6.98534	7.10458	6.87108	6.98319	6.94836	6.98925	7.01333	6.9993	7.04718	7.15863	6.91906	6.90612	6.92849	6.87185	6.96064	7.25112	6.92794	6.94138	7.06767	6.92904	6.96392	9.08139	6.91946	7.06078	7.13735	7.09046	7.03868	7.03204	7.06594	7.023
ALDH4A1	7.26546	7.42853	7.23448	7.48808	7.49344	7.62237	7.61248	7.47276	8.0312	7.81982	7.4736	7.53566	7.73846	7.00898	7.13542	7.68395	7.33787	7.92838	7.2016	7.22063	8.01443	8.08764	8.07942	7.45711	7.56452	7.11465	7.57865	7.92592	7.98647	7.64078	7.39894	7.77264
ALDH5A1	7.87402	7.61149	7.10266	7.73081	7.08235	7.90508	7.68402	7.81247	7.54131	7.34569	7.87043	7.37901	8.01235	8.14901	9.00167	8.27834	8.03601	7.30954	8.27629	7.99153	8.7113	7.91137	7.31991	7.73598	8.52182	8.01905	7.67964	8.33724	8.9922	8.02104	7.98608	7.25919
ALDH6A1	8.74725	8.84421	8.21724	8.43195	7.86992	8.35771	9.04091	8.93719	7.8976	8.76915	8.20856	8.32317	8.70075	9.11625	8.78608	8.40745	8.05299	8.1002	8.76705	8.39438	8.11853	7.64112	8.08876	7.76068	7.84297	8.69324	8.29754	7.75111	7.95849	7.78008	8.14356	7.71542
ALDH7A1	9.12951	9.52981	8.65701	9.45195	8.20584	8.74956	10.3074	9.64725	9.47035	9.17568	8.63002	8.98358	9.56987	9.90444	10.1899	9.62755	9.54256	9.40597	9.33513	8.6418	9.89817	9.34212	9.71739	9.1621	9.17981	9.23942	10.5219	8.91378	9.54777	9.52149	8.48296	8.55316
ALDH8A1	7.07328	7.03136	7.25883	7.1113	6.8974	7.0622	7.20119	7.0848	7.10276	7.07995	7.12761	7.02953	7.40664	7.42451	7.25023	7.24082	7.24941	7.53502	7.53959	7.65403	7.47668	7.32357	7.42965	7.61131	7.68844	8.03768	7.43135	7.61191	7.39541	7.62075	7.77408	7.79238
ALDH9A1	11.4482	11.5194	10.7385	11.348	11.0347	11.5901	11.389	11.5983	11.0444	11.192	11.5833	10.9279	11.1735	11.4488	11.4681	11.9115	10.8809	10.7729	11.4795	11.4433	11.1634	11.4216	10.9764	11.6526	11.1486	10.4688	11.4673	11.0212	11.237	10.8824	11.2875	10.3547
ALDOA	9.83298	11.3537	11.077	10.6087	12.126	11.7953	10.6996	11.0278	11.4659	11.2769	11.5556	11.0828	10.2753	11.1277	8.93317	11.5088	11.3689	10.5686	10.5564	10.053	9.99195	10.6071	9.59111	10.6827	9.72583	9.90384	10.4568	10.3653	10.8832	12.1433	10.4681	11.2397
ALDOB	7.42614	7.24535	7.34122	8.54889	7.2793	8.28206	7.78939	8.23089	8.09615	8.65812	8.09259	8.50178	9.61248	10.4178	7.96812	9.39064	8.12375	7.41833	7.42283	7.76001	7.50582	7.78619	7.20894	7.27427	7.7208	9.74018	7.81142	8.74211	7.78591	7.88469	8.62228	9.17653
ALDOC	7.90442	8.6698	8.96521	8.35151	9.55843	8.1587	8.23734	8.29404	9.21065	8.55895	8.74171	8.63555	8.33878	7.95688	8.01459	7.88319	9.0926	10.2355	8.18681	7.89184	8.40708	9.19629	8.60129	9.65259	9.10706	9.43945	8.68069	8.48271	8.74951	9.25427	7.94793	8.46268
ALG1	7.20461	7.57681	7.44441	7.4131	7.39936	7.88064	7.56655	7.63725	7.73298	7.83048	7.56936	7.60105	7.39105	7.27105	7.2328	7.58544	7.48479	7.47265	7.24493	7.24133	7.27297	7.40809	7.27283	7.14426	7.32513	7.00724	7.60674	7.44339	7.61798	7.7983	7.79444	7.60372
ALG10	7.07057	7.23095	6.96097	7.14663	6.92502	7.10632	7.16006	7.10467	7.16036	7.03921	7.16689	7.103	7.09448	7.01175	7.10831	7.07631	7.1503	7.00486	7.14537	7.14466	7.18174	7.17937	7.16488	7.07986	7.07928	7.09705	7.15569	7.13171	7.27308	7.08352	7.01903	7.00183
ALG10B	7.12757	7.16611	6.9518	7.13434	7.03108	7.13575	7.03208	7.26522	7.05017	7.05091	7.09269	7.02816	7.14523	7.23125	7.3583	7.32203	7.5692	7.23514	7.29387	7.3479	7.34497	7.27219	7.14534	7.22537	7.47877	7.00724	7.26448	7.25444	7.68865	7.11222	7.10947	6.97154
ALG11	7.08005	7.2943	6.98686	7.4058	7.1491	7.34579	7.3308	7.31784	6.95005	7.50813	7.53784	7.03913	7.93955	7.16604	7.0385	7.1157	6.94919	6.94901	7.09734	7.14979	7.01003	7.0896	7.20425	7.30125	7.03493	7.2125	7.51144	7.53274	6.94855	7.00286	7.50037	7.32524
ALG12	7.26285	7.25603	7.13652	7.22086	7.39357	7.23727	7.28242	7.23005	7.29296	7.19936	7.26956	7.2803	7.2498	7.23894	7.24622	7.14291	7.23347	7.34755	7.22687	7.21215	7.13923	7.19322	7.22086	7.18712	7.23919	7.2757	7.19703	7.2161	7.27308	7.27961	7.28658	7.22978
ALG13	9.32007	8.73351	9.06907	9.39549	8.66302	9.35149	9.0074	8.98418	9.41862	8.96771	9.42578	9.89477	8.50101	8.56697	7.96986	8.60041	8.67462	8.13307	8.14801	8.58545	8.5305	8.20138	8.44563	8.11441	8.39443	8.00698	9.08074	7.96914	8.64771	8.75106	8.37349	8.43232
ALG14	7.89192	7.81416	7.73907	7.73257	7.06877	7.93167	8.13642	8.03165	7.63765	7.73061	7.724	7.96275	7.14366	7.36025	7.20133	7.40073	7.24047	7.41833	7.28537	7.36083	7.5174	7.56143	7.49392	7.21362	7.48206	7.02434	7.48187	7.30805	7.40047	7.38787	7.17245	7.39833
ALG1L	7.48088	8.8987	7.27013	7.94439	7.2186	8.29198	8.01455	8.1729	7.44	9.19178	7.87043	8.406	8.42085	7.39907	8.02726	7.27467	7.68554	8.3285	7.06847	7.10496	7.80025	7.2456	7.28348	7.41071	7.1118	6.92595	8.02358	7.66841	8.00374	7.7848	8.42386	7.4051
ALG2	7.10719	7.05602	7.05234	7.10323	7.26707	7.20028	7.13217	7.12068	7.20527	7.30461	7.20303	7.103	7.04584	7.05585	7.03048	7.13062	7.07813	7.11328	7.03881	7.13797	7.12583	7.00871	7.1289	7.02115	7.06946	7.03547	7.07965	7.04271	7.14476	7.08056	7.04573	7.15233
ALG3	8.54994	9.11921	8.79831	8.98667	8.57303	9.18328	9.00712	8.81924	9.34531	9.2686	9.59382	9.01328	9.55607	8.47419	8.84912	8.75232	9.14377	9.3094	8.86809	8.45769	9.72972	9.31309	8.92742	8.58105	9.01329	9.36737	9.22821	9.41672	9.64545	9.57131	9.82651	9.91622
ALG5	9.89983	9.63583	9.4926	10.377	9.2719	10.9009	9.65135	9.70818	9.68391	9.86333	10.1124	10.2123	9.15478	9.49973	9.72707	10.1454	9.79167	9.73747	9.58703	9.96929	10.1214	9.93148	9.86329	10.0706	10.0387	9.04283	10.1161	10.0239	9.59923	9.33383	8.61808	9.01786
ALG6	8.29027	8.24857	7.7242	8.25653	7.54769	7.87769	8.16023	8.37236	8.16113	8.01126	7.96148	8.16526	7.82086	7.91918	8.48767	8.16654	8.14949	8.39248	8.06315	8.15523	7.86001	8.28833	8.38547	7.68576	8.42416	7.74092	7.73726	8.17408	8.01093	7.43921	7.33423	7.39918
ALG8	8.48231	8.01789	8.30213	9.75811	7.80982	8.85306	8.88429	8.59301	8.60221	8.56366	8.81954	8.71503	9.02975	8.70784	9.12135	9.28073	9.1959	9.39492	8.99299	8.98163	9.25161	9.33366	9.49526	8.46466	9.14214	8.52001	9.58624	8.91795	9.00321	8.12441	8.72597	7.81346
ALG9	8.56336	8.1681	8.09813	8.10221	8.0852	8.15339	8.70076	8.5246	8.30964	8.42651	8.29328	8.0932	8.56604	8.5774	8.54307	8.79373	8.33478	8.99244	8.59652	8.48272	8.50513	8.99254	8.77539	8.29292	8.59463	8.21067	8.82629	8.5346	8.49768	8.06189	7.92568	7.76794
ALK	7.06651	7.10782	7.18546	7.24417	7.14359	6.98196	7.08195	7.13656	7.25714	7.10008	7.36701	7.14372	6.98608	6.93149	7.07873	7.02778	7.04181	7.12596	7.02468	7.1115	7.11245	7.04349	6.9836	7.1181	7.05061	7.14576	7.12491	7.09384	7.10836	7.04364	7.18455	7.23472
ALKBH1	7.41809	7.4466	7.33967	7.49484	7.15467	7.38475	7.5556	7.3885	7.22676	7.35907	7.38982	7.34497	7.56261	7.50687	7.46598	7.59852	7.55447	7.46348	7.50083	7.46897	7.47082	7.33616	7.61107	7.39783	7.50286	7.47502	7.38749	7.46232	7.61544	7.25505	7.29003	7.38294
ALKBH2	7.66026	7.97845	7.88167	8.26919	8.0349	8.32597	7.93258	8.11436	8.73549	7.77427	8.08076	8.30552	7.73453	7.4934	7.89676	7.84723	8.50239	8.30717	8.11272	7.43342	8.10503	8.09072	8.19884	7.88714	8.81335	8.5376	8.27387	8.37047	7.99444	8.05005	8.26101	8.4313
ALKBH3	8.32321	8.1046	8.15673	8.31149	7.88038	8.26966	8.44842	8.20619	8.44689	8.3463	8.37902	8.17497	8.48475	8.07854	7.81165	7.72168	8.09348	8.11813	7.9176	8.15699	8.28797	8.45693	8.65383	7.71769	8.2366	8.35862	8.37697	8.40948	8.20946	8.23313	8.53644	8.09817
ALKBH4	7.1615	7.35749	7.1871	7.31556	7.14634	7.09208	7.28885	7.33064	7.33655	7.24502	7.21609	7.26016	7.1577	7.04223	7.10525	7.02909	7.18188	7.26414	7.14831	7.13571	7.05722	7.15041	7.20894	6.97932	7.24566	6.99726	7.09782	7.13936	7.18093	7.1939	7.19194	7.29366
ALKBH5	11.2693	11.2334	11.2021	10.9	11.6048	10.437	11.317	11.2358	11.2141	10.6663	11.0275	10.7381	10.873	11.3458	10.8857	11.1819	10.9508	11.5731	11.1027	11.1764	10.6506	10.602	10.927	10.7205	11.396	10.8951	11.2145	10.3743	11.8775	11.1432	11.1143	11.2613
ALKBH6	7.70186	8.08506	7.8606	7.90263	8.1059	8.04444	7.8697	7.87737	8.26344	8.09377	8.1777	8.06292	8.46774	7.8577	8.12365	7.62715	7.99899	8.18935	7.67904	7.86097	8.26305	8.18275	8.21363	8.17569	7.73481	7.91265	7.82571	8.23519	8.45588	8.59444	8.76162	8.53171
ALKBH7	9.16311	9.86228	8.64384	9.1746	8.91908	9.20753	8.90979	9.26427	9.35801	8.77775	9.1911	9.02624	8.4943	8.70594	8.26392	8.21009	8.37598	8.46384	8.75971	8.43437	8.63994	8.51695	8.5207	8.0352	8.48177	8.85976	8.27274	8.5891	8.09235	8.38188	8.9824	9.06054
ALKBH8	7.56679	7.31015	7.19855	7.1782	7.14634	7.17287	7.3142	7.29837	7.23896	7.20616	7.14119	6.92677	7.13424	7.08507	7.14575	7.0866	6.97765	7.1993	7.16147	7.31101	7.27144	7.29929	7.23003	7.21238	7.24243	7.12913	7.24794	7.18146	7.08819	7.04784	7.0211	6.97906
ALLC	6.96866	6.97206	6.97013	7.01141	7.02928	7.02479	7.01185	6.96833	6.95471	7.00526	6.89738	7.00171	6.92389	6.90698	6.9169	7.0161	6.9166	6.93473	6.92396	6.91872	6.98481	6.93493	6.9116	6.93922	6.91745	6.94372	6.8698	6.92552	6.93785	6.95022	6.93373	6.88787
ALMS1	7.33553	7.46045	7.23285	7.47785	7.55521	7.44856	7.31001	7.4035	7.45161	7.52383	7.25119	7.46585	7.56601	7.27257	7.27399	7.17195	7.25336	7.42607	7.3915	7.30906	7.35505	7.41178	7.42679	7.37694	7.26135	7.44002	7.28723	7.5018	7.34127	7.45984	7.71707	7.55131
ALMS1P	7.02065	7.09408	7.16747	7.14663	7.21262	7.11224	7.03475	7.10714	7.13078	7.17329	6.9458	7.14497	7.09127	7.08507	7.13394	7.07631	6.97981	7.11669	7.07484	7.0325	7.06074	6.98966	7.02442	7.04338	7.06393	7.16267	7.05526	7.1973	7.09372	7.08842	7.00863	6.97248
ALOX12	6.95611	6.91787	7.03545	7.01005	7.12473	7.02236	6.99823	6.90842	7.10587	7.03481	6.99576	6.99042	6.93728	7.00084	6.98933	7.062	6.98648	6.97062	7.00015	6.96559	6.94063	7.04265	7.05823	6.96508	6.96691	6.97729	7.08363	6.97634	6.96555	6.99982	6.99395	6.951
ALOX12B	6.98937	7.00038	6.86669	6.84662	6.91405	6.99304	6.9776	7.00093	6.85072	6.98135	6.92575	6.94437	6.96178	6.94939	6.95148	6.91326	6.96252	6.9372	6.91008	6.95227	6.90767	6.94294	6.92551	6.96942	7.10331	6.90141	7.01378	6.9647	6.98027	6.95341	6.93592	6.9102
ALOX12P2	6.85979	7.01666	6.94414	6.9903	7.01191	6.90803	7.00505	6.89626	7.04709	6.9557	6.88237	6.94583	6.89577	7.08197	6.98792	6.94249	6.96252	7.18744	6.94455	7.10988	7.00913	7.07708	7.09603	7.06515	6.94742	7.03833	7.11076	7.07573	7.00509	6.95341	7.0273	6.98189
ALOX15	6.9617	7.04592	7.03851	6.96257	7.05808	7.14159	7.00505	7.02667	7.07329	7.0436	7.19106	6.97474	7.14053	7.02453	6.98375	7.03171	7.05496	7.0058	7.06276	7.07647	6.99069	7.04013	7.0441	6.96158	7.17146	6.98649	7.07628	7.03798	7.02226	7.08549	7.12015	6.99896
ALOX15B	7.31424	7.01075	7.36111	7.19747	7.14085	7.09565	7.2195	7.0848	7.35636	7.09148	7.19825	7.22459	7.13109	7.05585	6.97052	7.02517	7.17761	7.11243	7.09734	7.13571	7.08021	7.1544	7.14681	7.16415	7.08785	7.00724	7.16038	7.13478	7.28759	7.11129	7.16025	7.06527
ALOX5	7.04898	7.1119	7.08991	7.03128	7.26097	7.05499	7.07033	6.99575	7.06866	7.19527	7.01646	7.09781	7.00942	6.97374	6.99654	7.06331	7.0119	7.03376	6.95328	7.03545	6.97438	7.08231	7.08458	7.02856	7.03196	7.05614	6.95873	7.0972	6.99789	7.06342	7.02317	7.0201
ALOX5AP	10.5096	9.25587	12.8934	10.3657	12.6336	9.17316	9.33852	9.8803	10.9354	9.39297	10.6246	9.68151	8.1005	9.73782	8.69043	10.2374	8.83499	7.55708	9.56297	10.3724	8.11853	8.81573	8.73335	10.2498	9.61128	13.1856	9.37197	8.6246	8.90596	10.7014	8.86275	9.7441
ALOXE3	7.05032	7.02696	7.02023	6.93755	6.94305	6.93836	6.95815	7.11454	6.99643	6.99333	7.00742	7.0254	6.98064	6.98306	7.13542	7.04753	7.08565	7.04254	7.10019	6.99346	7.05986	7.09318	7.03338	6.95167	6.99982	7.10931	7.05886	7.04742	7.07088	7.00695	7.04063	7.05039
ALPI	7.32054	7.14003	7.12195	7.03387	7.01021	7.15787	7.09979	7.06726	7.07793	7.08428	7.1375	7.0715	7.01712	7.44961	7.13096	7.2374	7.0484	7.15042	7.21951	7.14021	7.06767	7.14168	7.07707	7.07816	7.06671	7.20093	7.08231	7.27037	7.10706	7.12328	7.20753	7.16046
ALPK1	7.71683	7.75301	8.0555	7.47899	7.97627	7.577	7.69674	7.64835	7.48571	7.9899	7.53606	7.51081	8.06625	7.96102	8.17436	7.66073	7.85333	7.94232	7.72232	8.21769	7.80195	7.61612	7.72575	7.87119	7.86826	9.05195	8.14975	7.50625	7.56362	7.7789	7.89795	7.4983
ALPK2	7.04224	7.08853	8.101	7.31951	7.49609	7.18205	7.19076	7.06977	7.53896	7.0304	7.06242	7.12099	6.94318	6.93521	6.89984	7.27355	7.04708	7.2525	7.25225	7.16271	7.05722	7.02316	7.38042	8.2841	7.31294	7.09705	7.16451	7.03987	7.24735	7.46267	7.23106	7.71666
ALPK3	6.98937	7.02108	7.082	6.97983	7.05808	6.99673	6.9845	6.93923	6.96092	7.0304	7.06115	6.96756	6.95715	7.05585	7.09131	7.04885	7.21012	7.05802	7.04753	7.02465	6.99585	6.94678	7.00841	6.94979	7.06671	6.97172	6.98534	7.23121	6.97808	6.99481	6.9929	6.98851
ALPL	7.83805	7.14003	10.0147	7.96688	10.4137	7.43741	7.81238	7.75807	8.15992	7.26212	8.66286	7.48903	7.15303	7.43431	7.11744	7.64448	7.14019	7.20077	7.34189	8.00224	7.06422	7.25819	7.38395	7.65167	7.34512	8.85802	7.48951	7.30369	7.3408	8.05894	7.5847	7.73444
ALPP	11.0279	10.5927	11.9362	11.6379	11.2117	10.4411	10.8852	11.1011	10.5911	10.93	10.7241	10.5896	12.6207	12.4132	12.6221	11.9143	12.0988	11.7256	12.1224	12.5078	11.6138	11.3611	12.0007	12.5333	11.9776	12.4735	11.9149	12.6164	11.7918	12.5326	12.791	12.456
ALPPL2	6.94064	7.19529	7.03088	7.01411	7.12473	7.04415	7.09218	7.05844	7.0702	7.21292	6.97356	6.97617	7.12951	7.22508	7.16462	7.1803	7.02087	7.51255	6.9735	7.18621	7.08586	7.21486	7.02621	7.14496	7.08015	7.07353	7.05815	7.11037	7.10047	7.09712	8.66084	7.09643
ALS2	8.09233	7.90862	7.93536	7.85492	7.97014	7.85128	7.96679	7.85897	7.81505	7.69627	7.96554	7.6717	7.79681	8.03767	8.84318	8.10525	7.92161	7.90046	8.31282	7.97088	8.37524	8.37743	8.54842	9.02611	8.324	8.00698	8.14367	8.17918	8.38749	8.123	7.83851	7.79008
ALS2CL	7.04763	7.06318	6.95945	6.96896	6.97121	7.16481	7.11735	6.98012	6.88732	7.15663	6.99836	7.04459	7.09609	7.11456	7.19994	7.11945	7.20186	7.61999	7.31197	7.00352	7.19569	7.25213	7.10245	7.38309	7.21479	6.98185	7.23986	7.21676	7.26794	7.39152	7.41012	7.59471
ALS2CR11	6.86862	7.01519	6.96097	6.92358	6.95018	6.9093	6.94134	6.94986	7.01486	7.06547	6.92038	6.86088	6.90678	6.93078	6.96429	6.94985	6.93976	6.90784	6.94043	6.91717	6.88758	6.92118	6.90128	6.96868	6.91378	6.92866	6.89873	6.93436	6.90035	6.93954	6.91273	6.93614
ALS2CR12	6.93923	6.9345	6.97926	7.00731	6.93046	7.03812	6.95815	7.02026	7.0164	6.86319	7.08767	6.95601	6.96536	6.93445	7.03368	6.95079	7.02868	7.03571	7.1023	6.98906	6.96606	7.14286	7.09925	7.1343	6.95275	7.0719	6.94141	7.05304	7.03049	6.96681	6.96092	6.99706
ICA1L	7.65564	7.45553	7.82277	7.47671	7.49079	7.38867	7.59467	7.57232	7.5151	7.49433	7.5788	7.4498	8.91701	8.99009	8.88957	8.48136	8.76926	8.77337	8.93429	9.14619	8.68125	8.55685	8.74528	9.40149	9.1398	9.68737	8.73042	9.03872	8.64176	9.31057	9.51411	9.03051
TMEM237	7.57181	7.99488	8.01793	8.10737	7.76916	8.22967	8.10288	7.82711	7.88463	7.9123	7.95216	8.1634	7.33347	7.35006	7.66121	7.54847	7.78986	7.4039	7.59165	7.35501	7.99662	7.89543	8.03957	7.68124	7.68742	7.91651	7.95853	7.2538	8.03504	7.53759	7.83672	7.27751
CARF	7.01659	6.95407	6.91026	6.88325	6.88431	6.88506	6.97898	6.99964	6.96557	6.94658	7.04845	7.01986	6.93445	6.95499	7.06112	6.98655	6.92176	6.92653	6.98276	6.98311	6.99585	6.94939	6.92303	6.95167	7.01324	6.97617	6.98104	6.97236	6.93468	6.96856	6.99079	6.9753
ALX1	7.29773	7.29316	7.30209	7.21811	7.62978	7.32527	7.24309	7.36818	7.29444	7.23573	7.2707	7.09259	7.19762	7.26953	7.27268	7.33179	7.40667	7.38439	7.22098	7.21018	7.19072	7.15099	7.2029	7.11355	7.22731	7.28322	7.14339	7.19253	7.21273	7.27274	7.38526	7.27079
ALX3	7.02606	7.1119	7.01719	7.06877	6.95725	7.01263	7.08195	7.09103	7.08878	7.04799	6.99836	7.01986	7.12951	7.152	7.09598	7.0776	7.01958	7.02305	7.08784	7.03839	7.031	7.03844	7.0591	7.01198	7.08015	7.15137	7.05234	7.00596	7.03295	7.04048	7.04675	7.0143
ALX4	6.9519	7.09684	6.97013	6.83875	6.95195	6.91817	6.91588	7.00739	7.05324	6.99483	6.99836	6.89557	6.93921	6.94158	6.92004	6.98196	6.91247	6.9504	6.92061	6.95001	6.98398	6.95816	6.93122	7.00386	7.00935	6.93794	6.9897	6.92984	6.96622	6.98988	6.96199	6.98378
SLC35G3	7.04359	6.85521	6.98534	7.00176	6.959	7.00897	7.00505	6.9775	6.91568	6.97082	6.95509	6.92234	6.9088	6.91574	6.92166	6.90611	6.9405	6.93232	6.94277	6.95643	6.95958	6.94939	6.97159	6.93228	7.04574	7.02571	6.95617	6.93494	6.98548	6.98221	6.95119	6.99325
SLC35G4	6.86421	6.81022	7.06007	6.98587	6.9484	7.00285	6.90876	6.96833	7.01947	6.96478	7.04336	6.95601	7.04909	7.04373	7.06435	7.12443	7.04181	7.01149	7.16536	7.0159	7.09835	6.95473	7.0289	6.96367	7.06855	7.06392	7.01913	6.96772	7.04274	6.98221	6.98019	7.06328
SLC35G5	7.03954	7.08853	7.05852	7.20022	7.26402	7.13106	7.12602	7.07229	7.01793	6.99333	7.04845	7.00171	7.10569	7.01175	6.99801	7.13309	6.98422	7.12846	7.11194	7.07556	7.04105	7.08378	7.13718	7.05165	7.08446	7.22985	7.0921	7.11521	7.04517	6.99481	7.13843	7.03859
SLC35G6	7.14387	7.19529	7.11389	7.10995	7.01702	7.16712	7.20694	7.12558	7.11677	7.08572	7.13132	7.14996	7.31412	7.28921	7.22603	7.12938	7.27003	7.01054	7.09373	7.14833	7.14569	7.05993	7.10564	7.07646	7.14633	7.10754	7.12778	7.14613	7.11158	7.16551	7.14225	7.18073
AMACR	7.69385	7.88291	7.77018	8.17559	7.27318	7.69861	7.97316	8.06937	7.6029	8.28121	8.22961	8.25584	7.62448	7.95584	7.28574	7.63902	8.34731	7.35072	8.72814	7.45631	8.20927	8.08387	9.52076	8.04461	8.27918	7.4859	8.25806	7.67244	7.83196	8.16662	8.40416	7.57146
AMBN	7.0328	6.97803	7.00961	7.03646	7.05808	7.01628	6.9343	6.97358	7.00872	7.12713	6.96434	7.05677	6.96536	6.9599	7.02096	6.99007	6.99583	7.0905	7.04579	7.01977	6.92751	7.04849	6.99281	7.02392	6.96331	7.1495	6.99786	6.99686	7.00027	6.97847	6.99711	7.03468
AMBP	7.0003	6.98848	7.06318	6.92002	7.02749	6.98689	7.0599	7.03051	6.88098	7.07851	7.01517	6.96612	6.93921	6.96193	7.02254	6.89402	6.982	6.90346	6.99254	6.95643	6.96314	6.93255	6.93122	6.95423	6.9463	6.99242	6.94022	7.05952	6.91715	7.02467	7.03756	7.03957
AMBRA1	7.07192	7.14662	6.92108	7.17682	7.07546	7.0706	7.11361	7.10467	7.16347	7.08284	7.10896	7.16969	6.99746	7.12547	7.28313	7.16835	7.24743	7.2037	7.14299	7.21411	7.1272	7.24466	7.26716	7.19224	7.19985	7.10402	7.15986	7.22925	7.17835	7.07156	7.25599	7.21289
AMD1	9.46585	9.37402	8.69631	9.60255	8.73057	9.12105	9.22024	9.64176	9.6599	9.30779	9.25069	9.20315	9.35098	9.12199	9.87196	10.1136	11.5011	9.74958	9.46572	9.7486	9.49597	9.78598	9.67648	9.18801	9.68484	8.94413	9.80017	9.59981	9.60494	8.34456	8.3887	8.79532
AMDHD1	7.12486	7.03282	7.02479	7.05319	7.10413	7.04898	7.08452	7.02026	7.06248	7.1243	7.02032	7.08472	6.99746	6.95308	7.02254	7.09426	6.96736	6.92597	7.07326	7.06447	7.17077	6.93675	7.06517	7.22106	7.18965	6.98649	7.06101	6.94857	6.98852	7.01212	6.96737	7.03859
AMDHD2	7.43413	7.33791	7.68488	7.65361	8.65281	7.34579	7.43611	7.69306	7.82731	7.54846	7.30111	7.47426	7.63947	7.45099	7.24622	7.365	7.31144	7.37822	7.75209	7.31036	7.46495	7.25959	7.43931	7.43823	7.48151	9.0221	7.31036	7.6009	7.26279	7.49075	7.44316	7.38638
AMELX	6.96588	7.06603	6.9518	6.98587	6.95018	7.14042	6.96512	6.97358	6.97949	7.05529	6.95111	7.04186	6.92144	6.93078	7.00247	7.00593	7.01829	6.93113	7.02379	6.98733	6.98564	7.00033	7.00841	6.98495	6.95153	7.0022	6.97752	6.97315	7.00671	6.9958	6.98337	7.03272
AMELY	7.0071	6.88132	6.999	6.9721	7.02396	6.94839	6.92014	6.94853	7.06557	6.97534	6.881	7.08867	7.10569	7.08352	7.05466	6.98196	7.09184	6.99926	7.08257	7.01783	6.96532	7.01295	6.95945	7.06159	7.03196	6.96843	7.04718	7.01714	7.03295	7.00695	6.96629	7.06827
AMFR	8.05294	7.86914	7.85409	8.17718	7.75516	7.67975	7.56067	8.09261	8.34344	7.90186	8.46498	7.77418	7.81074	7.75232	8.39793	7.83914	8.41754	8.24128	9.02922	8.224	8.388	8.47089	8.26737	8.4906	7.30189	8.63117	8.0068	7.58929	7.5558	7.55453	7.22476	7.36817
AMH	6.92361	6.90116	6.94567	6.89636	7.01702	7.64239	6.88004	7.0177	7.15414	6.95873	6.9378	6.95456	6.91231	6.94583	6.92166	6.92472	7.24147	6.99926	6.93758	7.00074	7.12925	7.01804	7.0049	6.92927	7.02404	7.62274	6.92648	7.11521	6.91545	7.12145	6.95335	7.16452
AMHR2	6.92503	7.0255	6.99445	6.93236	6.99845	6.92323	6.99	6.9762	6.83789	6.93591	7.05608	6.9179	6.97537	6.97151	6.93592	6.9407	6.9724	6.96902	6.96548	6.99257	6.95407	6.90423	6.93842	6.92003	6.96839	6.92685	6.92317	6.96102	6.93009	6.98221	6.93153	6.97906
AMICA1	8.76235	8.17105	9.30806	8.08539	9.34652	7.92158	8.04313	8.45562	7.998	8.0291	8.17817	7.80874	7.35522	8.80709	7.41235	8.55521	7.34161	7.09763	7.86179	8.8934	7.27653	7.60484	7.12356	7.46925	7.52028	8.11629	7.65322	7.6009	7.40185	7.60966	8.30799	8.09948
AMIGO1	7.10991	7.07594	7.07884	7.1672	7.00348	7.04295	7.08708	7.08729	7.01793	7.06402	7.04081	7.03503	7.01712	7.15044	6.96429	7.04357	7.03261	7.0787	7.12443	7.06447	7.12307	7.06472	7.10564	6.99856	7.0201	7.08679	7.14772	7.0247	6.96029	7.08939	7.04369	7.14724
AMIGO2	7.00574	7.07311	7.08833	6.96257	7.06442	6.94338	6.94415	6.9379	6.96092	6.98735	6.97093	7.00732	6.90166	6.97949	6.93496	6.99727	6.93757	7.01533	6.92494	6.96559	7.00022	6.97631	6.98859	7.00476	7.02306	6.94567	6.95427	6.95258	7.04031	6.96944	6.98231	7.02106
AMIGO3	6.97144	6.91483	6.91181	6.93061	6.97467	6.97949	7.08836	7.02155	6.86509	6.88036	6.89466	6.94145	7.08159	7.02309	6.99654	7.03303	6.94278	6.92106	6.9669	6.96286	6.98815	6.97707	7.04053	7.06692	7.09036	6.94567	7.00086	7.03039	6.95034	6.96508	7.08192	7.00757
AMMECR1	7.88524	7.99138	7.67141	7.99402	7.44741	8.62379	7.94272	8.2688	8.55843	7.99813	8.34908	8.05314	8.24864	7.95791	8.62714	8.49837	8.75478	8.46715	8.35124	8.17794	8.52809	8.24142	8.18286	8.01432	8.49535	8.06817	8.46711	8.30424	8.15558	7.62594	8.17085	8.08935
AMMECR1L	7.81919	7.8225	7.82566	7.61949	7.83587	7.75573	7.81371	7.89543	7.81593	7.86322	7.95858	7.98128	8.08571	7.91069	8.38256	8.05955	8.80785	8.07989	8.03784	8.05946	8.19485	7.88397	8.26407	8.02004	8.25641	7.49207	8.30856	8.1004	8.44993	8.05154	7.65102	7.96593
AMN	6.93214	6.94053	6.96403	6.95932	7.05602	7.05259	7.04408	7.02539	7.07793	7.01416	7.0357	7.07548	7.00638	7.11612	6.96926	6.99007	7.1345	7.04643	7.00446	6.96219	6.9713	7.04683	7.05208	7.01747	7.13696	6.97172	7.00844	6.97002	6.97808	6.9968	6.98867	7.00278
AMOT	7.7878	8.05915	7.25883	8.57044	7.08235	8.16222	8.46978	7.7609	7.90561	8.19917	7.92123	7.98959	9.11321	8.22612	9.07954	8.60194	8.20246	8.29453	8.69287	9.29314	8.85881	8.74834	7.19479	9.35355	9.24762	7.63341	8.65378	8.83822	8.22212	7.62982	8.18501	7.46079
AMOTL1	7.05707	7.03136	7.06318	7.05965	7.04799	7.02843	7.12355	7.00352	7.021	7.10866	7.07254	6.97187	7.1025	7.07118	7.1369	7.04753	7.01317	7.04059	7.04492	7.03348	7.08183	7.07097	7.05823	7.07474	6.99795	7.21442	6.97892	7.04554	7.09779	7.00083	7.0849	6.97624
AMOTL2	7.4622	7.3401	7.40718	7.29963	7.39936	7.30436	7.39493	7.32745	7.57486	7.34447	7.18022	7.26241	7.65005	7.80978	7.31537	7.3882	7.21217	7.41892	7.35872	7.39113	7.31107	7.21148	7.35732	7.54788	7.47602	7.93839	7.29079	7.45087	7.29039	7.52599	7.73312	7.60992
AMPD1	7.57281	7.08853	6.98686	7.07138	6.96251	7.03328	6.95396	7.26185	6.94538	7.16498	7.11021	6.96756	6.95602	7.86756	6.93213	7.34686	7.02868	6.91794	7.14537	7.64638	7.04105	7.02912	6.90524	7.04523	6.94973	6.89509	6.93904	7.07129	6.9571	6.97121	6.96307	6.87755
AMPD2	6.99621	7.04447	6.95333	6.93755	6.93588	7.05138	6.96234	7.0407	7.05324	7.06111	6.95244	6.91494	7.00488	6.93521	6.925	6.89273	6.91334	6.91059	6.91473	6.9358	6.94813	6.9127	6.94314	6.92405	6.96914	6.87997	6.85735	6.95958	6.96622	6.93518	6.97699	6.96873
AMPD3	7.07734	7.04447	6.97013	7.01546	7.05808	6.96461	6.9059	7.00352	7.0302	7.06547	7.07633	6.9618	6.90949	6.9337	6.95949	7.03961	6.95519	7.02402	6.96128	6.9583	6.96978	6.92847	7.03248	6.95818	6.98446	6.93418	7.00086	6.93789	6.96093	7.10283	7.05284	7.02883
AMPH	7.24053	7.07028	7.36716	7.30229	7.76319	7.15091	7.3431	7.1511	7.40303	7.15244	7.23374	7.02263	7.00338	6.9215	7.02412	7.00593	6.93073	6.95322	7.19654	7.06635	6.91214	7.00956	7.17617	7.24436	7.06763	6.92775	7.12664	7.0493	7.12102	7.01212	7.05789	7.25238
AMT	8.75595	8.03426	7.87165	7.78055	7.42223	8.03849	9.0063	8.793	8.53605	8.72369	7.86084	8.44223	9.16609	9.20464	8.93177	8.49126	8.38233	8.42575	8.87321	8.5203	8.50676	8.61842	8.04341	9.04525	7.95802	7.89209	8.66903	8.75318	8.77333	8.51181	8.86777	7.79411
AMTN	6.91932	6.90876	6.93339	6.95109	6.8113	6.92197	7.1456	6.9339	6.95471	6.98735	6.97749	6.95601	6.91751	6.93445	6.92673	6.91108	6.9405	6.91394	6.94277	6.92223	6.95474	6.88829	6.92303	6.90962	6.93273	6.91291	7.00464	6.92819	6.93009	6.96422	6.90603	6.93522
AMY1A	8.10758	8.68078	8.66588	8.43065	8.48506	9.34182	9.10371	8.75592	8.89338	8.64997	8.79742	9.10593	10.0237	10.0287	10.0477	9.97447	9.98931	11.0055	10.2403	10.3881	10.5252	10.0401	10.3818	10.5995	10.1119	10.5868	10.5974	9.95774	10.7825	10.4593	9.92087	10.7174
AMY1B	7.27715	7.72517	7.65316	7.3898	7.23969	7.91988	7.66274	7.5076	7.58166	7.52486	7.65366	7.68992	8.8156	8.91058	8.84912	8.73499	8.57162	10.0163	9.3706	9.40913	9.56551	9.26351	9.45675	9.59295	9.03987	9.53426	9.39048	8.96583	9.81053	9.38601	8.85681	9.23752
AMY1C	11.6843	11.7711	11.724	11.8414	11.7761	11.3995	12.0666	11.501	11.8895	11.6587	11.599	11.8336	12.1307	12.1286	12.355	12.077	12.0377	11.9831	11.8033	11.9848	11.7843	11.4906	11.5347	11.7059	11.8082	12.0513	11.6884	11.4118	11.7688	11.8231	11.5499	12.0325
AMY2A	7.62175	7.06603	7.1642	7.03775	7.01021	7.0622	7.27163	7.25961	7.01179	7.24634	7.17296	7.1146	8.35236	8.06793	7.52825	7.38505	8.50464	8.13411	8.40141	8.19688	7.7517	7.35526	7.28535	8.5461	8.13253	7.52383	7.68512	8.46071	8.21127	7.37614	7.22567	7.24358
AMY2B	7.20997	7.06318	7.04311	7.04419	7.02749	7.02843	7.06643	6.94853	7.01793	7.11578	6.98795	7.01708	7.73453	7.48798	7.1603	7.33719	7.69839	7.74681	7.56595	7.56287	7.22545	7.20514	7.14754	7.7645	7.56987	7.17789	7.2618	7.73664	7.60653	7.15867	7.14511	7.13401
AMZ1	7.04493	6.9209	6.99293	6.95275	6.959	7.04415	6.99137	6.90708	7.02714	6.91597	6.89738	7.00171	6.91303	6.93521	6.90096	6.92003	6.90335	6.98837	6.99421	6.94232	6.95407	6.91794	6.9274	6.9196	7.01324	6.94372	6.92317	6.92658	6.922	6.95585	6.9403	6.96125
AMZ2	9.75178	9.81056	9.72678	10.5697	9.68563	9.05766	9.61884	9.67695	9.80197	9.73205	9.72464	10.1983	9.99747	9.96404	10.2923	9.56926	9.76968	8.95915	9.64769	9.76018	10.274	9.23439	9.7506	9.91938	9.61873	9.8322	9.70922	9.75554	10.1081	10.2521	10.2672	9.27302
ANAPC1	8.38243	8.60938	8.38097	8.76097	7.85754	8.66527	8.91566	8.5246	8.84137	8.73183	8.44609	8.76665	8.90973	8.29206	8.59067	8.50816	9.09106	9.02255	8.74626	8.62705	9.83375	9.30339	9.45807	8.67156	9.22242	8.9429	8.94998	8.76028	9.26612	9.29246	8.4948	8.96522
ANAPC10	8.4612	8.4886	8.28299	8.25848	7.89919	8.26523	8.41094	8.43425	8.62916	8.52835	8.62351	8.3768	7.6915	7.75466	7.91939	7.92073	8.0139	7.62556	7.57806	7.737	8.10681	7.8855	8.12225	7.75248	7.85519	7.80893	7.93939	7.55342	7.93826	7.57332	7.49887	7.36817
ANAPC11	9.75791	10.2748	10.123	10.1076	10.2028	9.64299	9.88013	10.098	10.2568	9.88315	10.0278	10.3573	9.25408	8.83757	9.31527	8.79191	9.06621	9.61142	9.01332	8.99216	9.83834	8.81424	10.2431	9.40969	9.86	9.34377	9.43059	9.053	9.80155	9.72143	9.80875	9.96306
ANAPC13	10.7341	10.6786	9.92873	10.3179	9.91066	10.6738	10.1685	10.3798	10.3297	10.8344	11.2046	10.4277	10.583	10.2286	10.5246	10.5033	11.0388	10.1111	10.3951	10.2106	10.6354	10.6825	10.4925	10.4594	9.63088	10.0942	10.9574	10.3702	11.148	9.85994	9.8769	9.02848
ANAPC2	7.00982	7.31239	7.07727	7.05706	7.07774	7.23727	7.07938	7.11823	7.10898	7.28803	7.11768	7.00171	7.35117	7.23587	7.41356	7.06592	7.24047	7.30297	7.12826	7.19362	7.32475	7.20219	7.326	7.1386	7.2093	7.199	7.17811	7.20407	7.16946	7.27197	7.51229	7.34515
ANAPC4	8.4524	8.29286	7.85688	8.14267	7.75918	8.07509	8.33993	8.27712	8.48001	8.26499	8.0514	8.39672	8.81606	8.63443	8.9462	8.67987	8.70101	9.30265	8.75577	8.85174	9.05041	8.73427	8.64342	9.01129	8.96079	8.64441	8.73021	8.4073	8.13509	8.25348	7.67514	8.04887
ANAPC5	10.2119	10.3583	10.1334	10.1801	9.79604	10.549	10.4497	10.3365	10.2733	10.2107	9.80151	10.1334	10.2747	10.1479	10.2002	10.152	10.5952	10.3246	10.5107	9.90411	10.3943	10.1521	10.3098	9.98948	10.5415	10.1709	10.2185	10.2417	10.24	10.5441	10.5105	10.5047
ANAPC7	7.19254	7.42244	7.1479	7.20298	7.05196	7.51654	7.3703	7.3885	7.40571	7.50602	7.23841	7.41006	7.24246	7.10834	7.03048	7.33179	7.24644	7.10027	7.18936	7.20821	7.52557	7.51781	7.28971	7.24436	7.41855	7.199	7.4266	7.30369	7.50751	7.58065	7.58116	7.4568
ANG	12.0103	11.4186	9.18183	11.3187	9.20947	10.3998	11.5338	11.0371	9.68145	10.8331	11.2563	10.7843	10.1731	10.6807	10.6319	9.69375	9.47783	10.3806	10.5671	10.0592	9.92065	9.18132	8.59314	9.26285	9.06433	9.24993	10.1401	8.94704	9.32732	9.45166	10.0221	9.61018
ANGEL1	7.59854	7.81416	7.97388	8.16116	8.05572	7.48579	7.95335	7.66786	7.82383	8.03758	7.51989	7.57775	8.474	8.08525	7.96375	7.8609	8.09641	8.22482	7.91003	7.72113	8.50485	7.7558	8.58096	7.87015	7.94871	7.94866	7.99452	7.80165	8.25393	7.90447	7.74204	7.94059
ANGEL2	8.5911	8.63073	8.5256	8.42243	8.43581	8.71572	8.47956	8.6581	8.47062	8.3472	8.54148	8.61545	8.66702	8.75401	9.08799	9.07408	8.98885	8.6556	8.94756	9.01035	9.08292	8.92343	8.51208	9.22447	8.89107	8.50779	9.28229	8.80142	9.10902	8.77131	9.20765	8.64822
ANGPT1	7.46109	7.07875	7.55783	7.13298	8.11478	7.17057	7.09345	7.1268	7.36195	7.14544	7.4051	7.23964	7.1041	7.15824	7.19716	7.19685	7.31714	7.05031	7.32056	7.22063	7.06852	7.1302	7.25321	7.37448	7.21643	7.14762	7.10528	7.19458	7.21514	7.02047	7.00863	7.16959
ANGPT2	7.37696	7.5057	9.10958	7.44065	8.33057	7.36594	7.47676	7.08605	7.96725	7.49753	7.9011	8.16897	7.02814	6.91684	7.38676	7.08275	7.45451	7.38008	7.25912	7.04817	7.43444	7.113	8.92616	7.1826	7.67464	7.61736	7.25242	6.97797	7.46282	7.57398	7.24269	7.58632
ANGPT4	6.97697	6.9209	6.79535	6.86608	7.00684	6.95839	6.90161	7.00997	6.8619	6.89279	6.91499	6.873	6.89924	6.92595	6.91539	7.01739	6.92122	6.93172	6.92743	6.94891	6.9319	6.94549	6.90016	6.94261	6.96054	6.87997	6.87884	7.0162	6.90675	6.91029	6.89819	6.95658
ANGPTL1	7.08411	6.99443	6.93954	6.97367	7.17451	6.87736	6.95955	6.91381	6.96247	6.99333	6.99186	6.97044	6.97667	6.96609	7.06274	6.96777	6.92882	6.98398	6.94455	7.01397	6.99498	6.97707	6.97003	6.95423	6.92738	6.91545	6.9646	6.92819	6.96488	6.9841	6.96199	6.89347
ANGPTL2	8.82195	8.26184	10.9893	9.21633	11.0242	8.15516	8.63911	8.62746	9.55441	8.45783	8.47605	8.42746	7.95198	8.07276	7.90403	8.45579	8.30992	7.43376	9.17918	7.8525	7.46593	8.24329	8.0921	8.49856	8.38881	7.5459	8.36168	8.14794	9.14778	8.71737	8.70568	9.22162
ANGPTL3	6.96866	7.00186	7.05079	7.07007	6.96426	7.0897	7.14802	6.96701	7.09654	6.99632	7.11768	6.98189	7.08482	6.99819	7.00247	6.95857	6.97765	7.03279	6.98516	7.01013	7.05634	7.07632	7.01461	6.98827	7.03097	7.03977	7.05886	7.10794	7.09508	6.98033	7.02936	7.02591
ANGPTL4	7.37936	8.33652	9.98259	8.69479	10.389	7.4013	7.55052	7.59497	7.83338	7.98736	7.96264	8.55773	7.167	7.23279	6.97309	7.57792	7.08937	7.84369	7.13264	7.25484	7.06249	7.2792	7.65964	7.54431	7.48919	7.44164	8.19704	7.57813	7.49685	9.06599	7.42279	8.45364
ANGPTL5	6.90209	6.99741	6.97774	6.92358	6.98325	6.85028	6.99549	6.98012	6.94227	6.94658	6.92844	6.91346	7.01095	6.98186	6.93787	7.03698	6.95002	6.93534	6.96548	6.95001	6.94246	7.0104	6.95363	7.02485	7.03591	7.17027	6.92759	6.94596	6.97379	6.92751	6.97058	6.95286
ANGPTL6	6.98662	6.98699	6.98382	7.06746	6.99677	6.96461	6.98036	6.99315	7.04556	7.01119	7.13626	7.03913	6.99601	6.96716	7.05304	7.03171	6.99583	6.9518	7.00793	7.15342	7.01274	6.98328	7.0591	7.03783	6.99334	6.94765	6.9438	7.13707	7.01897	7.01316	6.94793	6.96031
ANGPTL7	7.07734	6.91635	6.90407	7.01141	7.76916	7.0574	6.96651	7.06096	6.96247	6.90363	6.93246	6.86544	7.02974	6.93006	6.91036	6.90197	6.91611	6.97386	7.01143	6.97666	6.95542	7.00199	6.90128	6.94613	6.93191	7.01108	6.98033	6.96396	6.95773	6.99086	7.00236	6.93151
ANK1	7.00166	6.9345	6.90252	7.0912	7.0403	6.94338	6.99959	6.99704	6.99797	6.96629	6.99186	7.14747	6.93633	6.89861	6.89666	6.97527	6.93271	6.90829	6.95072	6.97283	6.93134	7.00787	6.89517	6.91917	6.96545	6.94081	7.01531	6.92499	6.91545	6.96508	7.00341	6.94635
ANK2	7.30283	6.98102	7.09468	6.8889	7.08469	7.01019	6.92156	7.04579	6.93759	7.08428	7.02288	6.93119	7.00338	7.1754	7.03529	7.12318	7.02868	6.96902	7.19347	7.13722	7.02367	7.02571	6.98859	7.04707	6.92738	6.95884	7.05087	7.0521	6.95275	6.973	6.9501	6.92688
ANK3	7.23657	7.34883	7.18219	7.17407	7.27318	7.27663	7.33286	7.34643	7.20373	7.17881	7.26956	7.13745	7.51638	7.9213	7.44473	7.59759	7.34534	7.35514	7.35259	7.38856	7.32475	7.3189	7.39448	7.21797	7.5045	7.49514	7.30592	7.33643	7.37975	7.05411	7.24625	7.21887
ANKAR	7.09904	6.97505	6.95639	7.03517	6.98665	6.96586	7.05728	7.02923	7.00412	7.03334	7.0952	6.99325	6.96296	7.12703	7.39777	6.95561	7.1893	6.91794	7.13756	7.15197	7.00644	7.13509	6.94451	7.0756	7.09854	6.93325	7.17363	6.97878	7.01241	7.06444	7.14701	6.97906
ANKDD1A	7.62175	7.19404	7.64274	7.42517	8.08782	7.31695	7.1814	7.29837	7.48197	7.18568	7.30887	7.14747	7.15925	7.30871	6.99801	7.49202	7.4201	7.01341	7.41461	7.6119	7.09911	7.21196	7.18932	7.83572	7.26461	8.86281	7.17413	7.16947	7.43975	7.2504	7.13364	7.24358
ANKFN1	6.9519	7.01961	6.91336	6.95769	6.96076	6.91057	6.93712	6.91919	6.98566	6.91597	6.91634	6.82728	6.94019	6.94759	6.91319	6.92314	6.90919	6.97969	6.90685	6.95767	6.94621	6.91321	6.88437	6.94146	6.94253	6.89277	6.91937	6.92447	6.91844	6.95022	6.98761	6.91113
ANKFY1	7.04089	7.0255	7.05388	7.07007	7.01191	7.11224	7.08195	7.01126	7.11832	7.00823	7.10146	7.0405	7.73355	7.5467	8.09324	7.70423	8.07455	7.97676	7.67217	7.9832	7.47815	7.71502	7.38981	7.94367	7.90781	7.85462	7.94248	7.52561	8.20521	7.65868	7.96276	7.61403
ANKH	6.91073	6.96008	6.938	6.96095	6.91221	7.10514	7.05465	6.99445	6.92352	6.93743	6.98273	7.0003	6.90678	6.93994	6.89769	6.90681	6.92287	6.93534	6.93211	6.93174	6.94621	6.96307	6.92241	6.99335	6.9215	6.89587	6.91884	6.99507	6.93785	6.97755	6.97486	6.96779
ANKHD1	8.00346	7.87572	7.82662	7.77217	7.80223	7.75234	7.95921	7.83828	7.80172	7.9516	7.79925	7.87246	8.08125	8.21647	7.91309	8.24361	8.05841	8.01751	8.095	8.30722	8.65155	8.51332	7.99388	8.50132	8.32678	7.97246	8.16817	8.10653	7.89892	8.26674	8.0748	7.87807
ANKHD1-EIF4EBP3	7.20595	7.22123	7.16747	7.37232	7.14634	7.0622	7.49566	7.16911	7.02714	7.21427	7.13626	7.14871	7.26726	7.44545	7.39289	7.51266	7.09429	7.41354	7.65839	7.45441	7.23011	7.10225	7.43818	7.18712	7.22677	7.5488	7.35327	7.28553	7.1668	7.34805	7.16683	7.6051
ANKIB1	8.75896	8.94355	8.53475	8.80545	8.47637	8.37542	8.70245	8.82317	8.78976	8.80864	9.14107	8.8163	9.28437	8.99427	9.11846	8.80279	8.94105	8.99362	9.02878	8.5874	8.59793	8.88533	8.85116	9.04031	8.76626	8.48416	8.42322	8.86981	8.71243	8.57382	8.49404	8.45431
ANKK1	7.00574	6.97355	6.89632	6.96578	6.98665	6.99673	6.90161	7.00352	6.9094	6.88814	7.03697	7.01012	6.97537	7.04223	7.01626	6.95367	7.01317	6.98837	6.97127	7.0227	6.98815	6.95204	6.94658	6.94794	7.00455	6.99122	7.02143	6.94532	6.97808	6.98221	7.04979	7.00949
ANKLE2	7.63127	8.11034	8.15876	7.86558	8.0516	7.96185	8.05286	7.57062	7.97688	7.72044	7.57366	8.1026	8.30174	8.0689	8.32298	8.16787	8.54422	8.72333	8.24258	7.93182	8.65769	8.21916	8.52926	8.24664	8.76677	8.33555	8.50858	8.35315	8.94663	8.74052	8.48257	8.9353
ANKMY1	7.82473	7.94475	7.58159	7.82529	7.39936	7.79476	7.82963	7.99813	7.74353	7.81752	7.70462	7.80874	8.10123	7.77323	8.23463	7.56278	7.92423	8.05381	7.61919	7.62265	7.89546	7.6629	7.94349	7.8994	7.6986	8.29794	8.17865	8.01646	7.87318	7.84776	9.23616	8.19888
ANKMY2	8.45147	8.22346	7.71344	7.98287	7.54264	8.37054	8.18983	8.66483	7.87064	8.14519	7.96842	8.25154	8.04649	8.35928	8.44056	8.1772	7.9262	8.20456	8.35812	8.13218	7.74298	8.31556	8.13313	8.11306	8.45737	8.28558	7.62488	7.96412	7.94823	7.74785	7.60296	7.39493
ANKRA2	8.70214	8.68896	7.87986	8.38203	8.11478	8.23505	8.44044	8.72499	8.4488	8.87061	8.73567	8.56541	8.65898	8.76197	8.98822	8.74906	8.48241	7.90251	8.82998	8.08454	8.71437	8.43519	8.17866	8.74796	8.19387	8.02587	8.58026	8.23904	8.20339	8.19198	8.29104	7.86738
ANKRD1	7.02606	7.0372	7.02023	7.03517	7.16028	7.026	7.0454	6.95779	7.03634	6.94506	7.01774	7.00171	6.97028	6.99557	7.02254	7.02387	7.13678	7.07222	6.96762	7.01397	6.98647	7.00534	7.07285	7.03876	6.96261	6.97282	6.97063	7.12939	6.94336	7.01942	6.98337	7.0172
ANKRD10	8.45565	8.43851	8.68163	8.39708	8.53129	8.10156	8.25066	8.02187	8.32899	8.5195	7.97531	8.43468	9.08128	9.11337	8.8217	9.36111	9.3108	8.9286	9.25765	8.79321	9.95223	8.34463	7.97553	10.2244	8.95304	8.03264	9.73069	9.31906	8.71659	9.13939	9.11813	9.19854
ANKRD11	8.45007	8.37716	8.65654	8.44996	9.24623	8.85998	8.45637	8.52275	8.80415	8.81636	8.66921	8.47985	9.6133	9.20464	9.17242	9.39624	9.01528	9.31197	9.19225	8.94123	9.47725	9.50577	8.7939	9.03607	9.11799	9.52604	9.13846	9.69318	9.72527	9.90354	9.85388	9.16468
ANKRD12	8.13513	7.71058	7.65085	7.64978	8.11351	7.45868	7.68025	7.90281	7.42167	7.57153	7.8135	7.41891	7.67819	8.34882	8.00267	8.15041	7.49249	7.85049	8.23255	8.84581	7.48205	7.62477	7.45454	8.04414	8.18509	7.84211	7.57086	7.85605	7.68906	7.32117	7.33507	7.36905
ANKRD13A	9.00127	8.60112	8.84913	8.95423	8.90489	8.77542	8.74861	8.62022	8.68694	8.58858	8.74139	8.67597	8.56604	9.21588	9.02471	9.13678	9.25829	8.86372	9.3455	9.83252	8.74235	9.40755	8.4561	8.9594	9.09584	9.69348	8.95395	9.22887	9.01233	8.43451	8.49936	8.21217
ANKRD13B	7.1642	7.04592	7.19692	7.20435	7.24575	7.28523	7.06643	7.01641	7.07484	7.0304	7.04463	7.36264	7.29869	7.03775	7.34452	7.18386	7.27101	7.48855	7.15468	7.0227	7.16425	7.80262	7.2449	7.21113	7.44846	7.26243	7.22674	7.34132	7.30442	7.26122	7.27616	7.37602
ANKRD13C	7.39713	7.27707	7.31158	7.19609	7.12473	7.23172	7.22403	7.17269	7.21911	7.21562	7.25695	7.41203	7.09448	7.3102	7.29868	7.40696	7.38587	7.31737	7.28537	7.45884	7.19294	7.47766	7.29344	7.2468	7.27278	7.35927	7.25912	7.26019	7.34546	7.13232	7.12015	7.06627
ANKRD13D	6.99347	6.97355	7.00658	6.97677	6.95725	6.94463	6.93289	6.97489	7.00872	7.07417	7.05481	7.03913	6.95489	7.11145	6.98375	6.93893	7.06794	6.9288	6.94637	6.97133	6.98815	6.98805	6.95579	6.96021	6.9415	6.91123	6.92927	6.90014	7.00107	6.98033	6.96522	7.03272
ANKRD16	7.59266	8.15619	7.74118	8.22321	7.37897	7.80121	7.93855	8.06989	8.35265	7.90326	7.9054	8.17727	7.95363	7.50687	7.6965	7.80886	7.75171	8.10373	7.56797	7.4866	8.00346	7.8786	8.32493	7.3511	7.884	7.59551	7.59213	8.02696	7.86798	8.14822	7.91103	8.27017
ANKRD17	7.97306	8.04374	7.69926	7.69209	7.84134	7.77776	7.79553	7.88176	7.89275	7.79575	7.70236	7.6374	7.82452	8.08811	8.62885	8.36416	8.52966	8.32668	8.58329	8.33468	8.56539	8.46795	8.29837	8.73867	8.65126	7.98412	8.65837	8.10538	8.57521	7.73878	7.65977	7.68464
ANKRD19P	6.99211	6.83201	6.89787	6.8525	6.97467	6.91817	6.95396	6.97881	6.92822	6.99632	6.95377	6.90602	6.91159	6.94411	6.90768	6.89663	6.92122	6.90966	6.93372	6.99257	6.97206	6.887	6.93842	6.94734	6.93531	6.94469	6.94622	6.95327	7.01404	6.97211	7.01903	6.96498
ANKRD2	6.93781	7.04157	6.98078	6.98287	6.99845	6.97702	6.88725	6.90708	6.98412	6.98735	6.96961	7.02263	6.97667	6.99951	6.96676	7.05149	7.00068	6.93534	6.98759	7.09829	7.03375	6.94106	6.95798	6.97543	6.95719	6.94666	6.9646	7.05675	6.9163	6.95261	6.95335	7.05831
ANKRD20A1	7.19522	7.27707	7.07569	7.45825	7.2186	7.31067	7.20004	7.57824	7.16969	7.06982	7.3764	7.21406	7.85963	8.80709	8.35272	7.75265	7.48479	7.76866	8.85853	8.47466	7.27958	7.44714	7.97994	7.70933	7.61283	8.17008	7.69565	7.34437	7.79173	7.4191	7.56335	7.52702
ANKRD20A2	6.93498	6.94656	6.89942	6.77454	6.93947	6.95714	6.98312	7.00868	6.97949	6.94506	6.93379	6.87149	6.97931	6.98795	6.93121	6.96777	6.96443	6.96982	6.9959	6.92604	6.94942	6.99209	6.92118	6.9523	6.93399	7.02029	6.95745	6.92343	6.95094	6.98988	6.93921	6.93429
ANKRD20A3	7.04763	7.04157	7.02935	7.08854	7.03289	6.98319	7.06513	6.96175	6.91568	7.03334	6.92978	7.07945	7.13739	7.09591	6.99076	7.0161	7.03787	6.9651	7.04144	7.0949	7.04196	7.05589	7.00141	7.06338	7.00935	7.15889	7.0199	7.07661	7.08679	7.02677	7.05688	7.06427
ANKRD20A4	7.0193	7.04011	6.93339	6.97053	6.98835	6.92576	6.95676	6.84423	6.96402	6.94049	6.94447	6.97474	6.97667	6.95122	6.94712	7.01482	6.91962	6.93055	6.93	7.01493	7.00913	6.94169	6.94111	6.94377	6.93231	7.00597	6.94501	6.91842	6.9075	6.98601	6.94793	6.89627
ANKRD20A8P	7.02471	7.17381	7.11872	7.09654	7.13273	7.14159	7.21038	7.13899	7.18055	7.14404	7.08767	7.01291	7.0426	6.97262	6.97052	6.95956	6.99946	7.1432	7.07326	6.93957	7.07526	7.07019	7.14386	7.08238	7.028	6.9807	7.06384	6.97878	7.11916	7.07458	7.10361	7.20188
POTED	6.97282	6.99889	7.06318	7.02475	6.98835	7.05018	6.98174	7.01255	6.92039	7.00079	6.93246	6.89557	7.10889	6.91853	7.00701	6.95857	7.01063	7.07962	7.02113	6.94475	6.97516	7.08378	7.05384	6.98827	6.9362	7.06078	7.05161	7.0896	6.99948	6.96944	7.00026	6.9753
ANKRD22	9.08134	9.86836	8.95485	10.14	8.14801	9.43662	9.95213	10.0056	10.0062	9.84935	9.25583	9.96856	9.33639	8.85373	8.71545	9.5584	8.95154	10.1472	8.69808	9.48442	9.07908	8.63313	7.83958	9.48266	8.00334	9.02481	9.71123	9.18319	8.48911	9.74456	8.81091	9.05481
ANKRD23	7.07463	7.1254	7.3163	7.06485	7.1143	7.13692	7.0858	7.07855	7.10898	7.06982	7.05862	7.06349	7.25419	7.3442	7.37073	7.22362	7.36389	7.30165	7.22	7.10988	7.2577	7.30723	7.36209	7.19605	7.1509	7.30917	7.28099	7.22138	7.2209	7.38567	7.2139	7.35496
ANKRD24	7.10991	7.14793	7.09468	7.06485	7.02572	7.02722	7.12602	7.10961	7.03788	7.02745	7.15102	7.00311	7.18544	7.09436	7.18031	7.08788	7.32282	7.11157	7.20361	7.29936	7.46103	7.06786	7.26716	7.11049	7.07576	7.16647	7.16808	7.27164	7.10836	7.10849	7.68111	7.18679
ANKRD26	7.17232	7.21143	7.14302	7.26461	7.06442	7.22391	7.27704	7.27637	7.14169	7.18294	7.1375	7.25563	7.19762	7.01175	7.45657	7.30675	7.12062	7.21815	7.17138	7.1739	7.19678	7.23011	7.2513	7.18	7.14102	6.99604	7.27653	7.07661	7.10641	7.12053	7.27703	7.05039
ANKRD27	7.65285	7.55992	7.55909	7.51378	7.36121	7.59716	7.46948	7.41437	7.54366	7.832	7.66155	7.5242	7.92363	7.56499	7.82218	7.70598	8.05901	7.67894	7.67413	7.58236	8.29649	8.23737	7.84571	7.63848	7.7581	7.80893	7.74677	8.09849	8.26419	7.94007	7.68573	7.54328
ANKRD28	7.61983	7.57857	7.59631	7.58411	7.81735	7.7428	7.49566	7.63166	7.61825	7.32471	7.46408	7.61898	7.60275	7.67952	7.92209	7.63173	7.7691	7.8935	7.68442	7.81227	7.9023	7.71752	7.52484	7.9927	8.03147	7.51034	7.56139	7.66639	7.53835	7.31141	7.36325	7.57573
ANKRD29	7.09225	7.26777	7.04771	6.95769	7.24879	7.23838	7.21267	7.47648	7.3018	6.98585	7.04972	6.97044	6.90949	7.0528	7.18173	7.15266	7.53629	7.06941	7.05523	6.99346	6.98815	6.97254	7.28659	7.00745	6.92096	6.89902	7.07013	6.93611	6.94168	7.17145	7.63061	6.94542
ANKRD30B	10.4819	9.87367	10.9556	10.6635	10.4928	9.82473	10.2344	10.3196	10.1838	10.226	10.1877	10.1491	12.2649	12.2061	12.3352	11.84	11.7556	11.3484	11.7996	11.9884	11.3741	11.3749	11.6176	12.247	12.029	12.1821	11.9583	11.9232	11.7508	12.2055	12.5093	11.9893
ANKRD32	7.34418	7.51975	7.30684	7.48355	7.03656	7.4929	7.46673	7.51479	7.23287	7.31093	7.14119	7.35851	7.21871	7.14732	7.40265	7.39239	7.47792	7.78348	7.40947	7.46074	7.38368	7.3343	7.47186	7.45102	7.35458	7.25481	7.25778	7.48499	7.61544	7.30764	7.27442	7.16249
ANKRD33	9.29212	8.6022	9.35826	8.90349	9.25282	8.69591	8.47761	8.82226	8.85964	8.6324	9.09823	8.62352	8.27673	8.90061	7.99753	8.43889	8.35378	8.20555	8.89593	8.55458	7.57406	8.47543	8.36864	8.87836	8.6562	8.40129	7.91658	8.84445	8.32693	9.17205	8.85354	9.02533
ANKRD34A	7.06922	7.1254	7.09628	7.10458	6.98835	7.19574	7.08324	7.07605	7.1557	7.16498	7.15347	7.19029	7.167	6.98306	7.08975	7.06069	7.1028	7.12093	7.1878	7.11312	7.12789	7.18968	7.19206	7.08322	7.23542	7.12366	7.06735	7.21078	7.19159	7.25814	7.18176	7.22879
ANKRD34B	6.96727	6.82269	7.02479	6.86608	6.92502	6.87608	6.83633	6.93657	6.77289	6.93132	6.90823	6.83495	6.93921	6.89575	6.90768	6.90266	6.94356	6.94561	6.90007	6.92115	6.91306	6.90326	6.90926	6.92638	6.93443	7.07516	6.86932	6.91697	6.91801	6.93734	6.93702	6.8972
ANKRD35	7.72293	7.28054	8.33261	7.4371	8.68557	7.42897	7.31733	7.48849	7.73875	7.25294	7.52441	7.12608	7.12477	7.15824	7.26216	7.29796	7.15696	6.98572	7.33832	7.34919	7.09528	7.26613	7.14386	7.98349	7.18793	6.93512	7.07013	7.22072	7.19008	7.14476	7.22296	7.2946
ANKRD36	7.11806	7.23457	7.12518	7.06485	6.99173	7.13809	7.27272	7.07605	7.13857	7.13419	7.03186	7.22459	7.17471	7.22662	7.19297	7.07501	7.04445	7.10027	7.17246	7.09913	7.19842	7.28153	7.08375	7.20048	7.23326	6.99848	7.55313	7.10956	7.18298	7.25968	7.26918	7.13198
ANKRD36B	7.23789	7.24057	7.24587	7.06225	7.16028	7.24059	7.3431	7.43096	7.04402	7.18843	7.17175	7.1611	7.52343	7.46615	7.4997	7.18267	7.20082	7.2817	7.36844	7.34337	7.44382	7.38312	7.27031	7.40274	7.27989	7.05008	7.82242	7.2962	7.18807	7.30462	7.40773	7.1635
ANKRD37	8.83629	8.45049	8.83627	8.38025	8.74779	7.74143	7.855	8.18943	7.79182	8.02421	8.91472	8.83513	7.33484	7.84003	7.53391	7.41111	7.56676	9.05265	7.73389	7.5872	7.44234	7.33103	8.49667	7.97031	7.31294	9.00928	8.76399	7.22664	8.17487	8.99819	7.39493	7.91363
KANK4	7.71683	7.28515	7.20673	7.19334	7.49873	7.0706	7.21723	7.26634	7.14013	7.09865	7.15469	7.13996	7.18697	7.41325	7.40021	7.01482	7.26025	7.10898	7.47574	7.07917	7.64188	7.11168	7.85399	7.98105	8.00033	7.12005	7.26403	7.03134	7.27215	7.57065	7.28571	7.48906
ANKRD39	8.11423	8.25133	8.21083	8.20279	8.4043	8.42775	8.22201	8.19177	8.51333	8.36819	8.25919	8.29265	7.84804	7.60484	7.7972	7.80473	7.87911	8.43141	7.64702	7.68901	7.93615	7.98179	8.26869	7.55618	7.71578	8.05839	7.70845	7.79886	8.08289	8.12582	8.02745	8.20856
ANKRD40	7.80643	7.72212	7.74118	7.4629	7.93711	7.7164	7.72029	7.72864	7.52112	7.64789	7.68945	7.73332	7.50691	7.94023	7.65911	7.6972	7.56349	7.5735	7.31096	7.53645	7.69123	7.48808	7.83298	7.42846	7.46336	7.63474	7.52987	7.55667	7.71262	7.81399	7.75595	7.6808
ANKLE1	6.92361	6.97355	7.03851	7.07138	7.00013	6.93584	7.01998	6.8594	7.06711	6.95721	6.94846	6.87753	6.91159	6.97949	6.9718	6.99244	6.97553	6.90561	6.92251	7.00259	6.90594	7.16166	6.86755	6.96723	7.12721	7.00095	7.00692	6.9647	7.03049	6.9958	7.02523	6.951
ANKRD42	6.88906	6.90876	6.9149	6.97053	6.92684	7.03691	6.90018	7.03306	6.97949	6.96629	6.86864	6.97187	6.89984	6.92089	6.92004	6.92314	6.93406	6.93055	6.92203	6.93701	6.91928	6.91218	6.96696	6.9328	6.92535	6.93418	6.94683	6.88988	6.9262	6.98794	6.87439	6.94264
SOWAHA	7.85733	7.61998	7.19364	7.62542	7.11688	7.49112	7.66351	7.94012	7.82033	8.50084	7.9451	8.20406	8.82015	9.43266	7.78652	8.70599	7.41384	7.20734	7.88447	7.99104	8.45271	7.60266	7.53554	7.90854	7.49958	7.38859	8.1852	7.9121	7.69966	7.86969	7.68375	7.3585
ANKRD44	7.32054	7.19529	7.55021	7.50713	7.55771	7.23172	7.20465	7.38648	7.19293	7.40526	7.2581	7.23503	8.08794	8.17363	8.21754	7.74581	7.81667	7.68666	7.81153	8.34359	7.68989	7.63597	7.85964	8.5574	8.09036	8.85279	7.82059	8.21652	7.63062	8.33729	8.57621	8.27896
ANKRD45	6.8876	7.0927	7.01416	6.84269	7.10665	7.01263	7.09979	7.03943	7.03788	6.98135	6.95244	6.91642	7.09929	7.24969	7.04981	7.02256	6.9724	6.98311	7.00187	6.97511	7.07774	7.03337	7.0703	7.08572	7.00935	6.99003	6.9686	7.08359	6.981	7.0049	6.99395	6.96498
ANKRD46	8.13985	7.91178	7.80425	8.20793	7.62514	7.82596	7.75045	7.81582	8.07918	7.84551	8.63788	8.26865	7.78838	7.78932	8.50078	8.12113	7.82365	7.67457	7.96893	7.85356	8.09967	8.29165	7.82459	8.16919	7.87661	7.55603	7.74867	8.22536	8.323	7.73878	7.37633	7.5006
ANKRD49	7.83102	7.83556	7.65431	8.43539	7.30986	8.16178	7.88795	7.76442	7.60731	7.7015	8.05618	7.89706	8.19142	8.03767	8.09969	8.15446	8.36862	7.95259	7.95284	8.23488	8.25886	8.54774	7.6542	7.59266	8.26621	7.77331	8.02293	8.20334	8.10468	7.80878	7.54314	7.30212
ANKEF1	6.98249	7.1254	7.00203	6.94942	6.98154	6.94087	7.03208	7.09476	7.0302	6.98135	7.05862	6.97474	7.1041	7.01036	6.99949	7.11195	7.00561	7.06659	6.98355	6.95521	6.95611	7.06942	6.95507	7.06426	7.07664	6.97956	7.12433	6.98043	7.03949	7.02151	7.03038	6.98
ANKRD50	7.67583	7.4809	7.58282	7.3898	7.73887	7.42614	7.40077	7.57402	7.5794	7.58825	7.55109	7.26016	7.56939	7.25581	8.06799	7.41421	7.55283	7.48063	7.71023	7.45441	7.39868	7.49351	7.45173	7.68632	7.4241	6.98766	7.40492	7.38952	7.34406	7.25195	7.23912	7.28419
ANKRD52	7.1235	7.35208	7.13977	7.114	7.06877	7.20932	7.30476	7.33593	7.26166	7.1356	7.23374	7.28584	7.29019	7.05128	7.29093	7.14169	7.41474	7.69098	7.24395	7.25356	7.19072	7.27593	7.55305	7.08405	7.23164	7.22407	7.26895	7.33765	7.25952	7.22769	7.35254	7.82357
ANKRD53	7.06111	7.01961	7.0324	6.96578	6.98835	6.99795	6.97483	6.98795	7.00412	6.98735	7.0293	7.05137	7.2336	7.08507	7.24355	7.04885	7.17115	7.1029	7.12315	7.12576	7.13462	7.00956	7.11194	7.13717	7.04477	7.09019	7.0756	7.0659	7.04597	7.13412	7.12884	7.18578
ANKRD54	7.84426	8.0247	8.02804	8.34606	7.95773	7.74622	7.95041	8.03057	8.11027	7.81521	7.81888	8.01786	7.93371	7.73588	8.141	7.82938	7.72156	8.33062	7.81013	7.94243	8.18301	7.80022	7.5398	7.79264	7.70114	8.45784	7.79777	8.28068	7.81368	8.00274	7.95893	8.54311
ANKRD55	6.94628	6.93148	7.14302	6.92002	6.91772	6.78095	6.91018	6.90977	6.94227	6.96629	7.07128	6.98046	6.8952	6.9599	6.88202	6.95757	6.89215	6.90177	6.97201	6.98146	6.90724	6.9127	6.87803	6.90429	6.98446	6.89902	6.90023	6.89058	6.96488	6.97572	6.90492	6.95938
SOWAHB	7.05167	7.11597	6.96097	6.92358	6.95548	6.99795	7.06643	7.04325	6.96557	7.0304	7.01259	7.08209	7.1009	7.0681	7.13245	7.05281	7.12296	7.13095	7.13938	7.12885	7.02917	7.04683	7.09033	7.03505	7.03986	7.03833	7.09845	7.10548	7.07162	7.04364	7.09182	7.09947
SOWAHC	9.63544	9.23741	8.81445	9.78858	8.67161	10.2049	8.86078	9.17444	9.93132	9.63528	9.98835	9.89996	9.49577	9.60138	10.0379	9.95816	10.0512	9.99476	9.74572	9.82508	9.79062	10.0266	9.35179	9.41531	9.50516	9.04664	9.69793	9.55816	9.4675	9.21699	9.41287	9.50842
ANKRD6	7.28748	7.08853	7.38513	7.24143	7.504	7.16942	7.17433	7.17864	7.19911	7.12004	7.24074	7.15616	6.96536	7.19408	7.08505	7.219	7.16245	7.0628	7.19501	7.29418	7.06595	7.0988	7.20088	7.8294	7.10875	7.02708	7.13288	7.10384	7.17835	7.13768	7.02214	7.07929
ANKRD7	7.05167	6.9855	7.04925	7.02998	7.14085	7.11931	7.08708	7.04452	7.09033	7.03921	7.12017	7.03228	6.95829	6.98306	7.07873	6.88088	7.00937	6.97885	6.95072	6.91725	6.92591	6.95271	7.00665	6.92134	6.92319	6.96412	6.93324	6.94342	6.94336	6.99982	6.99816	7.01238
ANKRD9	9.69123	10.4682	8.79873	9.10501	9.15853	9.0676	9.91203	9.94453	9.50056	10.5307	9.00805	9.44043	10.5395	10.0971	9.68493	9.26395	10.2419	10.2889	9.7989	9.87223	9.3328	9.0886	10.1882	8.94109	10.0613	8.85016	9.26304	9.59912	9.65579	9.52218	9.64486	9.76812
ANKS1A	8.75746	8.87846	8.89712	8.7429	9.08599	8.32751	8.6855	8.58419	9.04884	8.62146	8.9961	8.6465	9.32165	9.07786	9.3447	9.11578	9.34153	8.58218	9.04037	8.66409	9.21637	9.3837	9.00947	8.74216	8.87074	8.8822	8.83215	8.90584	8.94397	9.23501	9.64121	9.09451
ANKS1B	6.97974	6.92392	6.94414	6.94942	7.07546	7.01141	6.91446	7.05339	6.96247	6.99781	7.00613	6.9502	6.97931	7.02744	6.93886	7.09044	6.97036	7.07035	6.92156	7.10331	6.97206	7.09318	7.01195	6.99943	6.97142	7.07516	7.00464	7.09384	6.92812	7.02677	6.96951	7.07628
ANKS3	7.03011	7.20525	7.4804	7.17132	7.36121	7.23616	7.22855	7.11331	7.23592	7.21562	7.08892	7.20579	7.52108	7.10834	7.40386	7.14901	7.22034	7.51917	7.33426	7.17528	7.31056	7.28434	7.19069	7.32893	7.23272	7.3749	7.27965	7.56958	7.34499	7.42127	7.59596	7.39748
ANKS4B	8.39069	8.48043	7.37468	8.01015	7.01021	7.81399	8.48657	8.40781	8.09938	8.7612	8.00521	8.17773	8.92933	8.24438	7.9898	8.05169	7.90911	7.78705	7.98489	8.00224	8.06456	7.74475	7.48292	7.35294	7.50504	7.61194	7.79444	8.36696	7.94076	8.25477	8.41946	8.27056
ANKS6	7.00982	6.91332	6.96555	6.92711	6.89927	6.96958	7.00096	7.05465	6.97331	6.94658	7.04972	6.98189	7.067	6.99045	7.07077	6.9985	6.96252	7.05898	7.03617	6.96022	7.15263	7.06393	7.10325	7.0678	7.10094	7.17981	7.11136	7.0493	7.07236	7.04048	7.10459	7.06427
ANKZF1	7.74017	7.72365	7.85035	7.85261	7.91921	7.91365	7.76661	7.78942	7.62692	7.99876	7.98896	7.87681	8.42613	8.20587	8.39793	8.04811	8.50013	8.51763	8.25879	8.23738	8.62924	8.34463	8.6185	8.20693	8.3023	9.17734	8.24496	8.33529	8.46464	8.68756	9.08516	8.33235
ANLN	7.15743	7.85718	7.27334	7.9437	7.0018	8.14716	7.70342	7.86662	7.89356	7.94026	7.87866	7.88053	7.88075	7.10989	7.7461	8.22112	8.07812	8.57782	7.38893	7.26449	8.08961	8.04957	8.46188	7.74644	8.17511	8.49996	8.55946	8.09695	8.61281	7.54913	7.57121	7.58069
ANO10	8.25274	8.26956	7.97388	8.20793	8.27201	7.78434	8.28806	8.60668	8.01933	8.58935	7.86661	8.07311	8.30174	8.16455	8.34448	7.77384	7.82852	8.07701	7.5538	7.77058	7.62902	7.56937	7.7158	7.71491	7.51539	7.46717	7.51899	7.76639	7.44247	8.00734	8.00266	8.10343
ANO2	7.23127	6.95107	7.082	7.08456	7.02572	6.89018	7.05333	7.08854	7.04863	6.97985	7.10272	7.07813	7.01402	7.0076	7.10984	7.16715	7.0405	7.04254	7.13756	7.10164	7.11746	7.05589	7.02084	7.10348	7.0535	7.02299	7.09529	7.0162	7.11094	6.96594	7.03141	7.06129
ANO5	6.9617	6.94956	6.95333	6.84662	6.95195	6.95339	7.01321	6.84838	7.00412	7.00079	6.97224	6.93559	6.98198	6.92595	7.00247	6.92472	6.92176	6.97223	6.94101	6.94837	6.90013	6.89535	6.93976	6.95423	6.96618	6.937	6.97612	6.90579	6.9316	6.95101	6.97272	6.94171
ANO6	8.35338	8.27001	8.57921	8.14596	8.51346	8.11453	7.93617	7.84997	8.18914	7.39242	8.27109	8.06446	7.57277	7.65251	8.48139	8.19701	7.87911	8.11953	8.40108	7.83116	8.93519	8.83348	8.26506	8.98509	8.67605	7.91168	8.42957	8.45169	8.47335	8.50896	7.68771	8.12638
ANO7	7.05167	7.10097	7.05852	6.98287	7.02221	7.1004	7.08836	7.0823	7.10587	6.97985	7.04972	7.05407	7.21572	7.24509	7.22058	7.08788	7.12062	7.0923	7.15866	7.13344	7.19072	7.26939	7.08952	7.06692	7.94827	7.02708	7.13344	7.01997	7.13015	7.02888	7.08589	7.04645
ANO8	7.12757	7.35641	7.23123	7.40458	7.38191	7.42614	7.27055	7.21039	7.27813	7.2237	7.28543	7.28584	7.17471	7.1754	7.22874	7.22362	7.35927	7.28371	7.31702	7.20755	7.28517	7.36642	7.49611	7.3554	7.55218	6.97062	7.29525	7.26592	7.12593	7.25505	7.39091	7.42511
ANO9	7.69653	7.87768	7.69596	8.00051	7.23969	8.52826	8.00336	8.17005	8.15932	8.64736	7.8302	8.41715	10.6042	8.96051	9.13857	8.55468	10.2089	8.92941	9.36498	8.66961	9.75581	9.63239	8.98727	8.72462	9.73727	8.12774	9.18094	10.4515	10.0125	9.75696	10.5414	10.1646
ANP32A	7.54748	7.37462	7.7506	7.35328	7.7075	7.37588	7.57655	7.53871	7.59066	7.32097	7.39085	7.52862	7.31133	7.41466	7.3281	7.37241	7.53379	7.68858	7.40999	7.44297	7.43048	7.4311	7.82104	7.40948	7.69657	8.66654	7.7384	7.46118	7.52474	7.55116	7.3359	7.96593
ANP32B	11.5367	12.2798	11.2356	11.5824	11.534	12.347	12.0416	11.8653	11.4364	12.2845	12.0146	11.5392	12.431	11.8768	12.1588	12.4218	12.5498	12.2016	11.779	11.6027	12.4488	12.5195	12.095	11.6754	12.2195	12.2248	12.442	12.195	12.4752	11.9196	11.6835	11.4298
ANP32C	7.35277	7.35641	7.45422	7.3622	7.35823	7.27231	7.51863	7.59663	7.55881	7.50284	7.3607	7.51619	7.28164	7.39052	7.1789	7.53693	7.58541	7.3633	7.20562	7.36922	7.41362	7.35945	7.51892	7.29142	7.49411	7.39706	7.48484	7.16012	7.44791	7.43563	7.40374	7.42181
ANP32D	6.9603	6.94505	6.93493	6.94775	6.94127	7.00652	6.95396	6.96175	6.97176	7.10438	7.01517	6.8548	6.97537	6.99428	6.99219	6.97202	7.04313	7.07315	6.97652	6.95284	6.97594	7.03675	6.98859	6.94494	6.97296	6.95884	7.01684	6.96848	6.94168	6.96768	7.0273	6.97718
ANP32E	6.98662	7.03574	7.03545	6.99176	7.01874	7.0562	7.16483	7.0061	7.12611	7.12004	7.01388	7.14497	7.03775	6.96295	7.06756	7.12938	7.05757	7.17536	7.18206	7.06635	7.06852	7.05262	7.07875	7.1027	7.02207	7.10052	7.11436	7.03608	7.02555	6.97663	7.10947	7.11063
ANPEP	7.39242	7.27475	9.6687	7.45941	10.0196	8.00714	7.35021	8.7766	10.1902	7.36028	7.86341	7.38003	7.28877	12.1309	7.35205	8.51574	7.30094	7.40511	7.56493	9.94185	7.27602	7.22443	7.29901	8.02764	9.39104	11.8631	7.24031	7.71028	7.48615	8.887	7.51155	8.87252
CDKN2B-AS1	7.33553	7.36608	7.13165	7.35072	7.16594	7.59075	7.41427	7.19283	7.39899	7.46728	7.55197	7.70114	7.21572	7.42732	7.31665	7.19802	7.17439	7.42666	7.37407	7.37632	7.14119	7.30816	7.17337	7.058	7.38742	7.18172	7.88784	7.32599	7.1103	7.0952	7.40694	7.56718
ANTXR1	9.35245	8.43087	11.1396	9.69617	10.2159	8.96544	8.41542	8.93831	10.1402	8.25437	9.21147	8.65606	7.90238	8.47568	8.3986	9.34933	9.80596	7.9522	10.5987	9.06219	7.8335	8.62109	8.89902	11.275	9.21152	6.99972	8.85364	9.06635	9.91009	9.63542	8.67133	9.07762
ANTXR2	9.56073	8.38341	9.41897	8.60379	9.45921	9.06518	8.75285	8.70422	8.44402	8.52955	8.58483	8.18323	8.67103	9.32541	9.0964	8.59219	8.80229	8.25437	9.96654	9.69818	8.38564	7.85463	8.68339	9.2168	7.78551	9.52923	8.98941	8.60574	8.55957	8.17709	7.77283	8.19198
ANTXRL	7.04493	7.0255	7.06474	6.87566	7.01021	6.99304	7.00505	6.8262	6.86668	6.87725	6.91229	6.94291	7.01868	6.95692	6.99949	6.914	7.02999	7.10378	6.97883	7.04427	6.98815	7.0189	6.95507	6.97775	6.98274	6.93794	6.96002	6.96248	6.96893	6.93734	6.89256	6.96405
ZFAND4	7.00574	6.99889	6.9899	7.03387	7.02749	6.8889	7.11485	6.90573	6.8889	7.00526	6.9788	7.00732	6.90546	6.99951	7.05304	6.93632	6.92015	6.92541	6.91049	7.01977	6.97438	6.98645	6.93512	6.94261	6.99243	6.96735	6.97892	6.88646	6.95836	6.99381	6.93702	6.9923
ANXA1	10.245	10.6736	11.4641	10.4547	11.746	10.6642	10.1795	9.93867	10.404	10.6837	10.2722	9.82059	7.56374	9.48605	9.12135	9.33552	8.89838	9.7233	9.84991	9.81664	8.57034	9.05574	8.95754	10.7027	9.01179	10.3677	9.80647	8.53175	9.50396	10.2195	9.27535	8.9013
ANXA10	7.07057	7.15576	7.14302	7.05836	7.11688	10.7271	7.11236	7.37329	7.08413	7.09865	7.09269	7.0003	6.9678	7.0528	7.05466	7.73895	7.08316	7.13424	7.08409	7.1195	7.03466	7.18094	7.00054	7.03783	7.12721	7.34519	7.12606	6.97394	7.07013	7.03521	7.0589	7.1015
ANXA11	7.06787	7.04447	7.16911	7.15347	7.189	7.11342	7.08836	7.15472	7.08258	7.16081	7.19226	7.12988	7.74627	7.89142	8.65041	7.65803	7.75607	8.04169	7.56443	7.91297	7.79473	7.81098	7.59676	7.60666	7.50067	7.8122	7.85685	7.519	7.41514	7.36361	7.68573	7.44635
ANXA13	9.26993	8.56096	7.07099	7.78803	6.95018	10.3518	9.30751	8.40622	7.35776	8.30793	8.31043	7.54526	8.21459	8.38708	9.80114	8.29389	7.07179	6.94561	7.96459	7.20227	9.88659	7.98651	7.79956	8.69128	7.22188	7.00597	8.10042	7.57706	7.18451	7.34731	7.47318	7.48129
ANXA2	12.9069	12.9079	13.0609	13.176	12.484	13.2003	13.257	13.3804	12.9471	13.2263	12.5379	13.0834	12.4547	12.6864	12.3726	12.8184	13.115	13.3865	13.0786	12.7505	11.9734	12.3796	12.392	12.8647	12.4407	12.4808	13.1785	12.784	12.3541	13.0234	12.0267	13.3941
ANXA2P1	11.4301	11.3504	11.3567	11.7291	10.8126	12.5045	11.7546	11.9078	11.3533	11.9462	11.1922	11.6077	11.0115	11.3394	11.0518	11.5032	12.0077	12.1768	11.6815	11.3984	10.7081	11.2336	10.9608	12.0134	11.3768	11.5492	12.0744	11.718	10.9322	11.4706	10.956	12.152
ANXA2P2	13.676	13.7003	13.9321	13.7721	14.2777	13.6178	13.8507	13.7651	13.7717	13.8437	13.6891	13.8248	14.0065	14.1426	14.0886	14.0122	14.039	14.5095	14.482	14.4082	14.0834	14.128	14.0978	14.0191	14.1473	14.1048	14.1432	14.2986	14.4529	13.8631	13.883	13.8674
ANXA2P3	7.53407	7.48668	7.57539	7.61051	7.22761	8.14761	7.66351	7.77352	7.7125	7.72554	7.34904	7.729	7.50215	7.64133	7.49278	7.4831	7.90779	8.16757	7.69419	7.62265	7.43098	7.46812	7.70003	7.92418	7.64212	8.11243	8.09447	7.82061	7.38528	7.79127	7.35914	8.29599
ANXA3	9.02554	9.74701	8.62435	8.88011	8.05572	9.05156	9.96084	9.54384	9.2226	9.97172	9.4852	9.8563	8.9822	9.03184	9.51006	9.17402	9.63022	9.53003	9.26688	8.45804	9.85906	9.25684	8.01084	10.2757	9.99642	8.47848	10.4425	9.24952	9.26347	9.32765	8.54308	8.904
ANXA4	8.26714	8.46277	7.74538	8.14322	7.35823	8.91213	8.26611	8.44711	8.51973	8.65108	8.65716	8.42136	8.05868	8.11557	8.13077	8.73969	8.7982	7.96746	8.17681	8.11872	8.45947	8.82569	7.30148	8.71577	8.31739	7.17981	8.23463	8.1642	8.2308	8.60514	8.20462	8.14511
ANXA5	10.674	9.74321	11.865	10.0899	12.2564	10.6722	10.7446	9.96486	10.7524	9.25832	10.2856	10.1583	9.02578	9.73469	9.53279	10.0397	9.73642	9.48487	9.76937	9.4736	10.2268	9.88843	9.8485	10.4371	9.80344	9.30633	9.9902	8.88805	10.0585	10.5835	9.84633	10.6261
ANXA6	7.31045	7.33681	7.99416	7.7112	7.75516	7.42897	7.43611	7.32105	7.52829	7.40061	7.46217	7.24079	7.35522	7.152	7.21237	7.1886	7.32848	7.07593	7.53755	7.38405	7.18003	7.26566	7.51568	7.39967	7.30575	7.22792	7.50134	7.36257	7.36402	7.32867	7.24447	7.72956
ANXA7	9.94832	9.73922	9.19797	9.12249	9.35631	9.77059	9.7523	9.60056	9.18993	9.5713	9.37556	9.55753	8.91999	9.47635	10.0443	9.66375	9.31294	8.98202	9.3908	9.57349	9.10755	9.86725	8.96411	9.49572	9.29638	9.00224	9.51267	9.03001	9.28943	8.7772	8.64203	8.22414
ANXA8L2	7.0355	7.01666	7.02479	7.06746	6.96076	6.96586	6.91588	6.96175	7.06403	7.0186	7.02802	7.06883	6.97028	7.00623	7.12947	7.01868	7.03524	7.08871	6.95722	6.95767	6.96028	6.98645	6.92427	7.09794	7.09119	6.983	6.96132	6.99866	6.99789	7.09712	6.99395	6.94821
ANXA8	6.94487	6.9855	6.89476	6.95441	7.00348	6.91817	6.90876	6.92053	6.88732	6.99333	7.02674	6.95456	6.92389	6.90831	6.91319	6.91926	6.90057	6.9511	6.92156	6.93174	6.90943	6.92338	6.9452	6.93756	6.92568	6.9146	6.92045	6.94989	6.91801	6.93589	6.97806	6.93336
ANXA8L1	7.03011	7.1119	7.02479	6.96418	7.14359	7.1004	7.06382	7.06852	7.13701	7.07272	7.0738	7.12481	6.91089	7.09901	6.94395	6.95857	7.03918	6.98572	7.03617	6.98563	7.02002	7.03929	7.05823	7.01381	7.028	6.99362	6.98318	7.1176	7.06484	7.04889	6.97486	7.06427
ANXA9	6.95331	6.89201	6.93032	7.2768	6.966	6.95839	6.95676	7.117	7.07174	7.17052	7.09269	7.04323	6.9299	6.94241	6.96926	6.96464	6.90218	6.94561	7.2342	6.92767	7.20865	6.98725	7.61868	7.17082	7.32014	6.94372	7.23219	7.21344	7.13608	7.52736	7.04878	7.05236
AOAH	7.78043	7.59082	8.25924	8.11363	8.02354	7.3366	7.5437	7.77352	8.07058	8.35214	7.70085	8.11436	8.76325	7.50419	7.21237	7.38295	7.61658	7.30691	7.56847	7.66342	8.09393	8.03516	7.9365	7.29388	7.36181	7.45767	7.41925	7.46631	7.54753	7.63757	7.88878	7.77439
AOC2	6.98249	7.04737	7.03698	7.02998	7.03108	7.0053	7.0768	6.99834	6.96557	7.14824	6.98011	7.06616	7.09929	7.08197	7.12348	7.10314	6.97659	7.04059	7.01671	6.97745	7.03283	7.03591	7.03248	6.98743	7.1666	7.0047	7.04045	7.13936	6.99394	6.96251	7.00967	7.09037
AOC3	7.53925	7.17253	7.69596	7.1398	8.23533	7.10277	7.16959	7.26185	7.28111	7.03627	7.24423	7.09781	7.19002	7.29222	7.15305	7.07631	7.15364	7.11754	7.33629	7.15052	7.03923	7.15889	7.28348	7.27305	7.04867	7.33093	7.05161	7.24094	7.18857	7.21336	7.06895	7.11266
KDM1A	8.82195	9.03074	8.86965	9.06393	8.23854	8.53234	9.34644	8.88692	9.18034	8.95583	8.61246	9.23991	9.4422	8.70974	9.89524	9.22776	9.4514	10.0198	9.07058	8.95507	9.19453	10.0979	9.9882	8.77689	9.81122	8.87576	8.88598	9.64574	9.59657	9.33383	8.89294	8.76891
AOX1	7.14116	6.94505	7.4667	6.96095	7.66612	7.01384	6.93147	7.09227	7.09965	7.02303	6.95377	7.10041	7.09127	7.18007	6.91465	7.1207	6.98993	6.91443	6.93928	6.94627	7.23782	7.1043	6.93446	7.51986	6.97453	6.88667	6.97963	6.93264	7.05079	6.94865	6.97058	6.93522
AOX2P	6.99074	7.01814	7.0324	7.06485	7.00348	6.95963	6.98863	6.9299	7.021	7.05091	7.04336	7.03913	7.0004	7.18942	6.96187	6.94249	7.02868	6.98139	6.95589	6.98394	6.96754	6.98805	7.08458	7.03134	6.9463	7.08679	6.99487	6.99153	7.07895	7.12691	7.06092	7.02494
AP1B1	8.60205	8.58044	8.31746	8.43712	8.6162	8.32288	8.68277	8.5527	8.65521	8.28358	8.45152	8.47062	8.35052	8.79579	8.5291	8.67499	8.64118	8.90285	8.8098	8.84581	8.80894	8.43108	8.92216	8.49718	8.46052	8.37584	8.33953	8.50642	8.38722	8.71614	8.65198	9.09966
AP1G1	8.00412	7.68471	7.46532	7.79462	7.22159	7.42614	7.95453	7.66864	7.52829	7.93284	7.72326	7.65235	8.50269	8.67127	8.28767	8.31419	7.93921	7.98216	8.03115	8.36997	8.07478	7.9174	7.43193	7.98591	7.82401	7.94959	8.06436	8.3379	8.19455	7.92022	7.6313	7.29177
AP1G2	8.26023	8.70183	7.86522	8.11703	7.86287	8.09829	8.801	8.70977	8.13417	8.74133	8.14745	8.41562	9.62877	9.37762	9.75541	8.76717	9.16272	9.65359	9.37375	9.071	9.03274	9.03766	9.19501	9.36671	9.43862	9.00889	9.5033	9.11435	9.07317	9.80957	9.57731	9.00351
SYNRG	7.14794	7.11326	7.19528	7.10861	7.09426	7.07778	7.0768	7.17507	7.06557	7.0814	6.95509	7.00732	7.02814	7.2127	7.30769	7.11945	7.07179	7.18294	7.16035	7.26063	7.04829	7.1912	7.11817	7.07302	7.10252	6.93233	7.10651	7.0247	7.03949	7.19226	7.18917	7.13605
AP1M1	8.27032	8.63356	9.22201	8.73897	9.33978	8.22718	8.40808	8.52091	8.98088	8.16965	8.46383	8.54508	8.45399	8.3334	7.86547	8.50382	8.73938	8.33032	8.7019	8.50043	8.79386	8.57766	8.6999	8.78819	8.45168	8.17443	8.53458	8.61951	8.74479	8.94094	8.95067	9.3973
AP1M2	8.62494	8.98207	7.85409	8.70759	7.03289	8.78531	8.77165	8.8901	8.7733	8.77603	8.32231	8.4872	9.05729	8.38472	8.21155	8.21204	8.55733	9.08256	8.62636	8.20753	8.45356	8.14814	8.48592	8.12113	8.28133	8.89498	8.23117	8.7307	7.99926	8.69414	9.28004	9.04126
AP1S1	8.28348	9.37594	8.25184	8.40148	8.27098	9.88414	8.82669	9.46607	8.84284	9.87951	9.13552	9.9474	8.94618	8.45627	8.00181	9.19954	8.56081	8.70691	9.49571	8.37376	8.91852	9.24758	8.48137	8.24952	8.59291	8.32988	8.29201	9.29494	8.90382	8.81065	8.80013	8.83006
AP1S2	8.84518	7.75301	9.23452	8.32219	9.55527	8.20959	7.93377	7.8855	8.29959	7.67863	8.51839	8.41907	7.56714	8.01785	7.96024	8.24807	7.98142	7.29901	8.54258	8.80717	7.51547	7.94914	7.96829	8.34433	7.73929	8.0427	7.79035	8.2888	7.99271	7.81977	7.52412	7.63833
AP1S3	7.1167	7.12941	6.9257	7.11805	6.99341	7.16596	7.13095	6.97358	7.07174	7.09148	7.05735	7.03913	7.07512	6.97151	7.00549	7.05281	6.98762	6.92766	6.97201	6.95705	7.03557	7.0988	7.00228	6.99681	7.05158	7.1328	7.09338	6.98377	7.0165	7.19226	7.07196	7.25433
AP2A1	7.7796	7.94475	8.01244	7.72106	8.15639	8.09875	7.81838	7.82579	7.94616	7.94026	7.735	7.81669	7.84265	7.37184	7.53954	7.59573	7.55858	7.67117	7.30996	7.36406	7.61053	7.58519	7.56932	7.40519	7.41633	7.24715	7.50808	7.78623	7.48704	8.19602	7.83613	7.9615
AP2A2	7.42728	7.37886	7.63574	7.352	7.8322	7.29271	7.50543	7.4568	7.27066	7.27125	7.32097	7.39814	7.48049	7.55064	7.79623	7.42963	7.45188	7.86274	7.5538	7.42768	7.43889	7.41777	7.48623	7.37817	7.43242	7.40379	7.40188	7.61764	7.56794	7.52873	7.7926	8.41965
AP2B1	8.28401	8.4361	7.85502	8.24124	7.41085	7.76246	8.43121	7.9606	7.84796	7.93149	7.87929	8.44299	8.4666	8.42131	8.95727	8.03803	8.2632	8.66677	8.52733	8.52268	8.32611	8.68223	7.79911	8.20735	8.24507	8.37339	8.27415	8.25224	8.08844	8.26461	7.96057	8.23993
AP2M1	9.03458	9.05914	9.60766	9.09563	9.82468	9.69151	9.15602	9.09185	9.19716	9.42145	9.20248	9.03756	9.25923	8.95087	8.80958	8.74672	8.89628	9.42949	8.84817	9.00649	9.24215	8.84771	9.36121	8.77831	8.61479	8.88263	8.85152	9.25983	9.23107	9.49698	9.56727	9.80211
AP2S1	10.0881	10.9645	11.1347	10.5088	11.6738	11.8045	10.7289	11.0068	11.2104	10.5663	10.9414	10.6982	10.4441	10.1943	10.1635	10.7425	10.4559	10.3275	10.1877	9.77896	10.5534	10.5801	10.5543	10.0662	10.38	10.0509	10.4041	10.5657	10.772	11.2512	11.0777	11.1396
AP3B1	10.1002	9.72216	9.49287	9.83376	9.42024	9.70205	10.0458	9.86565	9.83073	9.6921	9.59117	9.32	9.71187	10.1858	10.0412	10.4339	9.72415	10.0614	10.0668	10.1871	9.98266	9.79252	9.80378	10.2378	9.56763	8.90806	9.98017	9.58489	9.5852	9.5871	9.12309	9.13651
AP3B2	7.00438	6.91332	6.8901	7.01813	6.97467	6.9371	6.96929	6.97095	6.92039	6.97534	6.98795	7.7469	7.0079	7.10834	7.02888	6.99364	6.98877	6.99649	7.05011	7.04035	7.07107	7.04013	7.00141	6.97239	6.96914	7.01108	6.97892	7.00504	6.971	6.98127	6.96951	7.00949
AP3D1	8.28558	8.58445	8.34529	8.27257	8.79915	8.35923	8.44244	8.39341	8.68163	8.54392	8.53382	8.61713	8.76089	8.38077	7.82789	8.39877	8.55428	8.89681	8.51687	8.61438	8.95627	9.0829	9.05751	8.69369	8.65346	8.48019	8.78785	8.54595	8.33895	9.0537	9.16851	9.19393
AP3M1	8.77952	8.75352	8.32971	8.61385	8.16702	8.68391	8.74697	8.57174	8.52972	8.61919	8.54584	8.60258	8.81651	8.74229	9.32754	8.85258	8.83207	8.23613	8.69643	8.95332	9.12877	8.97158	8.86437	8.40357	8.85655	8.42157	8.97543	8.59212	8.61538	8.64583	8.53236	8.3929
AP3M2	7.7177	8.12533	8.23813	8.34743	8.24703	8.13369	7.87413	7.89172	7.99077	7.83048	7.84597	8.16572	8.46374	7.63634	8.15038	8.0308	8.27213	8.24512	8.21192	7.73022	8.66697	8.51514	8.67319	8.48084	8.248	8.66255	7.8195	8.14646	8.5017	8.93253	8.8106	8.61982
AP3S1	8.78767	8.97112	8.68025	8.42633	8.8567	9.06082	8.9504	8.62987	8.79204	9.02583	8.90057	8.91574	8.56121	8.48381	8.40722	8.87863	8.43319	7.83727	8.99344	8.49732	8.59332	8.81658	8.36062	8.73955	8.25203	8.55336	8.78644	8.5706	8.39557	8.7296	8.27787	8.43777
AP3S2	7.53303	7.69655	7.43451	7.64592	7.57745	7.57781	7.44734	7.72499	7.64508	7.45958	7.61074	7.55046	7.34167	7.95895	7.13394	7.38295	7.51285	7.36393	7.31652	7.44933	7.16782	7.24419	7.49993	7.51567	7.34234	7.37144	7.24076	7.371	7.21418	7.29934	7.41489	7.68909
AP4B1	8.57921	8.41427	8.00135	8.39532	7.74093	8.04986	8.79499	8.4475	8.21181	8.44267	8.05723	8.8976	8.94827	9.15692	9.38709	9.1733	8.70022	9.08662	9.22482	9.62132	8.4676	9.22028	8.37784	8.4465	8.8575	8.7792	8.05763	9.47891	8.15839	8.78864	8.49632	8.27477
AP4E1	7.75713	7.61149	7.61203	7.58822	7.76916	7.84209	7.81505	7.6562	7.51992	7.43614	7.61734	7.50089	7.52693	7.78129	7.46128	7.72688	7.88985	7.82089	7.7497	8.23154	7.82849	7.66672	7.7946	7.83625	7.7067	7.71461	7.80073	7.55018	7.77734	7.76464	7.64425	7.77264
AP4M1	7.15337	7.36501	7.30209	7.34686	7.03842	7.20594	7.3037	7.27526	7.30765	7.42367	7.44674	7.44599	7.63947	7.11145	7.342	7.18267	7.18507	7.23304	7.37458	7.07283	7.20598	7.40994	7.42107	7.16348	7.2093	7.42042	7.13344	7.34071	7.36911	7.46832	7.31145	7.58139
AP4S1	7.13708	7.06175	7.04925	6.9903	6.96251	7.04053	7.00505	6.98664	6.95161	7.03921	6.99056	6.96756	7.01712	6.98671	7.0819	6.9731	7.01958	7.11754	7.10089	7.08362	6.99759	7.10835	6.97632	7.04246	7.09854	6.99604	7.04718	7.01714	7.06331	7.12601	6.97379	7.06827
APAF1	8.1855	8.2002	8.101	8.3758	8.20807	8.15427	8.39206	8.22226	8.00445	8.12726	8.12781	8.46506	8.41968	8.60279	8.61911	8.75698	8.52255	8.94789	8.98759	8.96506	8.0642	8.83391	7.91994	8.64691	8.54957	8.20296	8.79406	8.39042	8.32159	7.98266	8.38665	8.29862
APBA1	6.98662	6.94505	6.95639	6.94942	6.89554	6.99795	7.01592	6.99055	6.89364	7.01416	6.93513	7.0003	6.96061	7.04373	7.05466	6.94521	6.98762	6.99649	7.03176	7.05108	6.97673	6.94939	7.02711	7.02023	6.97142	6.94274	6.98606	6.97394	7.01159	6.96166	7.06293	6.97624
APBA2	6.99211	6.97206	7.23774	6.94942	6.99004	7.00163	6.99	7.03816	7.00872	6.99184	6.9683	7.06349	6.91984	6.91911	6.92761	6.94339	6.96935	6.99926	7.00706	6.94425	6.91977	6.93374	6.90696	6.9739	6.9819	6.97282	6.95553	6.96102	7.04758	6.96082	7.04979	7.08533
APBA3	8.06497	8.28573	8.57675	8.25946	9.0969	8.13775	8.25659	8.10682	8.23005	8.07251	8.34908	8.10752	8.246	7.95895	7.87934	7.84076	8.11682	8.06401	8.02022	7.92421	8.19518	7.92529	8.18809	7.72103	8.05579	8.08104	7.88501	7.99566	7.66894	8.24312	8.25878	8.54153
APBB1	7.15879	6.88591	7.06474	7.00035	7.08004	7.08017	7.14317	6.86627	7.07484	6.94658	6.99706	7.08604	6.9299	6.9589	6.89153	6.95463	6.92459	6.93352	6.91132	6.91872	7.04558	6.95885	6.93446	6.94319	6.93902	6.9807	6.98824	6.95258	6.93893	6.98315	7.01592	6.93614
APBB1IP	8.13454	7.6242	9.40907	8.00823	9.51449	7.90278	7.69971	7.70506	7.86314	7.6813	8.16243	7.76796	7.32659	8.14993	7.38799	8.20291	7.40667	7.25731	7.83056	8.92546	7.35908	7.70085	7.61462	7.84883	7.37907	8.13907	7.5127	7.52286	7.45108	8.07315	7.81634	7.66077
APBB3	8.53552	8.11812	8.36353	7.95263	9.34497	7.82909	8.25203	8.32176	7.94692	8.19763	7.88807	8.19233	8.53414	9.20509	8.61796	8.7773	8.62877	8.54881	9.42416	9.16515	8.45863	8.20074	8.53723	9.41278	9.15706	9.40928	8.39419	8.60357	8.4929	9.17183	8.71848	8.52502
APC	7.00438	6.94355	6.92262	6.95932	7.02572	6.97206	6.94415	6.96964	6.92196	7.02892	7.00354	6.83342	7.08159	6.98306	6.97309	7.09299	6.97765	6.9511	7.07167	6.98229	6.98984	7.00116	7.00665	7.07216	7.1265	6.94567	7.08757	6.9708	7.05475	7.03415	7.01384	7.0494
APC2	6.91503	6.93752	6.99748	7.05706	6.98325	6.95339	6.97898	6.98012	6.93447	6.93896	6.96434	7.0675	6.90949	6.95215	6.94928	6.96362	6.93976	6.95251	6.95789	6.98065	6.99498	6.94614	7.01195	6.96158	6.94799	6.92506	6.93096	7.12939	6.98852	7.05098	7.02007	7.04546
APCDD1	7.76468	8.32357	8.24687	7.56436	8.15639	7.50959	9.2587	8.29834	7.89679	9.06425	7.59658	9.9238	7.53971	7.74764	7.36328	7.4831	7.60466	7.31346	7.7659	7.22258	8.86051	8.55357	8.90372	8.75662	9.2561	7.10402	10.1084	8.13414	10.312	7.59125	8.83192	9.0341
APCDD1L	6.98937	7.06318	7.35044	6.95275	7.49079	6.95215	6.97483	7.0773	7.07484	6.89124	7.15592	7.02816	6.94731	7.00084	7.05628	6.97418	6.95086	6.93534	7.06522	6.96699	6.94621	6.98249	7.02621	7.66593	6.95033	6.91291	6.96197	7.20205	7.02637	7.0952	6.98867	7.83192
APCS	6.93498	6.91332	7.00203	6.97677	7.03842	6.89529	6.92865	6.9657	7.00412	6.9678	6.97224	6.97474	6.97409	7.0681	7.06435	7.06983	6.9809	6.97634	6.98759	6.94679	6.96459	6.93374	7.01018	6.98743	6.96473	6.92239	6.93096	6.94923	7.01732	6.97847	6.99921	6.99325
SPEG	7.22197	6.96158	7.23448	7.21399	7.62746	6.95464	6.9244	7.10344	7.05632	6.93591	7.12017	7.04186	7.08805	7.152	7.08819	7.07372	7.06407	7.14882	7.17729	7.1187	7.21183	7.06472	7.05384	7.09148	7.14699	7.06868	7.08822	7.05952	7.27449	7.03415	7.08787	7.07327
APEH	10.1417	10.6587	9.93524	10.6679	9.56608	10.691	10.6908	10.5036	10.7823	10.9829	10.1095	10.2559	10.7209	10.0763	9.76295	9.93906	10.2124	10.7827	10.1332	10.0029	10.3677	9.95434	10.7269	9.48076	10.2375	10.0988	10.391	10.0151	9.7805	10.431	10.0823	10.8613
APEX1	9.52082	9.76165	9.23899	9.45579	8.82995	9.27805	10.0347	9.92786	9.39619	9.72157	9.23517	9.51392	9.55011	9.52528	9.68493	9.86591	9.3465	9.43454	9.39028	9.24906	10.4665	10.004	10.3123	9.27807	10.4416	9.45974	10.2904	9.38743	9.89324	10.273	9.58674	9.31067
APEX2	8.43745	8.92885	8.69403	9.15468	8.52537	8.76137	8.96038	8.85922	9.63186	9.13043	8.96104	9.30054	9.71135	8.50432	8.63683	9.03632	8.9586	9.0755	8.80904	8.61024	8.94064	8.85083	9.16173	8.26182	9.91034	8.44391	8.72541	9.16772	9.25049	8.83938	9.52584	9.69762
APH1A	9.96437	10.191	9.74399	10.0612	9.21397	9.9558	9.92394	10.068	9.63823	10.2182	10.0079	9.86869	9.80264	9.97493	10.0642	9.67	9.3768	10.1785	9.76883	9.75078	9.80488	9.8207	9.81845	9.47504	9.67015	9.34469	9.94078	9.79361	10.1998	9.82072	10.4485	10.2548
APH1B	8.02391	7.54094	8.56784	7.89022	8.66067	7.73454	7.84141	8.00481	7.80529	8.03999	7.9929	7.84274	7.53856	7.47574	7.53842	7.55611	7.53379	7.40993	7.45726	7.73248	7.29228	7.35014	8.03263	8.02242	7.49849	7.70485	8.58416	7.20002	7.50219	7.58463	7.37226	7.98687
API5	8.69822	8.51055	8.19659	8.71341	8.16702	8.77338	8.61395	8.70455	8.51516	8.61578	8.49868	8.60801	8.93441	8.82534	9.01987	8.96004	9.50617	9.06786	9.02768	9.00165	8.43595	9.52166	9.38695	8.47171	8.67389	8.89328	8.76664	9.00892	8.88247	7.96073	8.12606	8.29975
APIP	8.60999	8.99126	7.80031	9.14504	7.57009	8.80774	9.34886	8.63364	10.4715	9.69323	8.34784	10.0966	8.30619	8.38629	7.37073	8.04883	9.0211	8.93472	7.55684	8.909	7.71572	8.39215	7.77459	7.62406	7.61283	7.5517	8.60441	7.80444	7.64194	8.3008	8.58016	8.2563
APLF	7.12893	6.99146	7.09787	7.02343	6.93408	6.89912	6.93571	7.05844	7.09965	7.0304	7.07128	7.17822	7.07025	6.95791	7.02254	6.99125	6.98993	7.18219	6.99254	7.13115	7.10734	7.07251	7.03785	7.00926	7.13764	7.01763	6.98897	7.00412	7.1598	6.97121	7.07794	7.0813
APLN	6.97697	7.14267	8.10815	7.10189	7.46115	7.12402	7.09472	7.07605	7.12767	7.0245	7.14611	7.4061	7.1041	6.98919	7.22467	7.1132	7.19035	7.21168	7.10509	7.06258	7.40715	7.08231	7.21889	7.09714	7.47877	7.18747	7.28099	7.04082	7.45244	7.06852	7.08984	7.24456
APLNR	8.06118	7.63759	9.65607	8.51398	9.03598	7.91819	8.73283	8.07302	8.68245	8.11233	8.02339	7.54352	8.23272	7.91069	8.40391	8.91481	7.86152	7.56293	9.08673	7.93486	7.6258	7.83155	8.05374	7.72602	7.91643	7.81437	7.87543	8.19401	8.10694	8.32877	8.04306	8.24149
APLP1	6.96449	7.01814	7.04157	7.07927	7.05808	7.0897	6.93853	7.05592	7.11832	6.93132	7.0293	7.00452	6.8969	6.98671	6.94086	6.9527	6.96064	6.96053	7.00359	7.00259	6.95339	7.00199	6.94382	6.94436	6.97857	7.00597	6.99711	6.93207	7.11476	7.04469	6.96629	7.11875
APLP2	8.98688	8.72059	8.87819	8.25211	9.10533	8.8228	8.56012	8.89643	8.59399	8.63765	8.77867	8.59815	9.03728	9.66614	8.83373	8.69008	9.00945	9.05359	9.3301	9.14707	8.76663	9.41589	9.07641	8.73576	8.65757	8.87447	8.6712	9.09405	8.91313	9.16446	8.29497	8.98019
APOA1	6.94346	6.94656	6.99142	7.10592	6.97294	7.0909	6.85536	6.95911	7.04709	7.04653	7.14365	7.0143	6.99312	6.97151	7.05304	7.0304	6.98648	7.0923	7.00881	6.98819	7.12925	7.046	7.10325	7.05256	7.23326	7.11645	6.95937	7.1386	7.02226	6.98315	6.99606	7.0593
APOA1BP	9.94168	10.2658	9.44743	10.2347	9.35425	10.1382	10.2409	10.2108	10.3686	10.2563	10.4855	10.2782	9.97362	9.82678	9.84271	9.89316	9.6819	10.3768	9.86113	9.44046	9.97372	9.65283	11.0202	9.70573	9.78764	10.0983	10.2455	9.91452	10.5337	9.7635	10.3257	10.2277
APOA2	7.01389	6.96457	6.9686	6.95769	7.04799	6.97454	6.95536	7.03943	7.02253	6.95266	7.21491	6.98331	6.99601	7.00487	6.93986	7.09171	6.99946	6.97143	7.17029	6.93464	7.34951	6.97938	6.96093	7.08154	7.14633	6.99003	6.92208	7.01714	7.26466	6.99881	6.87667	6.94449
APOA4	6.96727	6.91635	7.06007	6.92358	7.20075	6.95839	7.00642	6.9657	6.96092	6.97082	6.95111	6.99183	6.99893	6.93445	6.92761	7.01868	6.95698	6.92213	6.96762	7.02075	6.95749	7.00116	6.93446	6.95751	6.94857	6.91545	6.94022	6.9662	7.06712	6.98794	6.98656	6.98851
APOA5	6.93781	6.93752	7.03088	7.04033	6.94662	6.93333	7.00096	6.94322	6.94383	7.05237	7.04845	7.02678	7.03133	7.01036	6.97052	6.95175	6.95608	6.97223	6.98596	6.94731	7.06161	6.96025	7.01372	6.94033	6.97939	6.89509	6.96793	7.0032	7.03541	7.04574	7.00131	7.07227
APOB	6.90929	6.82735	7.09628	7.03517	6.97983	6.91057	6.95536	6.96438	7.00105	6.9678	6.97749	6.99466	7.05234	7.03775	6.9718	6.91926	6.96347	6.96588	6.94516	6.95001	7.00111	6.88786	6.91996	6.97015	7.67054	6.96735	6.91092	6.94342	7.00671	6.93446	6.8869	6.92503
APOBR	8.36921	8.10774	7.9259	7.4009	8.06658	7.49378	8.08418	8.00758	7.55417	8.01745	7.69934	7.571	7.45844	7.98561	7.32429	7.29244	7.51032	7.2817	7.73437	8.08776	7.1588	7.16441	7.04588	7.12776	7.18793	7.33272	7.53404	7.43993	7.18908	7.52325	7.70929	7.67695
APOBEC1	7.34172	8.45605	7.01719	8.07951	7.12473	8.69377	8.08784	7.89728	7.49928	7.84997	8.28376	8.13415	7.53392	8.24956	6.99949	7.8585	8.42087	7.54905	7.55633	7.58296	7.26177	7.41547	7.13718	8.07298	7.12219	7.29627	7.85109	7.39071	7.21994	7.11501	7.26918	7.39833
APOBEC2	7.04898	6.96757	6.87763	6.81688	6.87108	6.94589	6.96929	6.96833	6.89995	6.88192	6.93647	6.87904	6.91159	6.92797	6.98375	6.88642	6.90109	6.89619	6.92897	6.92115	6.96028	6.90864	6.91814	6.94554	6.92634	6.92957	6.91723	6.91141	6.97239	6.93954	6.93373	6.98851
APOBEC3A	6.9505	6.98251	7.83809	6.99752	7.62746	6.98319	7.06643	6.94189	7.0594	6.98435	7.00742	7.0254	6.9505	6.93521	6.95485	7.01354	6.91708	6.9651	6.95328	6.94731	6.93531	6.99128	6.99795	6.99507	6.96989	8.02926	6.94201	6.95958	6.98699	6.9739	6.96737	7.0201
APOBEC3B	6.98525	7.17763	6.93647	6.9019	7.00853	7.18891	7.69376	7.62201	7.3394	7.21562	7.09269	7.06616	7.03614	6.92274	7.11137	6.91108	6.91611	7.10639	6.90885	6.94475	7.1995	7.09318	6.92677	7.0267	7.26135	6.95677	6.96995	7.19866	7.29788	7.1939	6.9855	7.21289
APOBEC3C	7.63883	7.27823	7.64041	7.24143	7.94032	7.38573	7.60604	7.4025	7.31203	7.4041	7.41717	7.42963	7.23508	7.1863	7.16462	7.34686	7.22237	7.23864	7.43003	7.49288	7.44135	7.23294	7.28285	7.36033	7.19136	7.5488	7.46911	7.18007	7.69722	7.24885	7.30974	7.25141
APOBEC3D	7.54234	7.4376	7.52441	7.28085	7.43908	7.30331	7.41618	7.33487	7.20527	7.16498	7.36176	7.22109	7.46338	7.35734	7.11289	7.21668	7.19456	7.0914	7.39304	7.56653	7.18738	7.11035	7.13418	7.22967	7.04183	7.6214	7.24346	7.26019	7.06408	7.24573	7.26304	7.22384
APOBEC3F	8.30117	8.17547	8.41526	8.08127	8.41427	7.64086	8.25613	8.27363	8.1791	7.97967	8.35693	7.81206	7.43975	7.63134	7.50774	7.48707	7.48907	7.2655	7.99303	7.94394	7.46054	7.25539	7.40204	7.42418	7.49302	7.24907	7.5407	7.27923	7.40001	7.52394	7.52559	7.68208
APOBEC3G	8.01735	7.41939	8.31159	7.46637	8.64492	7.38279	7.40754	7.45586	7.70756	7.53519	7.77644	7.83629	7.12477	7.55718	7.10525	7.57414	7.31809	7.03279	7.33578	8.09052	7.12376	7.27733	7.19411	7.29511	7.25484	7.42371	7.1994	7.15207	7.20447	7.34285	7.43614	7.25628
APOBEC3H	7.26807	7.04592	7.23611	7.1167	7.639	6.94338	7.06903	7.18338	7.0256	7.23972	7.14365	7.13115	6.95602	7.09901	6.90575	7.00468	6.98762	6.9423	7.00619	7.01397	6.91353	6.94358	6.91935	6.96651	6.97065	7.42371	6.94201	6.9662	6.9916	6.99881	7.08886	7.02397
APOBEC4	6.88906	7.0255	6.96097	6.88514	6.93408	6.91817	7.00778	6.95118	6.96402	6.83175	6.91634	6.87753	7.12635	7.06043	6.98792	7.08146	7.09674	6.95322	6.97127	6.94475	6.99412	6.9995	6.98691	6.96795	6.97939	6.91976	6.96263	6.97474	6.98548	6.94479	6.93153	6.94914
APOC1	10.3496	8.61189	9.71902	8.77849	8.39153	8.89061	7.88857	8.444	9.16538	7.86395	9.55845	8.81571	7.37526	7.58824	7.41356	7.88635	8.05841	8.01262	8.51626	8.95131	7.74167	8.30276	8.44417	10.1226	7.56505	8.05347	7.60391	7.98701	7.9022	10.0796	8.50428	8.93169
APOC2	7.49173	7.10235	7.56665	7.6165	6.99509	7.33763	7.0858	7.2951	7.51751	7.22235	7.29106	7.31095	7.48655	7.24355	7.22058	7.17792	7.23548	7.04934	7.25274	7.34467	8.08637	7.26379	7.37335	7.67671	7.25376	7.08343	7.22902	7.1128	7.61755	7.2758	7.04573	7.16655
APOC3	6.90209	6.94656	6.99748	6.90557	6.98835	6.93459	7.0294	6.99964	7.00565	6.94962	6.91229	7.00452	7.11207	7.20185	7.03368	6.96882	7.0119	7.1367	7.03087	6.99889	7.02917	6.93982	7.03964	6.94436	7.01129	7.00095	7.00844	6.98377	7.02884	7.03099	7.0055	7.0201
APOC4	6.99894	6.98699	6.97013	7.03258	6.98325	7.07299	7.03609	6.93657	7.03481	6.97534	6.94846	6.95601	6.94943	7.0758	7.06435	7.01099	7.0756	7.00864	6.99338	6.97984	6.97516	6.98093	6.98034	6.94673	6.97142	6.983	6.95745	6.95464	7.02884	6.94327	6.98337	7.00853
APOD	9.36971	7.98317	10.0056	8.24323	12.7548	8.12552	7.45384	8.1729	8.75627	7.70498	8.844	7.57185	7.72862	8.32029	10.3693	7.2374	7.15806	7.48798	9.38525	7.27416	7.99395	8.8427	8.80215	9.91006	7.50395	6.93794	7.60107	7.17515	7.47361	7.49075	9.42947	7.77146
APOE	11.3207	8.87155	11.1129	9.70614	11.0444	10.0382	8.7639	9.93643	10.1024	8.31532	10.1639	9.61061	7.23212	8.84163	7.57077	9.06261	8.44681	7.94786	9.3551	10.191	8.15974	9.08362	9.28118	10.9269	7.6499	8.73996	7.75322	8.43227	7.91165	11.3681	9.88842	9.97422
APOF	6.98387	6.88285	7.02783	6.87375	7.0018	6.98936	6.99823	6.95515	6.92196	6.94658	6.93513	6.99325	7.08482	6.93149	7.06435	7.03434	7.01317	7.12763	7.16203	7.24326	7.15201	7.10225	7.2841	7.34247	7.22134	7.6065	7.15778	7.39308	7.13135	7.29253	7.40135	7.28514
APOH	6.9505	7.06603	6.89166	6.86028	6.87298	7.05138	6.92156	7.00997	6.89364	6.93438	6.99706	6.95456	6.94218	6.92936	6.92586	6.89273	6.90919	6.92996	6.93871	6.95705	6.9437	6.91066	7.01461	6.93488	6.93486	6.89432	6.9686	6.92139	7.02966	6.91089	6.90938	6.95193
APOL1	7.01389	7.19028	7.33193	7.251	7.04799	7.067	7.14681	7.1987	6.98412	7.07562	7.14857	7.17943	6.91449	6.97262	6.94499	6.92713	6.98762	7.46175	7.02113	7.2128	6.93589	6.97105	6.89793	6.97543	7.0836	6.93418	7.09719	7.00688	7.02637	6.95503	7.12112	7.04251
APOL2	7.40065	7.33131	7.82854	7.28489	8.1223	7.34478	7.62288	7.63805	7.31639	7.34202	7.44576	7.70337	7.30853	7.34127	7.39655	7.48111	7.38496	8.33575	7.78293	8.12726	7.13194	7.43386	7.26337	7.52166	7.70266	7.86695	7.35195	7.64091	7.55145	7.45062	7.66313	8.08758
APOL3	8.1286	7.5626	8.7519	7.72639	8.61378	7.82971	7.66197	7.75807	7.71644	7.72129	8.14355	7.67781	7.31551	8.22437	7.71794	8.35046	7.88046	7.35135	7.89931	9.51062	7.28873	7.77408	7.66652	7.67388	7.50559	8.51224	7.53028	7.57118	7.52694	7.54235	7.73568	7.72712
APOL4	7.07057	7.08295	7.12842	6.93755	7.1221	6.96958	7.08452	7.0823	7.09344	7.03774	7.08515	7.06215	7.0556	6.97151	6.98933	7.02256	7.00068	7.03669	7.11859	7.07556	7.03375	7.07327	6.97315	6.96651	7.00646	7.01108	7.05815	6.97634	7.05711	7.03415	7.07595	7.04349
APOL5	7.0003	6.82891	6.91953	7.08456	7.03656	6.93584	7.04275	7.02795	6.8889	6.92519	7.01646	6.92529	6.95268	6.92089	6.90211	6.97859	6.95519	6.9288	6.93871	6.96699	6.93942	6.93554	6.96468	6.95618	6.93575	6.94177	7.00844	6.99775	6.98248	6.99982	7.03756	7.05533
APOL6	7.25762	7.02843	7.06007	7.08854	7.08944	7.04053	7.02132	7.194	7.05171	7.10295	7.06369	7.01708	6.93538	7.06196	7.05143	7.10314	6.98535	6.93292	7.00532	7.06447	7.12028	7.05589	6.93643	6.99856	7.04964	7.04414	7.1059	6.95815	7.03949	6.98127	6.9929	6.97342
APOLD1	8.70644	7.32356	7.7091	8.4246	8.40793	7.6332	8.06411	7.69908	8.55264	7.23439	8.1758	7.4872	7.51047	7.63384	7.88027	7.74324	9.72127	7.46002	7.29537	7.42959	7.92149	8.57342	9.2105	7.92418	9.34677	7.18363	7.59497	7.67898	9.87192	8.59276	7.5395	7.88443
APOM	7.42957	7.38097	7.14139	7.39475	7.08705	7.61063	7.2195	7.6748	7.31057	7.50496	7.3533	7.38812	7.21871	7.39622	7.4835	7.42861	7.05102	7.1599	7.17836	7.21868	7.46544	7.15383	7.12049	7.18776	7.19079	7.31647	7.12376	7.27986	7.6532	7.21496	7.25511	7.39663
APOO	8.99967	9.08127	8.37649	8.66776	8.32187	9.33066	8.79276	8.9665	9.6511	8.75112	8.87096	9.17697	8.67901	8.31535	8.22201	9.18115	8.60448	8.97886	9.02394	8.56911	8.88458	9.08148	8.85182	8.20989	8.89246	8.49996	8.33225	8.85593	9.02085	8.4647	8.46132	8.67979
APOOL	7.25631	7.62082	7.24424	7.9077	7.02572	7.32837	7.55476	7.38446	7.66809	7.61804	7.66625	7.4412	7.34711	7.21735	7.17463	7.29023	7.33693	7.41713	7.14714	7.28772	7.49275	7.22964	7.49665	7.13931	7.15728	7.15701	7.35107	7.34071	7.4302	7.23085	7.24714	7.25822
APP	10.6104	10.092	10.158	9.64791	9.8152	9.65207	10.4848	10.0949	9.77356	10.3396	9.98674	9.5273	8.57191	10.1342	9.88191	9.17866	9.3696	8.49775	9.486	8.8934	9.16029	9.85639	9.06766	10.0294	9.51362	9.09699	9.6283	9.21404	8.9139	10.1553	8.43222	8.77026
APPBP2	8.61832	8.59498	8.5393	8.17347	8.64016	8.05477	8.2947	8.53963	8.16956	8.08978	8.28158	8.38386	7.92616	8.36328	9.28969	8.46584	8.41563	7.92958	8.63038	8.40217	8.40737	8.06698	8.08429	8.57125	8.68466	7.71703	8.02162	8.21368	8.37856	8.05845	8.51933	8.10474
APPL1	8.06181	8.20259	8.01401	8.1068	8.1456	8.2441	7.97778	8.14936	7.90321	7.82669	8.10023	8.09717	7.74432	7.99677	8.28767	7.85207	7.65026	7.962	7.93221	7.79921	7.79813	8.15275	8.12734	7.94566	7.80052	7.99651	7.757	7.70831	7.76912	8.05845	7.7883	7.92796
APPL2	9.09688	8.56907	7.83142	8.38203	7.74502	8.3155	8.61502	8.66985	8.19383	8.73606	8.63583	8.43392	9.46367	10.4889	9.31418	9.3538	9.11673	8.5475	9.72378	9.93186	9.08638	9.12841	8.83806	9.29746	9.23014	9.19892	8.73187	9.10896	9.31951	8.33162	8.79176	8.43844
APRT	9.17582	9.57282	9.19042	9.36824	9.26647	10.1499	9.52943	9.4612	9.88585	10.4582	9.92612	9.14031	9.42721	8.58568	8.96872	9.25989	9.16213	9.42039	8.90977	8.70467	9.22153	8.94916	9.03739	8.66912	8.75788	9.60781	9.28593	9.9517	9.48515	9.74666	9.43549	8.85589
APTX	8.96748	9.29595	8.41854	8.81876	8.02068	8.6836	9.10681	8.95578	9.06881	9.28103	8.89486	8.99706	9.57575	8.9838	9.28895	9.0775	9.57339	9.15438	9.04494	9.1312	9.66766	9.47404	9.89922	8.79884	9.07784	9.09919	9.23725	9.95291	9.26643	9.16648	8.70733	8.61053
AQP1	7.40998	7.08714	7.45978	7.2387	7.64357	7.23283	7.50278	7.20923	7.2511	7.20887	7.16324	7.13619	7.42585	7.22508	7.99238	7.49301	7.07179	7.05225	7.38586	7.04817	7.35253	7.0896	7.22677	7.11202	7.70012	7.06868	7.11733	7.22204	7.25344	8.11733	7.23465	7.17668
AQP10	6.92218	6.97654	6.9625	6.85054	6.91955	7.08732	6.98312	6.97226	6.91411	6.88969	7.02032	6.90155	6.97798	6.89313	6.99654	6.93124	6.92757	6.92653	6.97053	6.95113	6.94246	6.89002	6.91754	6.91343	6.93575	6.94081	6.96263	6.91649	6.91888	6.9739	6.96092	6.91391
AQP11	7.26546	7.48764	7.16584	8.12211	7.20964	7.78434	7.32564	7.80101	7.44647	7.4954	8.28983	7.32062	7.11048	7.77092	7.49509	7.51755	7.23247	7.33737	7.44904	7.39049	7.66692	7.26333	7.32843	7.14636	7.80774	7.42699	7.15252	7.33153	7.22233	7.25659	7.27005	7.13707
AQP12A	7.09225	7.13074	7.1155	7.13843	7.03108	7.13575	7.32357	7.1822	7.88217	7.27902	7.12389	7.46492	7.27015	7.12859	7.05304	7.12443	7.43783	8.44715	7.04405	7.08007	7.12514	7.27453	7.03338	7.62464	7.65663	7.16457	7.28768	7.1255	7.64654	7.94646	8.13045	7.39833
AQP12B	7.84812	7.62082	7.62039	8.13217	7.09426	7.69285	7.55983	7.57571	8.45167	7.57648	7.99121	7.72683	7.56034	7.78014	7.60145	7.85127	7.80825	7.15755	7.24883	7.27674	7.4801	7.45536	7.21625	7.27305	7.59276	7.44002	7.43135	7.33765	7.33289	7.52941	7.54749	7.4844
AQP2	6.94346	7.10372	6.938	7.02079	6.93046	7.0682	6.99275	6.92723	7.12455	6.90209	6.98142	6.98331	6.9505	6.96295	7.00549	6.93291	7.01572	7.04351	6.94821	6.98478	6.95139	7.12078	6.98691	6.98091	6.9836	6.95677	6.99861	7.00966	6.981	6.99283	6.97806	7.01045
AQP3	7.08411	7.22974	7.10266	7.06355	6.96251	7.0706	7.35929	7.02155	7.00872	7.06547	6.94181	7.14372	7.00638	6.91362	7.02888	6.96988	6.96158	6.96744	6.91517	7.16412	6.95749	6.95204	6.94727	7.02115	7.01324	6.99604	7.01454	7.01245	6.96893	7.00798	7.05789	7.05039
AQP4	6.93072	7.03866	6.95792	6.91464	6.97467	6.95839	7.0454	6.95911	6.95627	6.98885	6.86589	6.92824	6.94731	6.93006	6.97967	6.95367	6.93204	6.95393	6.91695	6.93208	6.97283	6.91582	6.92118	6.92405	6.99888	6.91631	6.99861	6.93264	6.97239	6.94555	6.92492	6.93244
AQP5	6.90929	6.87672	6.94261	6.97367	6.99341	9.37856	6.96373	6.94588	6.95937	6.87257	6.92038	6.99889	6.89193	6.9174	6.91036	6.86107	6.94202	6.9288	6.92203	6.94946	6.94002	6.95678	6.89849	6.93977	6.96839	6.92151	6.9068	6.90833	6.9321	7.62982	6.96737	6.93985
AQP6	6.93923	7.00483	6.84625	6.94942	6.87487	7.19801	6.99137	7.06349	7.05324	6.98585	6.98795	6.93412	6.91598	6.92662	6.98933	6.94159	6.93902	6.96053	6.93814	6.99798	6.90551	6.88279	6.91754	6.91917	6.92503	6.9314	7.00844	6.9189	6.99868	6.96251	7.01696	6.8605
AQP7	7.02741	6.94204	7.01416	6.98883	6.90298	7.07658	7.01321	7.04452	7.02253	7.02155	6.89057	6.86695	7.13581	7.11768	6.96926	6.98196	6.95257	6.9497	7.05523	6.98563	7.00022	6.98725	6.96468	6.92047	7.06855	7.25862	7.00996	7.04271	6.959	6.98988	7.09576	7.01142
AQP7P1	7.10719	7.1254	7.0324	7.11265	7.25792	7.12989	7.11983	7.0848	7.14636	7.10295	7.06495	7.1017	7.49737	7.71451	7.34954	7.3798	7.12412	7.34311	7.42797	7.14833	7.26839	7.45947	7.23522	7.41071	7.36571	7.60376	7.33164	7.26274	7.22424	7.30387	7.52338	7.24945
AQP7P2	6.97144	7.11326	6.92878	7.12347	7.07546	7.0694	7.01592	7.19165	6.99336	7.27644	7.06622	6.97617	7.26147	7.52557	7.12498	7.17075	7.02999	6.96982	7.11261	7.10081	7.06161	7.03252	7.0854	6.97314	7.07128	7.43027	7.07219	7.0247	6.97954	7.09327	7.00341	6.96125
AQP8	8.48912	8.82383	6.99142	8.62769	6.99677	8.04444	7.02805	11.145	7.35495	7.37229	8.12186	7.32489	7.11843	12.4039	6.96676	10.2588	7.81877	8.0549	9.97682	10.7055	7.07857	7.36177	6.94382	7.19415	6.9415	11.4016	7.0412	7.36618	7.17576	6.95666	8.87572	7.18981
AQP9	7.70981	7.00631	10.6091	7.96621	11.294	7.22168	7.3603	7.12803	7.90401	7.47274	9.082	7.61575	6.99169	7.06503	6.92248	7.72081	7.04971	7.02015	7.15979	7.99006	7.08506	7.26706	7.1541	7.27978	7.42964	11.4779	7.80811	6.97394	7.26934	7.84776	7.11434	7.33344
AQR	8.42424	8.31181	8.09669	8.5593	8.03208	8.12552	8.57742	8.50158	8.23174	8.36197	7.98839	8.10752	8.21053	8.45552	8.15971	8.11148	8.24464	8.24031	8.21795	8.41287	8.21527	7.94172	8.69006	7.82834	8.30793	8.46475	8.37802	7.88057	8.02184	8.08771	7.84917	8.09861
AR	7.05032	6.99741	7.28137	7.02079	6.99509	6.98689	7.02132	6.89761	7.1448	7.07127	6.98404	7.05812	7.05886	7.04825	7.05951	7.15872	7.11828	7.11754	7.09805	7.0159	7.13594	6.94874	7.07875	7.19032	7.05158	7.00345	7.07965	7.0972	6.99868	7.01212	7.00026	7.18779
ARAF	8.82447	8.8151	8.59196	10.1186	8.52367	8.14983	8.71988	8.66985	8.97484	8.71301	8.7328	9.00545	9.38515	9.16946	9.23641	8.86392	9.06871	8.85625	9.0633	8.96257	9.28714	8.83243	8.74694	8.56302	8.94144	8.5474	8.8699	9.38022	8.83626	8.93464	9.51733	9.7245
ARAP1	7.81522	7.82458	8.47956	7.81732	8.64729	7.64467	7.81371	7.7301	7.80885	7.74981	7.72694	7.81999	8.12453	8.08716	7.91038	7.76539	8.36467	8.06618	7.99303	7.93283	7.94441	8.09515	7.93114	7.75029	7.91734	8.41445	7.6377	7.81923	7.7593	8.21293	8.18313	8.14638
ARAP2	7.26676	7.12807	7.22633	7.08987	7.17739	7.11105	6.99823	7.07605	7.02714	7.3272	7.03186	7.29901	7.30292	7.40192	7.32175	7.33611	7.35279	7.41474	7.23956	7.55491	7.34446	7.34175	7.19274	7.29634	7.22677	7.36102	7.31968	7.31735	7.23937	7.14564	7.11239	7.21488
ARAP3	8.09785	8.04207	8.80937	7.94715	8.60813	8.037	8.42435	8.22862	8.31228	7.65612	8.19089	8.30304	8.22871	8.11557	8.44056	8.36356	9.0855	9.90675	8.51811	7.79044	9.34659	7.57949	8.54679	9.25881	9.43767	8.10857	9.5492	9.18594	9.35921	8.85784	9.29401	9.74006
ARC	7.0003	6.99592	6.98686	7.00731	6.99845	6.9671	6.96651	7.05465	6.8968	6.9678	7.05227	6.98474	6.92728	6.97041	7.18455	6.96259	6.91334	7.07778	6.93758	6.97511	6.98316	6.91955	6.95725	6.99943	6.97219	6.99003	7.01531	7.01339	6.99316	6.96768	7.10752	7.02203
ARCN1	10.1988	9.70983	9.97669	9.34803	9.54438	10.1076	10.1531	9.68549	9.71477	9.88166	9.8921	9.6671	10.202	10.2243	9.83991	10.2535	10.4939	10.1306	10.2602	10.3458	10.3062	10.5881	10.2895	9.76195	10.0921	9.90205	10.4779	10.1126	10.0707	10.0558	9.65646	9.3339
NAA10	8.61832	9.32303	9.3653	9.99213	9.18906	8.60377	9.03199	9.15073	10.4105	9.32978	9.47508	9.51504	9.50632	8.30208	8.59594	9.21249	9.17823	8.82795	8.92467	8.45127	9.53806	8.83432	9.17029	8.43137	9.04967	9.29593	8.65094	8.96243	8.86741	9.14621	9.96385	10.3737
NAA11	6.97282	7.04302	6.99445	7.01813	6.91772	6.9245	6.93993	6.96438	6.97794	7.0814	6.91634	7.05272	7.03454	6.98919	7.04658	7.04225	7.00937	7.01341	6.9735	7.01686	6.94558	6.93858	7.01728	7.0571	7.03394	7.14576	7.00996	7.08012	6.97736	7.02888	6.98761	7.03175
AREG	6.90209	7.04447	6.99293	7.00035	6.95725	6.88121	6.84513	6.92723	6.93447	6.93132	6.87139	6.88657	6.94836	6.94939	6.89875	6.90822	6.89485	6.91249	6.90607	6.93106	6.91214	6.91794	7.0854	6.91874	6.97219	6.983	6.92592	6.93789	7.05633	7.00184	6.95552	6.92688
AREGB	6.9364	6.9855	7.00506	7.00176	6.97639	7.03449	6.93853	6.89761	6.93915	6.96629	6.96566	7.01708	6.99601	6.90068	6.93886	6.95659	7.02217	6.97386	6.99421	7.02955	7.02185	7.1195	7.27283	6.96158	7.02108	7.14762	7.05958	7.05582	7.21611	7.00901	7.03756	6.98283
ARF1	11.2636	11.4815	11.4	11.152	11.9923	11.6056	11.3312	11.2242	11.4186	11.4568	11.6964	11.4635	10.7849	11.34	10.8948	11.5788	10.9338	11.7144	11.4028	11.2565	11.3771	11.6085	10.5814	11.3653	11.3236	11.104	11.6633	11.3555	11.5641	11.743	12.2895	12.0913
ARF3	8.78656	8.75287	8.65184	8.5111	8.70019	9.01524	9.21113	8.84947	8.34601	8.80629	8.95639	8.68018	8.8803	9.64099	8.5485	9.3687	9.11278	9.02428	9.61356	9.29631	9.19335	8.65007	9.16298	8.86057	8.51396	9.36226	8.87824	9.26678	9.26643	9.1148	8.91368	9.155
ARF4	9.27334	8.52312	8.89231	8.49914	8.45002	8.58876	8.99161	8.42916	8.58703	9.2258	8.86601	9.001	7.84535	8.98275	7.75704	8.73452	8.37941	7.98716	8.45962	8.522	8.2987	8.75079	8.25445	8.41314	8.18203	7.86491	8.53364	8.20191	8.26886	8.89892	8.03215	8.38411
ARF5	10.0516	10.6026	9.93995	10.1677	10.0898	9.95016	10.03	10.4988	9.9375	10.5767	9.95798	10.8361	10.5905	9.67985	10.0188	9.70294	9.8545	10.6899	9.79532	9.66718	9.781	9.98265	10.6125	9.45652	9.83345	10.2289	9.62666	10.1567	10.3467	9.93328	10.5066	10.6181
ARF6	7.02065	7.03282	7.16257	7.09254	7.16594	7.01141	7.18375	7.10344	7.0702	7.06692	7.08389	6.99607	7.06537	7.16448	7.16893	7.14901	7.12062	7.21456	7.13695	7.21018	7.13528	7.15609	7.25893	7.18454	7.16167	7.46717	7.25018	7.14613	7.13254	7.20449	7.15931	7.14216
ARFGAP1	8.11904	8.3502	8.90391	8.66177	8.68171	7.8322	8.18454	8.24126	9.09472	8.66991	8.60517	8.7317	10.0094	8.31452	9.23603	8.41895	9.34859	9.37304	8.73322	8.59258	8.83971	8.99254	8.9802	9.12753	9.96325	9.18285	9.0824	9.29238	10.0314	9.72097	10.0783	10.1976
ARFGAP2	8.01735	8.18183	8.0851	8.18824	8.02211	7.86697	8.19031	8.15614	8.04975	8.22388	8.09616	8.04169	8.23938	8.11932	8.50326	7.82693	8.18037	8.05234	7.80687	7.99933	8.19316	8.07562	8.17375	7.72769	8.13925	8.04603	7.85145	8.27047	7.78746	8.23269	8.92394	9.04749
ARFGAP3	9.3517	8.59823	9.40623	8.94296	9.55843	8.84499	8.97256	8.49933	8.77022	8.56954	8.64433	9.29816	8.10929	8.98275	9.08926	8.958	8.21827	8.18001	8.93429	9.50171	8.41174	8.46043	8.14608	8.88652	9.08272	8.65149	8.68305	9.10703	8.53717	9.02264	8.73181	9.23224
ARFGEF1	8.67007	8.46986	8.42181	8.68336	7.74297	7.95371	8.6363	8.55595	8.21983	8.44351	8.7796	8.81955	9.12408	9.20644	9.67527	9.10648	8.63126	8.66508	9.34871	9.24374	9.55695	9.73046	8.77353	9.13724	8.84557	8.03852	9.18203	8.90385	9.73969	9.60372	8.50087	8.63675
ARFGEF2	7.47323	7.40707	7.46394	7.66693	7.41939	7.31695	7.63397	7.34643	8.15081	7.97387	7.53962	8.04065	7.96592	7.38909	7.11744	7.43373	7.55694	7.50479	7.17029	7.45187	7.31563	7.70461	7.49063	7.40887	7.29968	7.25672	7.59131	7.47709	7.53616	7.9665	7.57335	7.68845
ARFIP1	8.88021	8.6279	7.89517	8.28266	8.08125	8.45758	8.96407	8.85125	8.26617	8.84388	8.51876	8.35702	9.15404	9.4522	9.41074	9.29668	9.14466	8.90285	9.10313	9.35941	9.11633	8.65528	8.73742	8.80191	8.81237	8.49771	9.45512	8.77098	8.87555	8.3752	8.24756	7.8918
ARFIP2	7.05841	7.07453	7.02631	7.114	7.0403	7.03085	7.10105	7.00997	7.0256	7.14964	7.18022	6.97187	6.9678	7.2034	7.00098	7.06722	7.0906	7.15201	7.03793	7.10496	7.07857	7.12014	7.05208	7.17739	7.09773	7.08511	7.09016	7.09215	7.03868	6.9968	7.08192	7.20689
ARFRP1	7.05841	7.21512	7.07099	7.27139	7.16879	7.10751	7.13707	7.14989	7.42956	7.30714	7.14857	7.30228	7.29869	7.00352	7.11289	7.10314	7.09429	7.1367	7.1099	7.1454	7.09296	7.07097	7.0703	7.03691	7.2608	7.24331	7.07696	7.23186	7.12532	7.18732	7.13747	7.31051
ARG1	7.07734	6.99294	7.04464	7.04033	7.10164	6.91691	6.96651	6.92856	6.96247	6.92058	7.15592	7.04595	6.99746	6.96091	6.99076	6.95561	7.0844	6.96982	7.04753	6.98906	6.97594	6.90666	6.98775	7.04338	6.98446	6.99482	6.94928	6.99686	6.96224	6.94787	7.02214	6.94914
ARG2	7.1004	7.08714	7.08358	7.09254	7.1143	7.04295	7.20465	7.02283	7.12144	7.13419	7.18625	7.27139	7.11048	7.01175	6.94605	7.04885	7.27975	7.14158	7.20412	6.99798	7.14697	7.11757	7.88966	7.10505	7.05638	7.40713	7.20224	7.09804	7.2932	7.18483	7.04878	7.09037
ARGFX	6.9519	6.9345	6.86982	6.87756	6.93046	6.90675	6.93712	7.01384	6.96712	6.91905	6.94713	6.90155	6.95944	6.90068	6.90039	6.92003	6.91078	6.91743	6.96267	6.9263	6.96978	6.94808	6.91875	6.93648	6.97939	6.89744	6.9549	6.99065	6.9098	6.93518	6.9205	6.91206
ARGFXP2	6.92361	6.96307	6.89942	7.03775	6.94484	6.97949	7.0294	6.98534	7.00565	6.99035	7.14979	6.97617	7.12793	6.99045	7.04981	6.92472	6.96252	7.00864	7.04666	7.03937	6.95749	6.97938	7.09278	6.94261	6.98106	7.01763	6.93439	6.99418	6.9262	7.0331	6.96844	6.98378
ARGLU1	9.31855	8.99819	8.98838	8.7493	8.92245	9.82238	9.07607	8.98715	8.73983	9.2012	9.32694	9.42704	10.1788	10.3651	11.6099	11.1873	11.3411	10.7253	11.3597	10.8437	11.2897	11.1327	9.73682	11.7294	11.3459	10.0587	11.1174	10.8388	10.788	9.79224	9.74848	9.45743
ARHGAP1	9.34049	9.37808	10.2252	9.1765	10.2529	9.49855	9.70864	9.58828	9.62696	9.60043	9.36671	9.42327	9.64489	9.7751	9.76671	9.31834	9.54648	9.45574	9.60922	9.17551	9.04536	9.79398	9.22395	9.68069	8.90607	9.20468	9.43152	9.58489	8.96789	10.0624	10.4202	10.598
ARHGAP10	7.73331	7.26777	7.9796	7.26733	8.36097	7.14625	7.33696	7.28742	7.46564	7.08284	7.26842	7.14996	7.04098	7.10523	7.04012	7.16475	7.09429	7.09851	7.37048	7.20623	7.27398	7.12142	7.52591	7.55262	7.16722	7.87507	7.17061	7.22467	7.30582	7.40898	7.38526	7.93353
ARHGAP11A	7.12078	6.94956	6.9899	7.148	6.92502	7.21382	7.02805	7.02155	7.021	7.07127	7.05735	7.01847	6.93445	6.94939	7.03048	7.09044	7.03524	7.12345	7.01671	6.98819	7.05545	7.0376	7.19069	7.00835	7.11332	6.97505	7.10895	6.95673	7.11286	7.02888	7.00445	7.00949
ARHGAP11B	7.02606	6.97953	6.96097	6.97983	7.01874	7.11696	7.0599	7.00222	7.16036	6.9993	6.9271	7.07017	7.01712	6.97949	6.95715	6.98424	7.14019	7.32127	7.04144	6.99981	7.22129	7.113	7.22349	7.05438	7.30409	6.93794	7.17513	6.98293	7.14929	7.10093	7.0849	7.15029
ARHGAP12	7.85504	7.46926	7.19201	7.54314	7.1631	7.85976	7.44361	7.6562	7.35073	7.75475	7.78341	7.79601	7.77228	8.3079	9.49342	8.62077	8.01699	8.01413	8.33354	8.13798	7.71084	8.94721	8.14213	8.61006	8.29452	7.97697	8.14945	8.10843	8.43246	7.26891	7.2952	7.11063
ARHGAP15	8.88436	7.90798	9.42796	8.35875	9.41332	8.07939	7.89106	8.30306	8.45785	7.90535	8.571	8.33858	7.51047	8.73422	7.63479	8.70695	7.87709	7.50423	8.43243	9.1429	7.53036	7.69708	7.86396	7.72047	7.94738	9.26846	7.51774	7.60615	7.76912	7.9454	7.75343	7.53592
ARHGAP17	9.32007	9.00481	9.19009	9.11237	9.03849	8.58416	9.24278	9.08328	9.02891	9.28326	8.93432	9.36893	10.0138	9.85496	9.82658	9.67649	9.37166	9.32409	9.56205	10.1306	9.47096	9.43259	9.02997	9.43972	9.24943	9.69932	9.43854	9.77433	9.50812	9.67403	9.7851	9.61988
ARHGAP18	7.30919	7.5382	7.47631	7.28758	7.39067	7.2538	7.36831	7.61552	7.22676	7.56556	7.35859	7.50902	7.42839	7.2127	7.65069	7.43984	7.98457	7.52521	7.34902	7.46897	7.44776	7.68026	7.22938	7.45589	7.20208	7.34519	7.73573	7.48386	7.3779	7.35547	7.30719	7.01816
ARHGAP19	7.89266	7.67112	7.96066	7.81411	7.88383	7.84517	7.8375	7.82247	7.6419	7.72299	7.7924	7.90612	7.68128	7.70613	7.87288	8.07868	7.73266	8.18168	7.68246	7.84772	8.22091	8.23987	8.0984	7.6665	8.17781	8.19449	8.07774	7.74148	7.97079	8.02306	7.82416	7.92031
ARHGAP20	7.09361	6.91483	7.03851	7.03775	7.24272	7.04174	6.94556	6.96701	7.14324	7.05383	7.09646	7.08998	6.99601	7.26039	6.98933	7.02778	6.97553	7.00111	7.04492	7.20491	7.01728	6.96378	6.99196	7.16011	7.08102	7.16647	7.0427	6.95534	7.04193	6.95915	7.02523	7.02203
ARHGAP21	9.62139	9.62615	9.07797	9.52526	8.86158	9.49527	9.50399	9.50633	9.08572	9.25304	9.17611	9.33544	9.54442	9.94039	10.3812	10.0126	9.92435	10.0556	10.0735	10.1378	9.53739	9.91432	9.44926	10.0868	9.52084	9.6448	9.40985	9.77939	9.30059	9.2105	9.18548	9.03791
ARHGAP22	7.29773	7.33131	7.7156	7.17957	7.49873	6.96212	7.3308	7.23005	7.22523	7.01268	7.15836	7.10559	6.94626	7.17852	7.1369	7.13801	7.01572	7.11839	7.14831	7.39756	6.99325	7.15041	7.37099	7.91158	7.04672	6.94469	7.5236	7.29495	7.10313	7.27197	7.12112	7.40003
ARHGAP24	7.65934	7.30225	8.10387	7.53237	8.01491	7.54638	7.86525	7.42025	7.4919	7.14263	7.42613	7.3502	7.08321	7.58824	7.27137	7.3798	7.28459	7.12429	7.3756	7.28772	7.17889	7.19523	7.39739	7.47228	7.24189	7.2125	7.15934	7.20407	7.2108	7.35103	7.12209	7.18981
ARHGAP25	7.9015	7.46633	8.82834	7.64689	8.68635	7.51567	7.53166	7.64123	7.49806	7.54846	7.78132	7.66709	7.23951	7.93814	7.30512	8.0695	7.45538	7.16691	7.56999	8.68089	7.1995	7.48627	7.29406	7.38616	7.32457	7.84316	7.2801	7.12393	7.27542	7.5833	7.33674	7.41849
ARHGAP26	7.2113	7.37568	7.29574	7.16582	7.0018	7.14858	7.25305	7.35891	7.12144	7.3008	7.15102	7.15368	7.20368	7.22353	7.18736	7.00344	7.13106	7.26686	7.14119	7.12653	7.06161	7.02741	6.98278	7.28958	7.05446	7.34696	7.14393	7.15721	7.05711	7.36656	7.29434	7.91774
ARHGAP27	7.53199	7.75597	7.64623	7.39475	7.575	7.63089	7.55391	7.82446	7.52948	7.6813	7.4679	7.78379	7.8534	8.41128	7.97856	7.79976	7.71934	8.09914	7.82733	8.06553	8.06639	7.86201	7.6928	7.73709	7.68334	7.53419	7.79777	7.89203	7.96377	8.38305	8.64478	8.50767
ARHGAP28	7.23789	7.20525	7.16911	7.07664	7.23062	7.18663	7.14195	7.27969	7.18829	7.25162	7.12761	7.14996	7.03454	7.15512	7.28053	7.20622	7.2671	7.02499	7.20612	7.26192	7.08021	7.03506	7.08126	7.38924	7.10094	6.95165	7.06172	7.08789	7.20202	6.98505	7.06092	7.01045
ARHGAP29	6.97559	6.89659	7.00506	7.01141	7.08469	6.92323	6.94696	6.92053	6.94538	6.96629	6.89738	6.96756	6.96536	6.9215	6.89616	6.93719	6.91334	6.93972	6.98276	7.00729	6.91781	6.92904	6.93187	6.93026	6.91766	6.87126	6.9549	6.92874	6.90348	6.93164	6.88464	6.92503
ARHGAP30	7.91098	7.49146	8.80044	7.6517	9.23573	7.36294	7.61569	7.74382	7.75207	7.59117	7.88994	7.68766	7.29161	8.12026	7.24622	7.91763	7.48393	7.23934	7.5831	8.93311	7.13923	7.42559	7.27031	7.58739	7.38686	7.44002	7.38268	7.31735	7.20691	7.61489	7.68837	7.63432
ARHGAP4	7.93965	7.97311	8.35956	8.1068	9.0215	8.95924	8.32011	8.49521	7.73298	7.45847	7.77574	8.06241	7.47563	8.25644	7.50315	9.0557	9.02399	9.20366	7.66085	9.13297	8.92952	7.48265	7.67338	7.65624	9.54862	9.05874	8.78303	7.62232	7.7271	8.41706	8.08991	7.77673
ARHGAP5	7.18446	7.07594	7.08991	7.08324	7.19486	7.0718	7.0599	7.03561	7.18984	7.00971	7.05608	7.0143	7.02814	7.09901	7.08975	7.14658	7.14695	7.06659	7.10019	7.10579	7.10289	7.07251	6.97552	7.15122	7.10252	7.13464	7.11436	7.11037	7.22946	7.06444	7.03961	7.04645
ARHGAP6	7.00574	7.00779	6.94721	7.02737	7.06229	7.02236	7.08324	7.03051	7.10121	7.0886	6.9378	7.07548	6.96658	6.98067	6.91247	7.06853	6.95431	7.02208	7.02379	7.01301	6.97991	7.02571	7.1228	7.02763	7.12291	7.08511	7.0199	7.00047	7.00187	7.06547	6.99184	7.07628
ARHGAP8	7.0382	7.52439	6.93954	7.33651	6.91221	7.28523	7.38416	7.44444	7.22676	7.10295	7.25695	7.33339	7.17317	7.14732	7.31153	7.20971	7.20186	7.43022	7.23078	7.13038	7.40516	7.24933	6.98278	7.05619	7.41966	7.31282	7.38137	7.18494	7.26279	7.23949	7.49362	7.51125
ARHGAP9	8.06307	7.74332	9.41049	7.73958	9.39488	7.74006	7.77841	7.86089	7.9072	7.72214	8.10682	7.76239	7.39627	8.40662	7.35705	8.25506	7.62369	7.23724	8.05655	8.96829	7.35757	7.71502	7.42336	7.52405	7.55809	8.09451	7.65282	7.44742	7.38897	7.66376	7.78337	7.76085
ARHGDIA	10.0952	10.2851	10.5674	10.2997	11.3077	10.2891	10.513	10.3739	10.5045	10.2577	10.0205	10.5775	10.7245	10.425	10.6349	10.083	10.1829	11.563	10.2401	10.5182	10.1271	10.1373	11.1489	9.71442	10.2554	10.8038	10.4882	10.6935	10.6975	10.7335	10.9776	11.6358
ARHGDIB	11.3814	11.1272	12.3771	11.2839	12.3199	10.5238	10.9961	11.0665	10.9666	10.6885	11.4593	10.7998	10.105	11.217	10.927	11.5288	11.3952	10.3827	11.1985	11.995	9.60608	11.0005	10.5203	11.036	10.5262	11.2749	11.2581	10.7072	10.1882	10.9078	10.8266	10.0546
ARHGDIG	7.01118	7.08295	7.03088	7.0519	7.07321	6.96958	7.01185	7.00997	7.06711	7.00823	7.00613	7.06215	7.26582	7.0758	7.16606	7.12815	7.1088	7.06185	7.1225	7.12653	7.19239	7.05507	7.10325	7.08655	7.14369	7.25481	7.08561	7.09553	7.18145	7.15262	7.04267	7.133
ARHGEF1	7.73159	7.6863	8.06745	7.899	8.60409	8.02698	7.8217	7.58748	7.76147	7.8927	7.72473	7.74335	8.12019	8.01385	8.45215	7.86969	7.85538	7.76686	7.88221	8.31354	8.47569	8.0249	7.68458	7.97911	7.87104	8.01304	8.39652	8.01078	8.03639	8.69445	8.81367	8.56904
ARHGEF10	8.05357	8.2835	8.55489	7.94093	9.00177	8.23091	8.13942	8.12532	8.20835	8.16439	7.58051	8.50576	8.48193	7.81317	8.60409	8.44511	8.31044	8.82424	8.57944	7.62385	8.19451	8.20744	8.44826	8.54576	9.37406	7.19708	8.46315	8.4544	7.98509	8.0431	8.72337	8.47033
ARHGEF10L	7.22994	7.24892	7.10426	7.3404	7.31291	7.30752	7.33696	7.32639	7.24048	7.34814	7.15102	7.26803	7.60494	7.19564	7.52258	7.12318	7.39041	7.41773	7.38175	7.31101	7.60775	7.35107	7.31563	7.51986	7.48316	7.10578	7.19273	7.40962	7.27729	7.52873	7.53293	7.36467
ARHGEF11	7.47323	7.39044	7.54894	7.44773	7.70537	7.52172	7.47494	7.44348	7.48943	7.45182	7.50438	7.49452	7.93287	7.80752	7.46833	7.55707	7.38314	7.66041	7.41101	7.5543	7.66601	7.49712	7.54352	7.61131	7.44183	7.38177	7.64249	7.56152	7.62768	7.86241	8.30236	8.0211
ARHGEF12	7.37577	7.25248	7.39988	7.20573	7.44186	7.76648	7.3308	7.45111	7.16813	7.27384	7.36386	7.25789	7.26726	7.34859	7.48001	7.29355	7.51453	7.37265	7.50595	7.52779	7.37817	7.46721	7.34955	7.34371	7.46777	7.36102	7.31923	7.72205	7.40735	7.23321	7.14986	7.10048
ARHGEF15	6.95331	6.99294	7.06942	7.0429	7.10665	6.94338	6.9845	6.98925	7.06557	7.07272	6.91903	7.02125	6.95489	6.91112	6.968	6.95956	6.9191	6.91201	7.06276	6.93502	6.94432	6.93675	6.98278	6.93811	6.95275	6.93233	6.99936	7.01245	6.96224	7.01628	7.01072	7.06427
ARHGEF16	9.05494	9.19252	8.19919	9.18352	7.09184	9.04176	9.3449	9.22074	9.06377	9.24621	8.69955	9.16194	9.18236	9.51985	9.03348	8.99924	8.86344	9.94283	9.33854	9.30124	8.86391	9.23665	10.0083	10.0042	9.42171	9.2972	8.52152	9.4303	9.09992	9.50036	9.37306	9.93572
ARHGEF17	7.25369	7.15836	7.62039	7.24827	7.82851	7.2048	7.23528	7.15712	7.47823	7.22101	7.16689	7.11331	7.07512	7.19253	7.27792	7.16355	7.23347	7.18369	7.44699	7.16694	7.14313	7.11431	7.59368	7.39783	7.21807	6.99604	7.206	7.16374	7.39265	7.31291	7.20571	7.49215
ARHGEF18	9.32438	9.76018	9.50726	9.60255	9.74265	10.2486	9.26312	9.73762	9.55935	9.66492	9.8931	9.77321	9.81011	10.2827	9.06248	10.1211	9.90031	10.0966	10.0224	10.4102	9.58949	10.0849	9.50196	9.75382	9.85905	9.76281	9.74732	10.202	9.57235	10.2516	10.4906	11.1037
ARHGEF19	7.38412	7.67193	7.51654	7.64399	7.46115	7.11224	7.65349	7.66166	7.39493	7.51653	7.42315	7.53829	7.83362	7.22353	7.57188	7.59759	7.41205	7.89596	7.40434	7.28707	8.0587	7.60527	8.01592	7.95111	7.36626	7.06078	7.75549	7.6598	8.31764	7.85792	7.93406	7.84186
ARHGEF2	9.91116	9.94636	10.3319	10.0948	10.6411	9.81945	9.98862	9.73713	9.52165	9.56002	9.96223	9.60939	9.87625	10.7137	10.5269	10.2311	9.85205	10.6434	10.6561	10.6135	10.0266	10.2801	10.8029	10.7148	10.0915	10.7079	10.6531	10.1528	10.0629	9.93024	9.77988	9.86455
ARHGEF3	9.11432	8.77903	8.7113	8.92303	9.15969	8.85555	8.68174	8.59547	8.50599	8.78083	8.87675	8.82132	8.73423	8.53384	8.86044	9.01157	8.32974	8.193	9.06716	9.26188	8.16525	8.66189	8.54133	9.07221	8.43157	8.35304	8.54378	8.58718	8.05314	8.61211	8.14259	8.62281
ARHGEF4	6.89196	6.87059	6.88699	6.95275	7.22159	6.9671	6.85828	6.99964	7.05171	6.90826	6.84928	6.98758	6.92389	6.90742	6.94086	6.87364	7.06923	7.80999	6.9698	6.92604	6.92027	6.90231	6.9836	7.28897	7.13352	6.88667	7.09908	7.00412	7.1103	7.07558	7.01176	7.60234
ARHGEF5	8.08246	8.32184	7.39547	7.94989	6.99004	8.02698	8.02342	8.18943	7.75772	8.65553	7.95683	8.39478	8.63152	8.46825	8.15349	8.25443	8.14722	8.54645	8.42293	8.34359	8.57606	8.77719	8.15465	7.82728	8.24102	8.24909	8.29034	8.62941	8.32777	8.22482	8.34722	8.38022
ARHGEF35	9.00666	9.48489	7.92504	9.53835	7.44741	9.25875	9.03551	9.25486	8.50967	9.79468	9.15045	9.61777	9.4943	9.10856	9.08166	9.17616	9.10425	9.02236	9.21106	8.83277	9.15335	9.37798	8.52595	8.49094	9.01201	8.68981	9.08091	9.4087	9.05202	8.9291	9.18833	9.27169
ARHGEF6	8.72776	8.07918	9.05616	8.21712	9.11073	7.91988	8.04801	8.36378	8.24687	7.87988	8.15666	8.10408	7.78649	8.87425	7.96986	9.11021	8.25262	7.43847	8.80063	9.64987	7.53084	7.95652	8.19642	8.8595	8.10898	7.70852	7.97712	8.05724	8.04076	7.93313	7.91329	7.77615
ARHGEF7	9.12018	8.99902	9.30593	8.82589	8.94909	9.02471	9.07791	8.99012	8.87589	9.04848	8.99477	9.46688	9.8677	9.92294	10.2823	9.49915	9.8876	9.45691	10.0235	9.67865	10.3591	9.73525	9.33166	10.1503	9.71969	9.30287	9.84417	9.83859	9.47861	10.0682	9.82635	9.98981
ARHGEF9	7.24581	7.19028	7.04925	7.02079	7.06877	7.03691	7.0858	7.14142	7.14013	7.11578	6.99316	7.09651	7.36994	7.1676	7.21785	7.22131	7.17761	7.26753	7.27542	7.20689	7.24803	7.18353	7.2029	7.17674	7.26896	7.05923	7.13845	7.20542	7.21466	7.19308	7.20935	7.16452
ARID1A	8.46582	8.59895	8.34529	8.36954	8.40339	8.47493	8.89085	8.57567	8.39037	8.54908	8.40996	8.23854	8.93314	9.4415	9.7643	9.46984	9.29169	9.24661	9.50937	9.69442	9.16755	9.76083	9.02782	8.75518	9.67528	8.61004	9.06706	9.28829	9.29188	9.1048	9.13224	8.21817
ARID2	7.47542	7.31911	7.27334	7.2795	7.10413	7.34681	7.43045	7.42708	7.37029	7.20344	7.28205	7.27697	7.36059	7.65251	7.47067	7.50286	7.60227	7.22243	7.32411	7.47149	7.52364	7.50568	7.24938	7.43701	7.50177	7.19131	7.45714	7.34863	7.49774	7.45417	7.45478	7.28798
ARID3A	7.74102	8.43409	8.66448	8.22573	8.72302	7.97577	8.56788	8.14985	9.25233	8.69901	9.31586	9.04853	10.1157	8.37602	7.98376	8.35941	11.872	8.389	8.34467	8.61724	11.164	10.0029	7.82768	9.00672	11.0234	8.09215	10.1404	9.10954	11.094	9.25006	10.0991	9.5238
ARID3B	7.68758	7.85048	7.88709	7.45592	8.27508	7.42141	7.62129	7.65149	7.84113	7.55352	7.81148	7.53391	7.6384	8.19162	7.64435	8.02862	8.14608	8.14547	7.84071	8.06926	8.03318	7.91476	8.27559	7.69701	8.28026	8.75925	8.06628	7.55288	8.03167	7.7051	8.07429	8.38552
ARID3C	7.06651	6.94204	7.05388	7.07007	6.96948	6.86707	6.94836	7.03561	7.11521	7.06982	7.04845	7.02401	7.09769	7.03924	7.03208	7.00096	7.02999	7.07035	6.94576	6.99081	7.04014	7.05015	6.97552	7.02392	6.98022	7.05923	7.00011	7.02849	7.07531	7.04259	6.97058	7.02203
ARID4A	7.46552	7.31464	7.23611	7.30628	7.39067	7.21944	7.3142	7.33382	7.20065	7.26865	7.29665	7.18788	7.45596	7.6783	7.71489	7.65623	7.52879	7.37141	7.5039	7.61249	7.33234	7.39655	7.32661	7.54728	7.52083	7.50125	7.42357	7.34863	7.48257	7.19962	7.14129	7.14724
ARID4B	7.54953	7.23457	7.56915	7.60145	7.49873	7.23283	7.33799	7.35994	7.13546	7.13701	7.47738	7.14747	8.03418	7.70493	7.93728	7.49103	7.44663	7.60212	7.44185	7.68901	7.26941	7.25959	7.3698	7.83414	7.44017	7.9261	7.52653	7.8717	7.25952	7.50741	7.53658	7.37688
ARID5A	7.10719	7.2261	7.67816	7.0727	8.08257	7.28201	7.13095	7.13412	7.13078	7.27125	7.19226	7.20224	6.96904	7.00623	7.07077	7.13062	7.12528	7.19636	7.04666	7.08714	7.01184	7.11821	7.20223	7.05165	7.10331	7.01368	7.35283	7.00047	7.13608	7.18566	7.34424	7.16046
ARID5B	9.51928	8.98653	9.65128	9.43237	10.1406	8.91959	8.90094	8.81591	9.31799	8.78152	9.01069	8.67012	9.17371	8.80412	9.798	10.1149	9.54625	8.33424	9.31218	9.05754	8.90351	10.3239	8.57696	9.23211	9.53398	8.04019	8.94962	9.29477	9.31318	8.5175	8.61212	8.51412
ARIH1	7.46993	7.35857	7.63691	7.7121	7.80032	7.44578	7.46306	7.44156	7.42431	7.43162	7.46695	7.32489	7.2217	7.2297	7.27006	7.43066	7.85538	7.49809	7.49776	7.36729	7.38568	7.34828	7.98872	7.64422	7.47712	7.99651	7.58438	7.2161	7.41102	7.34136	7.15081	7.23571
ARIH2	8.71112	8.71425	8.66215	8.56328	8.66224	8.44004	8.59091	8.60319	8.58354	8.54352	8.42302	8.75807	9.03886	8.82475	9.17958	8.52704	9.16389	9.20211	9.13766	9.06846	9.42398	9.0994	9.48263	9.02015	9.32977	8.67053	8.83585	8.7379	8.69344	9.0566	8.95819	9.49238
ARL1	9.70054	9.50889	8.74794	9.0922	8.70325	9.37599	9.44395	9.10909	8.98188	9.05853	8.92986	9.1384	8.602	9.08523	8.83473	9.09863	8.93459	8.55559	9.20267	8.89732	8.68822	8.70207	8.57216	8.98215	8.56455	8.26715	8.7548	8.79667	8.745	8.91663	8.64443	8.87428
ARL10	6.95611	6.93601	6.89476	6.98883	7.01021	6.96834	6.86846	7.01384	6.96092	7.05675	6.82416	6.989	6.93921	6.90447	6.94086	6.99485	6.92517	6.91249	6.92593	6.9241	6.94185	6.92173	6.92427	6.93127	6.95275	6.90141	6.9167	6.94154	6.92812	6.94102	6.93153	6.95286
ARL11	7.08411	7.06603	7.01719	7.06746	6.98665	6.98566	6.86991	7.13412	6.87146	6.99781	6.97224	6.96324	6.97281	7.00352	6.99076	7.08018	6.98762	6.92267	6.95924	6.95643	7.02459	6.94294	6.91574	6.98011	7.01129	7.18555	7.0222	6.98804	7.01486	7.00184	7.0242	7.01142
ARL13A	7.10447	7.05314	7.07255	7.1113	6.90298	7.10751	7.07033	7.08355	7.05017	7.04799	7.13379	7.0254	7.12793	7.0758	7.15741	7.21088	7.10159	7.10725	7.07951	6.95705	6.98398	7.04181	6.98278	6.96437	7.02207	7.03833	6.98824	6.96248	6.97239	7.01524	7.05182	7.06727
ARL13B	7.04763	7.04447	7.15441	7.06485	7.10413	7.26472	7.09345	7.07354	7.10587	7.02007	7.01646	7.03091	7.07187	7.1676	7.01626	7.17075	7.21525	7.08418	7.12056	7.21803	7.11389	7.1195	7.14386	7.20926	7.19478	7.09019	7.23761	7.01059	7.31003	7.09998	7.00863	6.99135
ARL14	9.88824	8.58954	7.05852	9.14532	7.10665	9.19645	8.7681	9.37438	8.32066	8.8217	8.63173	8.13415	8.4055	10.269	8.1942	9.77264	8.02131	8.86074	8.24554	8.42311	7.7456	7.81098	7.10325	7.89991	7.10173	8.61987	8.39185	7.9332	8.90557	8.62695	8.66829	8.45867
ARL15	7.29005	7.4019	7.26045	7.30628	7.30986	7.30857	7.22967	7.22083	7.46183	7.24502	7.42016	7.28363	7.28307	7.14888	7.28444	7.1207	7.39946	7.45944	7.22049	7.18756	7.169	7.17198	7.14016	7.14984	7.14302	6.96627	7.18009	7.15133	7.24407	7.19962	7.08787	7.09239
ARL16	11.2757	10.9206	12.1387	12.0112	12.0444	10.999	10.8964	11.4963	11.0867	11.2501	10.7364	10.9633	12.5405	12.6229	12.9209	12.2688	12.4892	11.6903	12.0992	12.6403	11.6529	11.501	11.96	12.9363	12.5481	12.856	12.4397	12.148	11.7971	12.935	13.0965	12.6114
ARL17B	7.13708	7.59862	7.45142	7.48695	7.28235	7.16596	7.39785	7.46246	7.56572	7.13419	7.35436	7.64844	7.35117	7.2127	7.30769	7.28469	7.20496	7.19488	7.26503	7.20689	7.46201	7.24653	7.30025	7.17412	7.40077	7.37834	7.23174	7.08618	7.23608	7.46761	7.23376	7.76499
ARL17A	7.14523	7.06032	7.11872	7.12076	7.27624	7.14392	7.09091	7.07479	7.10432	7.03921	7.11021	7.1611	7.22618	7.29974	7.42921	7.16715	7.23347	7.31346	7.19347	7.30971	7.36863	7.38173	7.37807	7.34863	7.65249	7.52383	7.20129	7.2987	7.25811	7.19062	7.30974	7.21388
ARL2	9.62098	9.99926	10.061	9.97823	10.3178	9.50401	10.0488	10.2091	10.1931	9.7304	10.4356	10.1971	10.4327	9.63731	10.1236	9.85117	10.1905	10.1609	9.61893	9.38327	10.2522	10.2548	10.1515	9.33644	10.4098	9.9626	10.2864	10.4616	9.66228	9.98923	9.94966	9.70863
ARL2BP	9.01298	9.09117	8.81783	8.87684	8.74853	9.00621	8.84521	8.80984	9.28499	9.14972	9.31672	9.00781	9.39554	9.3308	8.9819	9.5795	8.84585	8.83426	9.38941	9.15647	9.05022	9.12685	8.34382	9.23581	8.78763	8.93592	8.96365	9.62513	9.63877	9.13346	9.03231	8.4533
ARL3	7.255	7.2666	7.37768	7.25917	7.26707	7.24721	7.22629	7.17745	7.31639	7.07417	7.34477	7.69067	7.08321	6.98548	7.22195	7.06592	7.11119	7.12929	7.18987	7.02563	7.11389	7.25819	6.99537	7.34802	7.26026	7.16457	7.0783	7.05117	7.05789	7.2504	7.26128	7.38809
ARL4A	8.88471	7.95025	7.37468	8.54164	7.43629	8.02396	8.02121	8.59301	8.27054	9.17036	8.9673	8.42403	8.72894	9.19377	8.09162	9.09338	8.67824	8.14752	8.45673	8.87815	8.50322	8.74188	7.89008	8.65373	7.92456	7.71582	8.35557	8.53261	8.46798	8.00683	7.79199	7.80724
ARL4C	7.28876	7.10918	7.23611	7.22636	7.18028	7.30857	7.12972	7.0798	7.04709	7.09722	7.16689	7.13745	6.91984	7.13171	6.94928	7.1563	6.98877	7.03864	7.28338	7.29806	7.00644	7.08231	7.08788	7.47228	7.07397	7.03406	7.16808	7.03229	7.16251	7.19308	7.1298	7.28609
ARL4D	7.15608	7.14003	7.07412	6.9783	6.99509	7.01628	7.09091	7.04705	7.0302	7.00377	7.00484	7.06081	7.14835	7.09901	7.17748	7.02387	7.06537	7.12093	7.06358	7.06353	7.10063	7.12142	7.11895	7.21858	7.06946	7.26813	6.99861	7.0659	7.09981	7.13679	7.08787	7.00278
ARL5A	8.57409	8.96237	8.26354	8.46989	8.24492	8.86136	8.51085	8.44943	8.50092	8.49798	9.09624	8.5668	8.13746	8.43889	8.33134	8.64337	8.92227	8.20226	8.37755	8.45733	8.84961	8.45558	8.15891	8.5471	8.30441	8.21902	8.76359	8.00467	8.38127	8.23922	7.74141	7.79065
ARL5B	7.56376	7.67754	7.80524	7.60851	8.07462	7.5447	7.4876	7.60406	7.54601	7.49326	7.6409	7.66632	7.63093	7.42732	7.60036	7.80059	7.60626	7.56187	7.38586	7.54815	7.42057	7.58826	7.46183	7.36095	7.38742	7.89703	7.80258	7.65675	7.5053	7.23949	7.28398	7.2621
ARL6	6.8992	6.91028	7.09309	6.95769	7.01531	6.92702	7.02132	7.04325	7.07638	6.94506	7.01903	7.15863	6.96904	6.97374	6.91036	6.99485	7.02087	6.99285	7.07562	7.00918	7.07526	6.93255	7.00929	6.95553	6.92409	6.94964	6.97822	6.98377	6.981	7.06136	7.04776	6.98472
ARL6IP1	10.7959	11.0303	10.3386	10.9725	9.68729	11.71	10.8277	11.2107	11.0031	11.4877	11.0831	11.3698	11.8802	11.418	11.468	12.5012	11.4338	11.4098	11.4123	11.3252	11.4075	11.5906	10.5329	11.6829	11.3467	11.1088	11.6049	11.9668	12.3739	10.9565	9.55291	9.89911
ARL6IP4	8.84943	8.81604	8.8512	9.00188	9.35065	9.03487	8.60139	8.80404	9.10643	8.70153	8.52024	8.42556	8.51214	8.15084	8.24568	8.23978	8.394	8.74234	8.35777	8.19345	8.43509	7.91476	8.87245	8.26793	8.46052	8.47335	7.94762	8.8403	8.38722	8.35977	8.5661	8.93097
ARL6IP5	10.371	10.4206	10.6678	10.2195	10.9598	10.8804	10.0615	10.6641	10.0264	10.2912	10.7031	10.428	9.69073	10.1387	10.6146	10.621	10.4113	10.2317	10.5825	10.6701	9.70936	9.43216	9.51977	11.322	10.2747	10.2905	10.0946	9.99293	9.64001	9.69357	9.26346	9.14318
ARL6IP6	8.30839	8.41304	8.26599	8.16062	8.76926	8.86412	8.5253	8.35885	8.39136	8.42051	8.54475	8.39516	7.99334	8.24525	8.04401	8.32273	8.30377	7.94983	7.86452	8.04251	8.39508	8.67385	8.07755	8.23795	8.34572	8.02587	8.5011	8.0521	8.73768	8.46985	8.20925	8.02016
ARL8A	7.0003	6.92846	7.082	6.96578	7.04604	7.01506	6.99137	6.9339	7.05478	7.17743	7.00613	7.00171	6.97409	6.95791	6.9718	7.02127	6.97553	6.99926	6.98435	6.95705	7.05278	7.00703	7.00578	7.03691	7.02503	7.07029	7.01378	7.01997	6.99238	7.10849	7.04369	7.02397
ARL8B	8.97203	8.67049	8.77463	9.00007	8.79191	9.04324	8.46032	8.70814	8.47907	8.93364	8.94925	8.72983	9.07397	9.00983	8.83123	8.83807	9.32332	8.88467	9.49813	9.28359	9.2586	9.23714	9.00589	9.4299	9.19472	8.98208	8.81864	8.9743	8.96171	7.98784	7.87376	8.16773
ARL9	7.13437	6.90268	7.6439	7.03517	7.06442	6.98319	8.01733	6.97226	6.95471	6.8191	7.1127	6.91938	6.91159	6.94671	7.26084	6.97094	7.42899	7.43199	6.95856	6.95461	6.92805	6.99128	7.01995	7.13646	6.92956	6.96735	6.9549	6.98209	6.98027	7.09712	6.91606	7.20689
ARMC1	8.64504	8.66773	8.54485	8.64255	8.65281	8.22634	8.51237	8.71885	8.66186	8.45111	8.97571	8.67272	8.87767	8.56279	9.53467	8.9068	8.74325	9.12096	8.87053	8.80327	8.87976	9.00572	8.95693	8.62782	8.8304	8.88006	8.64522	9.19178	8.99441	9.03862	8.14935	8.67404
ARMC10	9.15714	9.96123	9.07513	9.519	8.88372	10.3307	9.51088	9.70027	9.45162	9.87702	9.6671	10.1292	8.93187	8.52239	8.33481	9.08016	8.87801	8.76839	9.15816	8.26907	9.10917	9.55098	9.45719	8.68221	8.99528	9.07744	8.69759	9.0116	9.05255	9.37251	9.00569	9.19694
ARMC2	7.06246	7.13871	7.05079	6.98135	7.189	6.98196	7.05333	6.99185	7.22523	7.15244	7.17418	7.0715	7.39236	7.18319	7.15885	7.07372	7.1345	7.04837	7.06685	7.13419	7.21448	7.1799	7.06603	7.54906	7.29362	7.07516	7.35679	7.0228	7.11222	7.21014	7.32415	7.15436
ARMC3	6.9136	6.92544	6.93032	6.9903	6.85583	6.87093	6.94976	6.94189	6.86668	6.85536	7.01517	6.85632	6.93824	6.96295	7.04658	6.98655	6.93902	7.07315	6.97201	6.96913	7.02459	6.93137	6.92551	6.96868	6.98022	6.93418	6.93612	6.92765	6.9468	6.98127	6.95552	6.96311
ARMC4	6.99484	7.03428	7.04004	7.00455	7.07774	7.01019	6.98587	6.87858	6.97949	6.91751	6.86726	6.94874	6.9505	6.89545	6.92673	6.9208	6.90626	6.95904	6.92251	6.92323	6.90551	7.00367	7.1088	7.03134	6.91645	6.93048	7.0176	6.8927	7.08111	6.94943	6.95119	7.0298
ARMC5	7.21397	7.4634	7.32725	7.32608	7.32811	7.50259	7.48219	7.43483	7.49683	7.48359	7.47454	7.26803	7.66785	7.20185	7.30126	7.32963	7.91965	7.63761	7.27344	7.42768	7.35203	7.3984	7.50157	7.14073	7.20653	7.09361	7.40753	7.60615	7.42062	7.52394	7.5056	7.77848
ARMC6	7.55768	7.89969	7.66688	7.78222	7.58475	8.037	7.85757	7.70655	8.07721	7.63121	7.62716	7.71809	7.77323	7.58439	7.47184	7.57036	7.84235	7.84879	7.4588	7.50227	8.02533	7.82089	7.88157	7.44128	8.00377	7.71945	7.5651	7.68349	7.55493	7.69019	7.99359	8.17104
ARMC7	7.95718	7.90798	7.78235	8.24074	7.74909	7.89642	8.0673	8.0751	7.83856	7.87628	7.76093	7.75538	8.00288	7.89787	8.06388	7.73981	7.69311	7.91429	7.764	7.91502	7.76816	7.49937	8.18391	7.39476	7.52191	7.5058	7.62689	7.82657	7.61882	7.98059	7.92792	8.302
ARMC8	7.53821	7.41016	7.58775	7.39844	7.50137	7.47593	7.43987	7.42513	7.38131	7.55453	7.44382	7.6854	7.26147	7.42732	7.2328	7.31003	7.22844	7.49865	7.22442	7.27545	7.58206	7.38498	7.55252	7.28713	7.25106	7.44487	7.39229	7.21344	7.5366	7.52394	7.48835	7.33796
ARMC9	7.11806	7.02989	7.13977	7.19885	7.21262	7.09208	7.19888	7.04959	7.15103	7.03921	7.14734	7.19747	7.03133	6.96091	6.98375	6.98424	6.96252	6.98572	7.05692	6.95402	7.02734	6.92619	7.01106	6.98332	7.08188	6.95989	7.0412	6.95534	7.07088	7.06649	7.0589	7.06827
ARMCX1	7.55971	7.34556	7.81307	7.17957	7.8924	7.27879	7.33491	7.28522	7.28408	7.08428	7.39085	7.24194	7.07187	7.43989	7.10831	7.33503	7.46669	7.02791	7.55076	7.25934	7.39768	7.32403	7.18174	7.69533	7.18213	7.00851	7.15621	7.18564	7.37143	7.3886	7.25599	7.11063
ARMCX2	7.73589	7.50192	8.39323	7.81812	8.60409	7.46051	7.66351	7.61877	7.90161	7.39125	7.67715	7.32702	7.1009	7.35152	7.56856	7.62257	7.54706	7.23514	7.94057	7.4778	7.44283	7.35247	7.64179	8.40578	7.25701	6.95573	7.24749	7.22336	7.49285	7.3959	7.3359	7.36642
ARMCX3	7.80803	7.27359	7.35197	7.60951	7.11948	7.54638	7.42001	7.32639	7.40571	7.64144	7.59574	7.93105	7.90922	7.89679	8.28838	7.74067	8.23822	7.3633	8.2672	7.9186	8.41203	8.20234	7.57506	8.29252	7.13003	6.95369	8.07583	7.81647	8.35254	7.42199	7.65977	7.54254
ARMCX4	7.11398	6.9855	6.97926	7.02998	7.01874	7.11813	7.02671	7.11577	6.97331	7.01416	7.06495	7.10688	7.71171	7.28619	7.56967	7.17911	7.56512	7.17307	7.32411	7.26063	7.1885	7.43386	7.15192	7.44189	7.09285	7.0801	7.09782	7.32784	7.061	7.23085	7.22837	7.11367
ARMCX5	7.9488	7.99138	7.56915	7.91129	7.25183	7.93223	7.80027	7.86726	7.98641	7.89835	7.85246	8.12888	7.76463	7.53881	8.09	7.62165	7.99899	7.58242	7.6187	7.64579	7.87965	7.80142	7.40956	7.50066	7.83067	7.03977	7.53654	7.80954	7.70088	7.35622	7.39091	7.28133
ARMCX6	7.89414	7.9231	8.24687	8.18562	7.91425	8.26241	8.14639	7.98803	7.94616	8.47118	8.27197	8.77458	7.86936	7.66607	7.6241	7.49202	7.59907	7.512	7.88266	7.62504	8.03094	7.99013	7.69087	7.88816	7.12291	6.97393	7.74259	7.65828	8.11531	7.94327	8.26724	7.92133
MANF	11.0351	10.4142	11.0142	11.1435	11.0305	10.8679	11.0178	10.718	11.5609	11.2104	11.55	11.3481	11.0102	10.8502	10.7058	11.2688	10.6773	12.1396	11.1086	11.6484	10.8272	10.5073	11.0831	10.574	11.0333	11.8748	11.2274	10.8334	10.8967	10.8481	10.3605	11.4529
ARMS2	7.00302	6.984	7.0324	6.97522	6.99845	6.9371	6.99275	6.99185	6.95316	7.00674	6.86313	6.97903	7.04746	7.00217	6.97701	6.9527	7.03918	6.9866	6.95393	7.0325	6.99069	6.96236	6.92057	6.95041	6.99517	7.00345	6.9426	6.93264	6.97664	7.03521	7.01488	7.03761
ARNT	7.46552	7.18524	7.13814	7.2016	7.11173	7.28523	7.30686	7.23807	7.13234	7.14404	7.31988	7.33445	7.32245	7.58439	7.50659	7.36181	7.43341	7.36268	7.429	7.39371	7.55278	7.28247	7.38629	7.45711	7.30023	7.17217	7.5856	7.34193	7.37189	7.12145	7.26567	7.11977
ARNT2	7.35033	7.33791	7.31	7.13571	7.56268	7.00408	7.61489	7.47555	6.9949	7.01712	7.01259	7.04323	7.02339	7.15512	7.22467	7.13678	7.2244	7.10552	7.30341	7.12342	7.10138	7.1387	7.11194	7.19032	7.0369	7.42535	7.43265	7.0521	7.0775	7.07458	7.05991	7.08734
ARNTL	7.25893	7.16353	7.52962	7.14526	7.25487	7.60035	7.23975	7.19636	7.15881	7.37706	7.36176	7.32169	7.17317	7.52557	7.01006	7.57792	7.26123	7.15833	7.4141	7.65814	7.15326	7.14227	7.13942	7.40642	7.18388	7.14204	7.28233	7.13325	7.18042	7.32867	7.34757	7.4552
ARNTL2	7.10447	7.02256	6.95945	7.06485	6.9484	7.11931	6.99823	6.93923	7.25261	6.99035	7.11146	7.0405	6.91828	7.05585	6.9718	6.98772	6.92401	7.05898	6.99338	6.95893	6.94308	7.01975	7.06344	7.02948	6.98795	7.00345	7.00388	6.98209	6.99709	7.01732	6.92933	6.96779
ARPC1A	10.2975	10.9352	10.4318	10.9823	10.5427	11.0961	10.5452	10.8287	10.6087	11.0068	11.2411	11.0056	10.8693	10.1617	10.2103	10.3536	10.4585	11.0822	10.8074	10.1315	10.4033	10.6755	11.1213	9.95013	10.1	10.9094	10.3435	10.4975	10.717	10.6232	11.1017	11.3897
ARPC1B	7.73159	8.23794	8.84583	8.42287	9.21172	9.2831	8.01844	8.444	8.5695	8.16333	8.97056	8.69946	8.03031	8.02878	7.49278	8.32394	7.75244	7.97792	8.55226	8.24568	7.94676	8.15539	8.06475	7.85614	8.13451	7.4982	8.07424	8.39199	8.03133	8.63967	8.22853	8.93169
ARPC2	12.2429	11.9639	12.6796	12.0375	12.7841	12.6817	12.2203	12.129	12.1946	12.2681	12.2624	12.3803	11.4091	11.8795	11.3605	11.8087	11.6683	11.621	12.0499	12.3855	11.8615	11.904	11.5371	11.9791	11.7449	11.7808	11.8565	11.4757	11.6945	11.9434	11.7603	11.9594
ARPC3	10.9639	11.3145	11.3517	10.53	10.3606	10.9134	10.8477	10.9754	10.6496	11.4177	11.3072	11.4605	9.89594	10.8476	9.6008	10.8677	10.3666	9.91854	11.005	10.8051	10.634	10.8754	10.0412	10.5456	10.3952	9.34773	10.8291	10.5278	10.9071	10.8223	10.5448	10.5919
ARPC4	10.123	10.3797	10.7215	10.3143	10.9558	10.3622	10.3035	10.4317	10.4437	10.6899	10.5079	10.6668	10.3193	9.87354	9.98119	9.77775	10.016	9.87572	9.7018	10.2273	9.43651	9.41014	9.40528	9.12974	9.4708	9.60756	9.5682	9.90184	9.38472	10.2084	10.3958	11.0754
ARPC5	11.0451	11.0693	11.2378	10.7098	11.4867	11.5571	11.017	10.8431	10.8274	11.0564	11.4337	11.2663	11.1559	11.1784	11.1678	11.4432	11.2571	11.4946	11.221	11.4714	10.6308	10.9364	10.2847	11.7186	10.8299	11.085	11.2984	11.2399	10.9919	10.6184	10.9126	10.5221
ARPC5L	9.0583	9.74271	9.41077	9.54878	9.3491	9.93325	9.34468	9.38901	9.1986	10.0735	9.45444	9.38916	9.50252	8.67775	8.69372	9.13787	9.30383	9.28566	8.76207	9.16623	9.16565	9.28694	9.73609	8.78903	9.08859	8.98645	9.21774	9.25145	9.48447	9.77353	9.86289	10.5108
ACTRT3	6.99621	7.30677	7.19037	7.36854	6.99677	7.14159	7.24309	7.40052	7.29739	7.3008	7.28993	7.31418	7.23063	6.98919	6.9718	6.92472	7.27198	7.18894	7.09805	7.01783	7.30853	7.25166	6.93187	7.09953	6.99702	6.93794	7.30236	7.34071	7.33009	7.13142	7.19746	7.07828
ACTRT2	6.94205	7.09546	7.02783	7.06225	6.97983	6.97082	6.99959	6.99315	7.00719	7.05675	7.04208	7.03091	7.03133	7.03775	6.97834	6.93207	7.10641	6.99105	6.9993	7.03545	7.01637	7.0518	7.03338	7.13931	7.08869	7.02985	7.01454	6.97394	7.01486	6.94102	6.94139	6.99515
ARPP19	9.20725	9.38511	9.07691	8.98514	9.2207	8.95612	9.26869	9.4118	9.19196	8.76812	9.18433	8.99627	9.06391	9.28754	9.50048	9.50118	10.3932	9.86555	9.45514	9.30911	9.13619	9.3071	9.42489	9.84208	9.39121	9.84956	9.83174	9.20828	9.74807	8.81953	8.92252	9.45119
ARPP21	7.08954	7.08853	6.99748	7.05836	7.03289	7.01506	7.00505	6.99704	7.01486	6.90826	6.99706	7.01708	6.93824	6.98306	6.99949	6.94612	6.95698	7.05898	6.95789	7.04914	7.0182	6.91955	7.05472	7.023	7.01813	7.10402	6.99861	6.91989	6.96289	7.02993	6.96522	6.94728
ARR3	6.97005	6.98102	7.01567	6.98735	6.98665	6.95963	7.23752	6.9525	6.92822	7.01416	6.96698	7.02263	6.92389	7.02598	6.99801	6.93981	7.02607	6.94362	6.97053	7.01013	6.91446	6.97861	6.96317	6.92268	6.99243	6.99362	6.92263	6.94093	7.01815	7.00695	6.94139	7.00757
ARRB1	8.10637	7.84237	8.2848	7.81732	7.77706	7.76313	7.90035	7.99757	7.82208	8.39718	8.16579	8.10457	8.45572	8.11181	8.42103	7.86171	7.76332	7.84496	7.91582	7.95096	7.6198	8.43135	7.61259	7.4886	7.78405	7.75842	7.54941	8.02172	7.42108	7.63563	7.59736	7.50365
ARRB2	7.39005	7.02843	8.01715	7.16582	8.01201	7.47142	7.22516	7.39652	7.29001	7.16498	7.20303	7.3131	7.24246	7.13639	7.32937	7.31331	7.19978	7.06847	7.2021	7.22583	7.39119	7.24466	7.16701	7.14915	7.35513	7.6065	7.30103	7.16733	7.72309	7.26891	7.22476	7.25531
ARRDC1	7.37696	7.67674	7.1155	7.32345	7.16879	7.97044	7.40077	7.57993	7.33798	7.97193	7.6016	7.60433	7.62017	7.44406	7.29868	7.20971	7.50355	7.38131	7.37048	7.20952	7.40067	7.57334	7.39622	7.22291	7.37851	7.40379	7.37567	7.4566	7.40414	7.6214	7.64696	8.17888
ARRDC2	8.10394	7.91872	8.72615	7.94921	8.69866	7.8531	7.93018	8.09974	7.76985	7.68041	7.77574	7.73548	7.66785	7.6965	7.36079	7.51852	7.60944	7.37637	7.72377	7.70342	7.62718	7.6484	7.46629	7.51027	7.36682	8.20858	7.6345	7.50792	7.61205	7.69455	8.22944	8.34075
ARRDC3	7.27067	7.20029	7.18382	7.148	7.31595	7.01872	7.19308	7.194	7.14792	7.42708	7.28993	7.36573	7.21871	7.30273	7.29222	7.61613	7.24743	7.22952	7.24737	7.29612	7.35102	7.23482	7.24874	7.7071	7.37239	7.21057	7.47252	7.18007	7.27355	7.20611	7.25511	7.06926
ARRDC4	7.4622	7.30677	7.38513	7.22636	7.0441	7.21607	7.12231	7.60817	7.05786	7.13842	7.68716	7.30553	7.2082	8.28954	7.29997	7.26908	7.85333	7.64061	7.44904	7.84506	7.30904	7.11102	7.10005	7.97569	7.54248	7.41213	7.92802	7.32291	7.30956	7.22611	7.01696	7.08936
ARRDC5	6.99894	7.00631	6.99445	6.92711	7.0403	6.92955	7.12107	6.95383	7.03788	6.95266	6.98142	6.93412	6.94626	7.17384	6.95949	7.19449	7.01701	7.09851	7.0959	7.33302	6.95888	7.05344	7.03427	7.12922	6.97142	7.10578	6.98175	6.95603	6.97169	7.03415	7.08886	7.07026
SRRT	9.77028	10.1964	9.8647	10.0478	10.1427	10.0217	10.2572	10.2044	10.2363	10.0127	10.0305	10.213	11.2233	10.3112	11.0387	10.7714	11.0165	11.4759	10.6137	10.4576	11.0644	11.1183	11.4827	10.7364	10.8813	10.9902	10.7581	10.7369	11.0687	10.9693	11.1076	11.4675
ARSA	7.48849	7.53362	7.71883	7.65457	8.3062	7.32734	7.61329	7.75666	7.6051	7.66429	7.70763	7.55391	7.42458	8.15634	7.48001	7.55134	7.49334	7.54151	7.70149	7.40334	7.32981	7.41777	7.49993	7.34678	7.46557	7.85151	7.40405	7.57439	7.24172	7.52394	7.64764	7.8061
ARSB	8.02129	7.58733	8.13827	7.62936	7.92902	7.41093	7.7232	7.53958	7.79453	7.4041	7.73937	7.29901	7.08805	7.41889	7.54291	7.34257	7.36757	7.35325	7.50543	7.6838	7.31411	7.18094	7.33812	7.28407	7.22025	7.26243	7.50682	7.26656	7.45108	7.35992	7.24803	7.48284
ARSD	9.48787	9.14547	8.50404	9.22501	8.2761	8.92649	9.43011	9.33001	7.91749	9.45538	8.73376	9.28973	9.79343	9.66088	10.3265	8.77959	9.01204	8.07161	9.3908	8.77372	9.67097	8.41368	9.95238	9.18674	8.3247	8.15985	9.45381	9.8794	9.67568	9.42632	9.19022	8.40304
ARSE	7.8263	8.21449	7.32881	8.15522	7.06877	8.41428	8.31402	8.12035	8.31017	7.88631	8.23459	8.37994	8.09976	7.43571	8.35204	7.63902	7.99837	7.94588	8.25953	7.4104	8.34481	7.65395	9.23779	7.20801	8.87379	7.06234	8.70882	8.15646	8.32243	8.35058	7.68111	8.43368
ARSF	6.88615	6.89659	6.91181	6.98883	6.85583	6.90039	7.01998	6.90977	7.01947	6.96931	6.89874	6.99325	6.90482	6.95403	6.88687	6.92632	6.95788	6.91845	6.93591	6.94837	6.93416	6.90326	6.93187	6.95953	6.91423	6.90956	6.91617	6.89234	6.93839	6.98697	6.91384	6.88225
ARSG	7.12078	7.23457	7.26529	7.23322	7.53248	7.30752	7.11859	7.11823	7.07793	7.09722	7.22435	7.12608	6.94118	7.16136	7.06756	7.07631	7.1171	7.03766	7.07088	7.24391	7.11245	6.99619	7.08623	7.18776	7.1509	7.05158	7.09081	6.99329	7.06331	7.14212	7.16777	7.16553
ARSH	6.96588	7.02989	6.98534	7.02211	6.93947	7.02115	7.00369	6.90438	6.98103	7.03774	7.03058	7.08077	6.99893	6.97262	6.9718	6.94798	6.93138	6.92375	6.98596	6.94525	6.96606	6.96165	7.0643	6.95751	7.01421	7.02029	6.97199	6.99065	6.95337	6.94102	6.9855	6.95379
ARSI	6.91216	6.93752	6.9747	6.92002	6.99845	6.95089	6.91872	6.95779	7.00565	6.98135	6.94447	6.92529	6.92307	6.96091	6.89422	6.88579	6.96443	6.91897	6.90301	6.93174	6.91928	6.93797	6.92803	6.93178	6.98619	6.89981	6.91196	6.93378	6.98027	6.98033	6.98973	6.98945
ARSJ	7.51733	7.27707	7.04925	7.1617	7.06877	7.10751	7.2229	7.19165	7.11988	7.16914	7.08011	7.06081	7.10889	7.13951	7.21922	7.07372	6.95788	7.17153	7.27344	7.01977	6.97831	6.98725	7.56566	7.06603	6.97939	7.00345	7.09338	7.09384	6.95522	7.12145	7.11822	6.95286
ARSK	7.26807	7.32022	7.33813	7.15622	7.18028	7.19801	7.12107	7.20105	7.30473	7.09578	7.01646	7.24194	7.01248	7.14263	7.0819	7.09807	7.08565	7.05706	7.00793	7.09233	7.22338	7.04932	7.20492	7.1728	7.06579	7.17027	7.06595	7.15428	6.99394	7.10093	7.0211	6.96405
ART1	7.15879	7.0996	7.1268	7.22224	7.18318	7.12049	7.16841	7.20806	7.15259	7.08428	7.16568	7.18909	7.05234	7.12079	7.17463	7.02517	7.20289	7.19857	7.15468	7.16342	7.2239	7.18146	7.27722	7.19605	7.19136	7.36625	7.17463	7.24546	7.22852	7.22293	7.23286	7.21787
ART3	7.43185	8.65839	7.09787	7.43234	6.99677	7.04898	8.2098	7.43868	7.11521	7.05675	7.25925	7.13115	6.98747	7.16136	7.15159	7.19802	7.57246	7.08236	7.02468	6.96153	6.97206	6.96025	7.39855	6.93866	6.92956	7.6133	9.39674	6.97554	6.94168	7.94433	7.1527	6.97906
ART4	7.11806	7.08714	6.97926	7.00731	6.99845	7.067	7.05069	7.08355	7.11365	7.17743	7.03953	7.05542	7.07674	7.21425	7.08031	7.03961	7.12991	7.10812	7.14655	7.10331	7.215	7.02486	7.07285	7.06867	7.00742	7.17598	7.10895	7.19047	7.09981	7.12328	7.12209	7.09037
ART5	6.93072	7.0372	7.12034	7.02343	7.02047	6.97082	6.94556	6.88947	6.97949	6.95873	7.06622	6.98474	6.91449	6.9503	6.94188	6.9185	6.9191	6.90303	6.89517	6.97358	6.8883	6.90089	7.00228	6.97697	6.9315	6.95884	6.89973	6.94093	6.99948	6.97847	6.88237	6.99801
ARTN	7.11398	7.26543	7.05543	7.13162	6.96948	7.02115	7.12478	7.05086	7.15881	7.1939	7.16446	7.15616	7.00338	6.96823	6.96676	6.92876	6.95431	7.28972	7.13388	6.98733	6.94063	7.12396	7.18726	7.11126	7.17979	7.01896	7.05815	7.17232	7.1204	7.00083	7.10459	7.23867
ARV1	9.23988	9.01797	8.1894	8.47031	7.8941	8.94308	8.67661	8.93691	8.95864	8.60625	8.70477	8.69882	8.07677	8.86801	8.89389	8.55151	8.0566	8.56778	8.50914	8.4876	8.38859	8.37201	7.87558	8.51231	8.25385	7.80456	8.58576	8.10958	8.2323	7.97017	8.37101	8.10517
ARVCF	7.05707	6.98102	7.13652	7.14253	7.1491	7.05259	7.05465	7.05339	7.02253	7.0304	6.97618	6.99748	7.13581	7.00217	7.05789	7.09171	6.98762	6.96982	7.06193	7.01109	7.01547	7.0988	7.35673	7.00032	7.17565	7.15701	7.05307	7.13402	7.15542	7.20043	7.06393	7.15639
ARVP6125	7.12486	7.02256	7.04157	6.99466	7.00516	6.96958	7.01456	6.98534	6.97794	7.00823	6.98011	7.0003	6.95268	6.98671	6.95485	7.03303	7.00811	6.93596	7.00968	6.96421	6.95272	7.03082	6.93512	7.01747	6.9836	6.937	7.01607	6.95603	6.94797	6.96508	6.98231	6.99325
ARX	7.18177	7.20649	7.1479	7.01276	6.94305	7.24059	7.18375	7.25284	6.97176	7.09578	7.08641	7.04866	7.05886	7.18475	7.11441	7.05938	7.13106	6.99741	7.12121	7.05974	6.96754	7.03591	7.03248	7.01107	7.07664	7.11465	6.98175	7.0913	7.06938	7.07055	7.21209	7.21189
AS3MT	7.19388	7.08155	7.32413	7.0952	7.21561	7.04174	7.08836	7.03689	7.02714	7.15663	7.30887	7.41695	7.29445	7.13015	7.15596	6.98539	7.09307	7.08327	7.12635	7.00729	7.24701	6.99619	6.99708	7.21238	7.16965	7.08679	7.1696	6.91601	7.27636	7.09423	7.15554	7.15538
ASAH1	8.10577	8.16859	8.14993	7.65839	8.76705	7.98529	7.72899	8.08079	7.92845	8.09604	7.94746	8.24505	7.29587	7.67464	7.38307	7.5732	7.39494	7.52521	7.55836	7.46454	7.2465	7.29742	7.44271	7.29142	7.76007	7.85462	7.40362	7.30369	7.34267	7.6555	7.51526	7.48595
ASAH2	6.99894	7.05458	7.07255	7.01005	6.95372	7.00897	7.03475	7.02283	7.05171	6.98435	6.98795	6.9618	7.06374	6.95692	6.97967	7.02909	7.09429	7.01629	6.98923	6.92976	7.05099	6.97404	7.03427	6.97543	7.08275	7.04122	7.08757	6.9603	7.0239	6.99283	7.00654	6.99515
ASAH2B	6.92361	6.91483	6.91799	6.96896	6.91589	6.97082	7.01862	6.94056	6.95161	6.92519	6.94979	6.98474	7.03293	6.96504	7.01315	7.12567	6.95698	7.14962	7.03881	6.99526	6.98984	6.94549	7.00929	7.00565	6.94253	6.94567	6.99117	6.94405	7.01979	6.93025	6.94248	6.94078
CLMP	7.42842	7.12406	7.80622	7.27815	7.79071	7.12284	7.05596	7.0823	7.33655	7.03627	7.16932	7.0939	6.93824	7.06656	6.99801	7.05017	6.94278	6.94101	7.2381	7.05783	6.96754	6.94874	6.90696	7.60084	7.05923	6.87559	7.09845	6.97236	7.09166	6.97663	7.14606	7.41432
ASAP1	9.20835	8.57054	10.2298	9.85238	10.107	8.88817	8.91654	8.37032	9.30064	8.58006	9.74766	9.40209	9.79367	9.25651	9.42865	9.34228	9.66344	9.1697	9.86189	9.79806	10.3786	9.39101	9.29155	10.2486	9.49328	10.0349	9.60063	9.70669	10.1872	9.57486	8.99192	9.8471
ASAP1-IT1	7.07463	6.9855	6.94874	7.06095	7.02572	6.97949	6.98174	6.95647	6.93291	6.97534	7.0459	6.97474	7.10569	7.21425	7.15014	7.03566	7.11356	7.23654	7.20512	7.34855	7.40366	7.24466	7.17266	7.05529	7.15917	7.19131	7.14825	7.0913	7.05945	7.08939	7.04979	6.98756
ASAP2	8.01801	7.95692	7.43024	7.91773	7.29459	8.3077	8.14888	7.87674	7.5703	8.29675	7.9545	7.94385	9.07667	8.97273	8.63057	8.71269	8.51943	8.59542	8.77902	8.63648	8.50785	8.55154	8.15785	8.56993	8.42577	8.09057	8.27302	8.26224	8.75336	7.63112	7.81634	7.80951
ASAP3	8.68837	8.14717	8.21532	8.08421	8.46324	7.62626	8.21075	8.83638	7.82731	8.44731	7.8368	7.7326	7.71071	9.20915	8.74801	8.29698	8.02684	7.92758	8.71953	8.9725	7.33486	8.30574	7.65717	8.84822	7.31404	7.73974	7.51102	7.67093	7.90548	7.8261	8.04564	7.89756
ASB1	7.56679	7.64174	8.08583	7.88283	7.64357	7.60748	7.87033	7.777	7.87971	7.68041	7.4698	7.84402	8.39896	7.64009	8.31949	7.75265	8.1226	8.3741	8.15115	7.95146	8.39213	8.08798	8.15785	8.19886	8.34537	7.89506	7.89524	8.22782	7.87983	8.15145	8.53866	8.36027
ASB10	7.0071	7.02256	7.00203	7.03258	7.06659	7.02236	7.03876	6.96964	6.91882	6.99632	6.97618	6.99183	7.01248	7.12703	7.01006	7.03961	7.00068	6.96744	6.9669	6.98311	7.08183	6.96378	7.16203	6.97015	6.97375	6.96519	7.02526	7.00596	7.09166	6.93304	7.02936	6.96873
ASB11	7.04224	6.95257	6.95027	7.03517	7.00853	6.9671	6.99137	6.97095	7.00872	7.11151	7.0738	6.99466	7.04909	6.97374	6.97701	6.94798	6.93073	7.02305	7.0229	7.04329	6.9924	7.06154	6.94727	6.95953	7.07397	6.9578	7.01454	7.03703	6.98472	6.9794	7.01592	7.0593
ASB12	7.14116	7.07028	6.98838	6.89264	6.88994	6.98566	6.99	7.09227	6.93915	7.03481	6.91094	6.89407	7.15147	7.01314	7.04173	6.94798	6.98422	6.9651	7.01231	6.97434	7.09682	6.94678	6.95579	6.95294	6.95986	6.98416	7.06944	6.92291	6.95337	6.95101	7.10557	7.04251
ASB13	7.80723	8.03426	7.6275	7.7112	7.55521	8.03899	7.85436	7.96867	7.91907	8.0094	7.7841	8.23854	7.99812	7.72879	7.66749	7.77384	7.7089	7.82608	7.58562	7.44679	7.84099	8.0739	7.65865	7.62175	7.66745	7.79353	7.82023	8.0981	7.62768	8.11165	8.26012	8.01687
ASB14	6.96449	6.92846	6.91181	6.99752	6.86919	6.97578	6.88869	7.01126	6.91254	6.90518	6.93647	6.98331	6.91828	6.9337	6.94291	6.94798	6.93902	6.9504	6.98516	6.9314	6.92539	6.9174	6.89627	6.99507	6.99152	6.94274	6.93729	6.91008	6.99316	6.99086	6.93483	6.92781
ASB15	6.94769	6.93903	6.94107	6.9721	6.95018	6.93836	7.00642	6.91919	6.91411	6.92979	6.89738	7.00732	6.88984	6.90742	6.92849	6.91253	6.91078	6.94165	6.99005	6.91909	6.97283	6.90617	6.88865	6.91543	6.94049	6.91803	6.91564	6.90373	6.9428	6.93807	6.90715	6.92873
ASB16	7.15879	7.00927	7.07884	7.07138	7.20667	7.12872	7.03876	7.10096	7.02253	7.12004	7.27298	7.0003	7.28735	7.79161	7.27661	7.74496	7.39766	6.99558	7.173	8.63335	7.16063	7.29181	7.15988	7.43334	7.21205	7.14576	7.17413	7.33091	7.04517	7.37172	7.12306	7.33253
ASB17	7.0814	7.16868	6.9899	7.02079	7.00684	6.91817	6.90018	6.90842	6.97021	7.05529	7.01774	6.96612	7.0426	6.95403	6.94928	6.9185	7.04445	7.01821	7.03793	7.06728	7.06074	6.95541	7.03248	7.01931	7.00935	6.97843	6.96995	6.98462	6.94223	7.00083	6.98444	6.98567
ASB18	6.94769	7.08714	7.01719	7.02475	6.966	6.95963	7.01321	7.00093	7.06248	6.98285	6.98011	6.97617	7.04422	7.06196	7.04173	6.99727	7.02868	7.0058	6.92543	6.95402	7.07191	7.01125	6.96167	6.93756	7.03097	6.99972	6.99936	6.96925	6.96289	6.96681	7.01384	6.96125
ASB2	6.99347	7.13341	7.05697	6.97522	7.17739	7.03207	7.11236	7.03561	7.03788	7.09148	7.11519	7.12227	7.02974	7.07734	6.92761	6.98655	6.96443	6.94561	6.9174	7.06447	7.01456	7.00871	6.96093	7.01564	7.01617	6.94666	6.9839	6.96696	6.98852	6.95585	7.02627	6.98851
ASB3	8.38875	8.08613	8.07263	7.98813	8.20362	8.33445	8.11059	8.1852	8.03328	8.02053	8.28723	8.16293	8.03881	8.63776	8.30825	8.22951	8.31197	8.11638	8.25659	8.42494	8.36507	8.27072	8.27067	8.27806	8.46115	8.15174	8.31677	7.98577	8.58285	8.14126	7.91837	7.7555
ASB4	7.06922	6.97505	6.86825	7.04419	6.93046	7.0682	7.01592	6.88131	6.99643	7.16359	6.91499	7.03913	6.9505	6.96399	7.05628	6.9731	6.94202	7.03474	7.16866	7.05591	6.9736	6.98725	7.06258	6.9866	7.08785	6.96843	6.96002	6.96848	7.09712	7.02047	6.97165	6.99801
ASB5	7.16014	6.97206	7.21817	7.05448	8.07595	7.00163	7.04408	6.92589	7.06248	7.05237	6.98534	6.90005	6.97537	7.06196	6.925	6.93893	6.99824	6.99285	6.96619	7.06821	6.94684	6.96593	6.96242	6.99681	6.93443	7.09705	7.02755	6.95191	6.94564	6.93734	7.04573	6.9904
ASB6	7.23259	7.4476	7.54125	7.33521	7.67057	7.4346	7.25745	7.42025	7.37994	7.51129	7.31878	7.33127	7.56714	7.29824	7.44354	7.38715	7.39856	7.38377	7.36383	7.29548	7.42702	7.4444	7.49665	7.36956	7.31792	7.39199	7.29302	7.54529	7.4352	7.68518	8.04822	7.99696
ASB7	7.06111	7.04011	7.1155	7.04419	7.07774	7.20028	7.18842	7.17982	7.06711	7.02007	7.07885	7.01012	6.96904	7.05737	7.12498	7.14291	7.12296	7.21815	7.07088	7.23488	7.09987	7.11886	7.2513	7.15875	7.15792	7.13096	7.19465	7.01059	7.22804	7.06444	7.04878	7.1888
ASB8	8.31505	8.35444	7.86337	8.0724	8.17402	7.95153	8.18791	8.31542	8.06992	8.04719	8.38267	8.21921	7.86671	8.2573	8.23685	8.44849	8.16809	7.90455	8.38532	8.43979	8.01707	8.03163	7.87344	8.0808	8.06285	7.55459	8.02358	8.11148	8.1281	7.77653	7.94406	7.90899
ASB9	7.44431	7.95328	7.3443	7.95673	6.99677	8.25633	8.33865	7.85641	8.37239	7.47818	7.62878	8.37955	7.9211	7.22662	8.23685	7.3882	9	8.00545	7.57554	7.20359	8.7412	7.62045	8.37264	7.33078	8.26838	7.74679	8.46365	7.87303	8.18904	7.56395	8.18125	8.41896
ASCC1	8.61707	8.22768	8.42942	8.34561	8.44736	8.57757	8.47409	8.60563	8.50507	8.77946	8.53419	8.81867	8.66953	8.61566	9.28452	8.71317	8.7254	8.66847	8.34155	8.66594	8.96917	8.72865	9.19343	8.9256	8.74662	8.33618	8.88051	8.85387	8.7314	8.73841	8.18125	8.2563
ASCC2	9.2916	9.43154	9.27393	9.35985	9.45824	8.73766	9.40394	9.57896	9.42627	8.95123	8.90596	9.28691	9.38894	9.85352	9.47985	9.48778	9.30651	9.86566	9.76166	10.0295	9.84933	9.34888	10.2194	9.71089	9.43592	9.8481	9.51418	9.55716	9.45591	9.69249	9.91568	10.0241
ASCC3	8.35388	8.28841	8.17619	8.3415	8.17865	8.3444	8.48696	8.19177	8.43151	8.32953	7.91942	8.29182	8.09313	7.91388	8.00437	8.15513	8.46217	8.19333	7.85173	8.52675	8.31465	8.46688	8.07116	8.07205	8.65593	8.0452	8.70226	7.59721	7.85194	8.01446	7.67048	7.68591
ASCL1	7.00438	7.10097	7.02175	7.00035	7.02928	7.03691	6.9776	7.00739	6.92978	7.01712	7.0113	7.03913	7.08321	7.07118	7.53165	6.91623	6.91808	6.93534	7.01407	6.94138	6.95272	6.96811	6.91634	6.9523	6.95092	6.91803	6.93324	6.91461	6.96224	6.97211	6.95552	6.93707
ASCL2	9.17413	11.5887	10.5211	11.2212	8.30026	10.8655	11.1967	11.1971	11.0154	11.9467	10.7256	11.5338	12.5497	8.68098	11.5399	10.0914	12.0485	10.057	9.74613	8.84039	11.472	11.4966	11.3192	10.7797	12.1616	10.4143	11.7342	11.8117	12.0034	11.3845	12.193	11.7036
ASCL3	7.07463	7.02989	7.01112	7.04161	6.93588	7.04295	6.96373	6.94455	7.02867	6.98735	6.96038	7.11331	7.00488	6.93296	7.11895	7.04225	7.05496	6.99376	6.98197	7.01397	6.96171	6.97784	6.99111	6.92733	6.95275	7.0719	6.98462	7.01902	6.98027	7.08451	7.07695	6.95472
ASCL4	6.96727	7.00779	6.87295	6.88136	6.93588	6.94964	6.99	6.9657	6.95161	6.95266	6.86037	6.95601	6.90678	6.9029	6.90153	6.91036	6.91038	6.91897	6.92845	6.92683	6.90811	6.91477	6.92489	6.90925	6.92232	6.91976	6.9167	6.93151	6.89868	6.9158	6.90827	6.93892
ASF1A	7.51416	7.51789	7.25883	7.32869	7.24272	7.71074	7.38613	7.55522	7.2145	7.36149	7.55372	7.44599	7.50572	7.57018	7.94526	7.76116	7.93727	7.46233	7.47728	7.56042	7.93733	7.59569	7.56095	7.39353	7.52191	7.22792	7.64209	7.5107	7.44428	7.32867	7.45632	7.12587
ASF1B	7.71069	9.28938	8.23058	9.01215	7.79264	8.28325	9.33785	9.05752	8.95932	8.77706	8.47833	9.23024	9.5589	7.62507	8.25227	8.85695	8.73318	9.21731	7.65148	7.50539	8.75363	8.92838	8.72229	8.3424	8.88199	9.11482	8.7796	9.08389	8.62213	8.98276	9.72252	9.49567
FMR1-AS1	7.0328	6.99146	7.01416	6.93236	7.07774	7.03691	7.13707	7.01512	7.05632	7.06257	7.04208	6.95746	7.07997	7.08971	7.0116	7.02127	7.0019	6.99467	6.93702	7.05783	7.07774	6.93554	7.13193	7.03041	7.03295	6.97282	7.06172	6.97315	6.99868	6.97211	7.03654	6.9942
ASGR1	7.27586	7.54003	8.22868	7.23184	8.13466	7.47773	7.53598	7.31998	7.42167	7.86614	8.5069	8.04951	8.09386	7.07734	7.77675	8.62026	7.20082	7.21528	7.3145	7.50664	8.93742	7.15777	7.48237	7.91461	7.16783	6.96094	7.96802	7.50848	8.72532	7.43707	7.48835	7.8435
ASGR2	7.01253	7.04302	7.3535	7.01276	7.39647	7.00041	6.89875	7.0177	6.98103	6.97985	7.11395	7.03777	6.92307	6.94325	6.89666	6.89995	6.90428	6.91794	6.9735	7.21738	6.92279	6.92173	6.94727	6.95487	6.93902	6.91291	6.94201	6.9708	7.08254	6.93446	7.00967	7.03272
ASH1L	7.08547	7.09822	7.06007	6.98883	7.03472	7.05259	7.12355	7.10714	7.08723	7.08716	7.09395	6.98474	7.30853	7.34127	7.17321	7.1207	7.22844	7.19117	7.20862	7.26965	7.13194	7.26053	7.24361	7.19796	7.21424	7.15325	7.21251	7.31673	7.20594	7.16466	7.17338	7.30024
ASH2L	8.86246	8.9274	8.88708	8.54688	8.54643	8.5593	9.24113	9.00032	8.62023	8.9149	8.85167	8.98358	8.89595	8.94226	9.17879	8.6745	8.54026	8.57602	8.88871	8.55955	9.23245	8.13122	8.7087	9.07244	8.61536	8.45784	9.0366	8.18027	8.54402	9.65517	9.24896	8.23836
ASIP	7.01253	6.86598	7.1155	6.78669	7.14085	6.91691	6.86846	6.99834	6.97176	6.93896	7.01259	7.01569	6.88932	6.93754	6.91319	6.92472	6.91962	6.87161	6.90646	6.9362	6.90724	6.91167	6.9024	6.98011	6.92601	6.90221	6.91564	6.93207	6.89329	7.02467	6.9038	6.87944
ASL	7.23657	7.58208	7.19692	7.56646	7.12738	7.27123	7.3998	7.4035	7.39087	7.81367	7.589	7.37494	8.01471	7.49475	7.42561	7.10692	7.70965	7.87404	7.40125	7.47086	7.34547	7.34129	7.19206	7.16146	7.24297	7.17789	7.27564	7.42891	7.59972	7.61097	7.73504	7.63432
ASMT	6.89196	6.90724	6.98078	6.77049	6.86538	7.01384	6.85682	6.92455	6.93603	6.93896	6.95509	6.94291	6.89806	6.9215	6.93689	6.87604	6.93338	7.02111	6.89348	6.93426	6.91033	6.93374	6.88544	6.94917	6.93666	6.88592	6.90628	6.8945	6.95647	6.95341	6.94139	6.95007
ASMTL	8.23546	8.38465	8.07042	8.51562	8.57797	7.56305	8.13391	8.31669	8.05246	8.53076	8.18006	8.03487	8.64328	7.98866	8.49205	8.21659	7.45974	7.63861	7.79094	7.69363	8.04506	7.64926	8.17761	7.66763	7.88031	8.51502	7.2988	8.00915	7.90838	8.2887	8.27035	8.27591
ASNA1	7.50354	7.63759	7.2051	7.35328	7.26097	7.5447	7.43705	7.51479	7.41903	7.49433	7.35754	7.40113	7.44601	7.2877	7.19716	7.13309	7.12991	7.12008	7.12056	7.21411	7.29635	7.17251	7.16488	7.058	7.1483	7.21442	7.22355	7.29995	7.17784	7.14826	7.06594	7.25433
ASNS	8.9488	9.62128	8.74086	9.36057	8.33442	10.7325	9.16001	8.86128	9.64627	9.55693	10.7485	9.34967	9.77804	8.69319	8.33689	9.12465	9.71736	9.87899	9.86848	9.02474	11.1949	9.45751	11.493	8.87704	9.37638	10.1486	9.76635	10.2172	9.77959	9.824	9.24075	9.97673
ASNSD1	8.99553	9.17029	8.71356	9.17433	8.1285	9.50474	9.2456	9.02289	8.9644	9.28079	9.25939	9.55244	9.30046	8.95891	8.96141	8.846	9.15031	8.82271	8.61889	8.92418	9.48213	9.21096	9.11609	9.03323	9.57009	8.73188	9.12124	8.76369	9.26829	8.86836	8.56863	8.28731
ASPA	7.33924	7.03428	7.02479	7.05448	7.44741	7.10751	7.04009	7.21388	6.90783	6.95418	7.0216	6.93706	7.02339	7.28166	7.04981	7.0776	6.9809	6.99926	7.07326	7.02563	7.01547	6.92675	6.96772	7.0443	6.98707	7.01238	7.00844	6.97634	7.01404	6.98988	7.03038	7.00087
ASPG	7.46662	7.1119	7.11068	6.99752	6.99173	7.02722	7.0599	7.0597	6.97485	7.42252	7.07633	7.52597	7.18544	7.11768	6.925	7.17673	6.98535	7.27295	7.05183	7.0188	7.0914	7.05344	7.2248	7.08737	7.10094	7.09878	7.19465	7.0913	7.01897	7.01005	7.1947	7.17567
ASPH	7.15201	7.21389	7.43024	7.15484	7.54517	7.484	7.23864	7.18101	7.08103	7.27902	7.43599	7.55133	7.09448	7.13171	7.10678	7.35008	7.17547	7.21096	7.12826	7.23359	7.2811	7.28948	7.28285	7.22044	7.14302	7.75842	7.18791	7.22795	7.3287	7.35399	7.20571	7.40256
ASPHD1	7.01118	7.09546	7.16747	7.49597	7.24272	7.42141	7.16364	7.25284	7.40034	7.36028	7.23023	8.43846	7.28593	6.924	6.92415	7.05676	7.06407	7.01149	6.975	6.96841	7.17659	6.96025	7.1541	7.10661	7.0836	7.0369	6.96593	7.48161	6.9428	7.16039	7.09083	7.35938
ASPHD2	7.58773	7.41325	7.45422	7.51157	7.8975	7.44764	7.4314	7.42513	7.7652	7.48897	7.57709	7.50451	7.09287	7.42311	7.22603	7.4621	7.16682	7.37327	7.26799	7.6077	7.09451	7.11035	7.89771	7.16616	7.2126	7.62274	7.31746	7.26592	7.15925	7.39808	7.71059	8.33638
ASPM	7.62461	8.40773	7.95482	8.52502	7.38191	9.23552	8.57045	8.35844	8.5374	8.49675	8.61937	8.40793	8.53905	7.58052	8.72781	8.97105	8.88365	9.25177	7.90065	7.72398	8.97153	9.08005	8.87507	9.13658	9.15937	8.49321	9.43059	8.68209	9.31197	7.96808	8.47642	8.25475
ASPN	6.91216	6.85829	6.97165	7.03646	6.96948	6.92829	6.94415	6.90977	7.03174	6.9557	6.91768	6.9618	6.95715	6.9337	6.92004	6.92552	6.89568	6.96356	6.90414	6.91975	6.91353	6.92962	6.90467	6.98171	6.97939	6.91631	6.93096	7.05397	6.94622	6.97755	6.95227	6.98189
ASPRV1	6.96866	6.9118	7.13003	7.01276	7.0018	7.14042	6.99686	6.92187	6.93291	7.02745	7.02417	7.01708	6.97667	7.00352	6.98652	6.98539	6.96935	7.10812	7.04056	6.95402	7.02734	6.9995	6.92427	7.24253	7.13143	7.01238	7.17861	7.07218	6.97379	7.06852	7.04979	7.0143
ASPSCR1	9.32969	10.0484	9.29861	9.9523	9.40487	9.12245	9.59898	9.59665	9.69067	9.16582	9.4523	9.47552	9.86259	9.38761	10.236	9.29734	9.10517	9.35258	9.36621	9.23963	11.5113	9.0902	10.5518	11.4436	10.4249	9.4695	10.8647	9.98585	11.0951	9.88988	10.4706	9.93939
ASRGL1	7.74953	7.85785	7.19528	7.52693	7.01021	7.54554	8.65554	7.85897	7.06094	7.17605	7.57195	7.36573	6.99169	7.27105	7.37567	7.32637	7.03918	7.34502	7.23956	7.15845	7.15573	7.37013	7.22742	7.04707	7.25052	7.09705	7.25152	7.21874	7.23561	7.25505	7.21027	7.20388
ASS1	10.8267	10.8901	10.6908	11.5875	10.1079	12.3972	11.1541	11.0469	10.649	12.0781	11.8472	11.1524	11.2971	10.8821	9.12505	10.1269	11.4302	11.4891	11.3625	12.3958	10.7968	11.2608	10.4399	9.51863	10.5843	10.7522	10.4681	10.5468	11.4841	9.49236	11.8741	11.9375
ASTE1	7.97374	7.86914	7.76507	7.65553	7.4666	7.8222	7.72465	7.92404	7.88707	8.31071	8.32231	7.91211	8.19691	7.70493	7.4601	7.54463	7.65336	7.73944	7.79657	7.85727	7.9452	7.59569	7.42279	7.31847	7.5688	7.3201	7.50049	7.8316	7.7355	7.61358	8.00478	7.34066
ASTL	6.99621	6.96907	6.97622	7.00035	6.86919	7.03085	7.00642	6.99704	6.94538	7.00526	7.05354	7.14122	7.02025	6.95403	6.90968	6.96777	6.91859	6.92938	6.95992	7.01397	6.94621	6.97555	6.90696	6.97164	7.0036	7.01763	6.98751	6.95958	6.99083	6.97847	6.89143	7.0143
ASTN1	6.96727	6.92695	7.02175	6.90739	6.98325	7.04174	6.98312	7.00997	7.00412	6.95721	6.9788	6.969	7.0004	7.04223	6.93496	6.93376	6.95519	6.91541	6.92396	7.01493	6.93531	6.99291	6.95507	6.93127	6.98883	6.9807	6.98897	6.95123	6.91298	6.96251	6.9929	6.98661
ASTN2	7.44319	7.43358	7.03851	7.19609	7.49079	7.10751	7.3998	7.33276	7.19911	7.37944	7.12265	7.30553	7.43092	7.26649	7.19716	7.22708	7.16355	7.24836	7.3577	7.23553	7.16959	7.16984	7.34354	7.32954	7.27224	7.26813	7.30814	7.18425	7.21514	7.25427	7.27005	7.27367
ASXL1	7.77134	7.76627	8.09019	7.96755	7.98083	7.65526	7.81238	7.68245	8.06056	8.08807	7.969	8.42936	8.76466	8.02382	8.22648	8.099	8.80117	8.14135	8.082	7.93182	8.99151	8.37942	8.26175	8.33621	9.15937	7.85462	8.58553	8.51482	9.25128	8.80604	8.53422	8.83264
ASXL2	8.56077	8.30435	8.30213	8.13937	8.21909	8.02899	8.52795	8.26968	8.15932	8.52273	8.19229	8.19821	9.03649	9.00879	8.67831	8.78371	9.13091	8.93064	9.38021	9.05987	8.94808	9.38194	9.18058	9.13151	8.50209	8.10235	9.25206	8.6972	8.86283	8.49857	8.70634	8.54783
ASXL3	6.99347	6.91332	6.99142	6.91644	7.0018	6.93081	6.94556	6.96306	7.05632	6.94049	6.97224	7.04186	6.93445	6.92662	6.95037	6.96259	6.95698	7.05031	7.01495	6.99436	6.98815	6.91015	6.91996	7.01107	6.97939	6.99726	6.90476	6.98462	6.94223	6.96594	6.95335	6.95658
ASZ1	6.89341	6.86445	7.04464	6.95932	7.16028	7.03207	6.89875	6.97095	7.06866	6.97685	6.95509	6.97044	6.99456	7.01454	6.93029	7.00845	6.97981	7.04546	6.94884	6.98065	6.95542	6.94939	7.0441	6.95953	6.98707	7.01238	6.92045	7.07573	6.9963	6.95915	6.91606	6.98
ATAD1	8.29547	8.16017	7.79635	8.166	7.85397	8.58021	8.10391	7.98633	8.03467	7.9899	7.98613	8.02853	7.9528	8.51735	8.65378	8.43379	8.04815	8.00469	8.13541	8.01481	8.25206	8.21379	8.2208	8.13805	8.12817	8.08581	8.29644	7.94429	8.30031	7.702	7.62099	7.41432
ATAD2	7.27326	7.58995	7.26529	8.07418	7.13005	9.77862	7.74192	7.59829	7.68143	7.80202	7.63284	7.75397	7.70568	7.2297	7.52258	8.25759	7.73928	7.55334	7.36639	7.35695	7.96043	8.16652	7.87729	7.87532	7.79182	7.67491	7.8977	7.53712	8.47386	7.81168	7.49737	7.49983
ATAD2B	7.21531	7.13871	7.11872	7.23047	7.19486	7.11813	7.15766	7.21039	7.07329	7.11009	7.24191	7.20105	7.19306	7.26801	7.52144	7.35542	7.40037	7.20879	7.27294	7.38019	7.14633	7.33103	7.29777	7.3117	7.25755	6.97617	7.28545	7.31054	7.34499	7.18814	7.1346	7.07527
ATAD3A	7.86723	8.37382	8.20179	8.53031	8.09433	8.51389	8.56049	8.28669	8.94397	8.30885	7.97874	8.66947	8.25719	7.4934	7.87196	8.03442	8.33679	8.94789	7.9136	7.7866	8.06127	8.43437	9.50153	8.17092	8.31389	8.52498	7.68081	8.62192	8.31764	8.53268	8.3256	9.32859
ATAD3B	7.11127	7.07311	6.97774	7.03387	7.00684	7.20706	7.04805	7.06474	7.05171	7.05529	6.90145	7.08209	7.03293	7.01737	6.96676	7.02909	7.0819	7.05898	7.03087	7.06164	7.02551	7.13811	7.11662	7.03598	7.07487	6.95065	7.04495	7.00412	7.07895	7.11962	7.06795	7.18779
ATAD3C	6.95611	6.9345	7.082	7.07796	7.04996	6.99673	6.99549	7.03051	7.19911	7.08572	7.10896	7.08209	6.97931	6.99819	7.06112	7.05413	7.07939	7.08236	7.09877	7.04427	6.9736	7.10156	7.02084	7.13141	7.07218	7.0163	7.0222	7.10136	7.05711	7.00388	7.07096	7.00661
ATAD5	7.01118	6.98997	7.00051	6.9218	6.96948	7.00897	6.97206	7.07605	6.8411	6.97835	6.94047	6.95746	6.97798	6.95791	6.92248	7.01868	7.03787	6.98054	7.08635	6.95169	6.96828	7.02145	7.03159	6.99249	7.0036	7.06234	7.03668	7.00412	6.9703	7.02256	6.98761	6.96592
ATCAY	7.12078	6.87059	7.11872	7.00593	6.97294	7.00897	6.90161	6.98534	6.92978	7.15384	6.92575	6.92529	6.92225	6.92212	6.93689	6.92794	6.93138	6.92653	6.93986	6.96353	6.93942	6.92789	6.91455	6.92927	6.93191	6.97505	6.96526	6.98891	6.95154	6.90384	6.96951	6.94728
ATE1	7.06246	7.10918	7.03393	7.13162	6.93046	7.532	7.16603	7.06096	7.07484	7.09148	7.04463	6.99183	6.99027	7.01314	7.04334	7.11195	6.95879	7.10639	6.9606	6.96699	6.94558	7.06942	7.06688	6.96868	7.13143	7.06234	7.04569	6.94661	7.03786	7.01732	6.97912	6.95938
ATF1	7.48632	7.37674	7.27656	7.45592	7.16594	7.7079	7.44827	7.44252	7.32363	7.31721	7.47926	7.41695	7.27878	7.66852	7.53391	7.60688	7.73707	7.33864	7.52992	7.3731	7.43642	7.48537	7.54087	7.4364	7.45509	7.44325	7.57988	7.54909	7.59203	7.33091	7.39413	7.24161
ATF2	7.28876	7.16482	7.23448	7.17682	7.189	7.20594	7.24309	7.22314	7.179	7.14684	7.21846	7.36264	7.02974	7.15824	7.10371	7.11195	7.11828	7.22314	7.15122	7.16412	7.18288	7.18042	7.25639	7.2309	7.17326	7.17789	7.18791	7.07396	7.28057	7.19144	7.05688	7.12689
ATF3	10.5885	8.19202	8.58216	8.45763	9.2274	8.17534	8.29338	8.25377	8.07456	8.05551	8.90028	8.50974	8.46831	11.0475	8.95957	9.15098	9.85941	9.41034	8.73108	9.4581	9.60505	9.67955	10.1718	11.3986	8.03442	9.70305	10.2192	8.3129	8.75272	8.40941	9.10086	8.77483
ATF4	8.4351	8.43168	8.69174	8.52949	8.83562	8.65838	8.64332	8.45793	8.91383	8.50776	9.02852	8.74199	8.89118	9.01652	9.12793	8.96495	9.17269	9.30394	9.14092	8.81133	9.79321	9.12373	9.43459	8.90477	9.21152	9.6869	9.3013	9.4008	9.06879	9.15525	8.64237	9.21509
ATF5	8.20517	8.69507	8.99889	8.32773	8.89946	8.04642	8.49084	8.24798	8.5571	8.16755	8.60552	8.36417	8.34559	8.32604	7.94083	8.01404	8.55733	8.72869	7.93794	9.0307	8.08601	8.1953	8.63627	8.1072	8.73734	8.14803	7.95819	8.35411	8.02795	8.74565	8.20832	8.60178
ATF6	9.10637	8.77326	9.27019	8.74965	8.99729	9.41501	8.9504	9.0858	8.99684	9.14918	9.06659	8.89928	7.85162	8.48676	8.12048	8.24106	8.14949	8.48225	8.21154	9.01805	8.68703	8.47463	8.66718	8.71399	8.27523	8.35615	9.14294	8.27047	8.8146	8.37717	8.71782	8.2411
ATF6B	7.46109	7.47897	7.49393	7.59639	7.69247	7.25161	7.34513	7.56722	7.39222	7.5515	7.57452	7.5786	7.54087	7.37904	7.76199	7.35862	7.552	7.28972	7.36076	7.34531	7.43938	7.30816	7.23198	7.1787	7.33123	7.21442	7.46356	7.45431	7.57873	7.71128	7.86445	7.6575
ATF7	7.15065	7.0927	7.1479	7.03775	7.05398	7.0909	7.17669	7.06349	7.00565	7.12146	7.06622	7.12862	7.23656	7.24969	7.15159	7.05017	7.09795	7.09497	7.05776	7.14021	7.1476	7.02486	7.028	7.04615	7.09036	7.10402	7.03441	6.98978	7.04517	7.10378	7.07296	7.0298
ATF7IP	7.10991	7.15966	7.02783	7.02343	7.06229	7.05379	7.15886	7.0848	7.14792	7.09865	7.08137	7.03913	7.09287	7.12079	7.14281	7.02387	7.19978	7.07128	7.07167	7.02368	7.13858	7.09104	6.99881	6.98995	7.09119	7.16078	7.05453	7.08099	7.0272	7.1251	7.07794	7.1218
ATF7IP2	7.22463	7.34665	7.18382	7.16308	7.14634	7.19119	7.501	7.39852	7.29001	7.26474	7.25925	7.21052	7.58507	7.73942	7.54404	7.24651	7.90382	7.45944	7.24737	7.48095	7.52844	7.27406	7.03427	7.31477	6.94742	7.48899	7.57209	7.9332	7.37744	8.15422	7.18732	7.47659
ATG10	8.71772	8.624	8.93507	8.79721	8.52621	8.26926	8.67352	8.83339	8.38888	8.71086	8.21363	8.58994	9.70107	9.22437	9.18473	8.76254	8.91331	9.09013	9.2944	9.59381	8.71154	8.86982	9.42833	9.90003	9.06946	10.0291	9.40013	9.85005	8.82649	9.45697	9.77559	9.45339
ATG12	9.26466	9.65517	9.43215	9.63455	9.29877	9.37283	9.37127	9.31973	9.26201	9.44919	9.39067	9.03448	9.86978	9.17592	9.68634	9.06146	9.15446	8.95895	9.22675	9.31946	9.13425	8.71053	9.5683	9.47937	8.60205	9.43375	9.03369	9.655	8.81809	9.44689	9.16947	9.0713
ATG16L1	8.3449	8.69303	8.24936	8.68299	8.14801	8.79426	8.58363	8.6415	8.56464	8.7863	8.34493	8.78429	9.17551	8.64967	8.93364	8.71698	9.07464	9.33706	9.04255	8.75915	9.12167	9.07306	8.79826	8.74739	8.72774	8.49715	8.75316	8.7962	9.06826	9.53263	9.75317	9.89117
ATG16L2	7.43413	7.28859	7.85874	7.35839	8.29627	7.31799	7.49833	7.39452	7.40034	7.33216	7.22318	7.40312	7.84085	7.62003	7.88762	7.65352	7.61737	8.12996	7.85219	7.78715	7.31157	7.44851	7.70817	7.55084	7.67925	8.85366	7.54111	7.58664	7.31423	7.64335	7.69691	7.83911
ATG2A	7.76384	7.90925	8.3157	7.96216	8.8078	7.85553	7.98808	8.14888	8.15203	8.15803	7.92845	8.0937	8.43838	8.35285	7.98462	8.03947	8.35328	7.97638	7.92292	8.12905	7.70685	8.4159	8.21466	7.51687	8.02129	10.2753	8.11755	8.14348	7.78241	8.24658	8.30583	8.236
ATG2B	7.05976	7.01814	6.98534	7.13162	7.06229	7.08136	6.96094	7.09476	7.08258	7.0814	7.03058	7.06081	7.08321	7.10523	7.29352	7.20271	7.23447	7.17688	7.13264	7.23488	7.13462	7.18301	7.16417	7.19288	7.15025	7.1328	7.16909	7.14613	7.14419	7.1251	7.07695	7.18376
ATG3	9.54892	9.70711	9.838	9.38417	9.75419	9.87185	9.62667	9.41543	9.50964	9.61736	9.86896	9.61393	9.04476	9.25171	8.73262	9.19284	8.88189	8.73981	9.02019	9.38625	9.54527	9.38722	8.8569	8.93095	8.6633	9.14944	9.34652	9.12849	9.21044	9.09331	8.81121	8.71039
ATG4A	8.59995	8.15519	7.92504	8.36145	7.8958	8.00663	8.15974	8.24216	8.21296	8.1628	8.42735	8.34019	7.8089	8.4105	7.67895	7.98151	7.88851	7.87196	8.62522	8.51655	7.67911	7.5196	7.57818	7.67784	7.53816	7.86593	7.55933	7.86858	7.6184	7.69143	7.91329	8.08048
ATG4B	7.53095	8.00703	7.74118	7.76964	7.80604	8.08225	7.73332	7.75524	8.04429	8.03274	7.98216	8.04899	7.43597	7.80072	7.31665	7.51559	7.72823	7.69098	7.65197	7.41232	7.87517	7.62865	7.68603	7.48679	7.90736	7.26053	7.75019	7.47765	8.01844	8.27819	8.30626	8.0211
ATG4C	7.87927	7.61063	7.60722	7.63719	7.69894	7.52085	7.5963	7.79829	7.7125	7.50072	7.59153	7.51619	7.3001	7.87192	7.61335	7.89186	7.6863	7.62858	7.6122	7.80738	7.52461	7.81098	7.7394	7.71825	7.6772	7.42535	7.50682	7.61712	7.66398	7.34434	7.23017	7.08533
ATG4D	7.50993	7.61319	7.10266	7.37106	7.26402	7.82031	7.38317	7.55349	7.5271	7.61804	7.42811	7.52774	7.41565	7.79503	7.43758	7.25783	7.50355	7.88773	7.44853	7.57507	7.43889	7.33196	7.55041	7.20614	7.27551	7.54152	7.3108	7.43356	7.24454	7.33539	7.62444	7.86416
ATG5	8.12503	8.06678	7.67704	7.90263	7.75112	7.8222	7.74263	7.98633	7.76799	7.94428	7.96264	8.2201	8.34682	7.81768	8.50016	7.87129	8.53453	8.25055	8.12907	8.16488	7.99319	7.94506	7.78735	8.21116	8.03737	7.89209	7.68042	8.02857	7.9286	7.55048	7.62718	7.76558
ATG7	8.66325	8.39624	8.79916	8.596	9.64993	8.28723	8.68516	8.45292	8.68245	9.04067	8.19976	8.60224	8.73279	8.20587	8.18508	8.15311	8.19641	8.63868	8.17217	8.3578	8.27428	8.09958	8.65863	8.40172	8.15846	9.46728	8.27723	8.18281	8.19639	8.39939	8.66457	8.64704
ATG9A	8.12383	8.27227	8.42779	8.40499	8.53635	8.68762	8.3578	8.24171	8.47438	8.49142	8.36105	8.39439	8.61916	8.27774	8.79788	7.98375	8.51854	8.67378	8.21531	8.18571	8.30654	8.04712	8.51764	8.05256	8.24507	8.78334	8.18193	8.5731	8.4214	8.49569	9.44189	8.88351
ATG9B	7.02065	6.95107	7.02175	7.02343	6.91221	7.1004	6.93006	6.95911	6.88574	6.96629	7.02417	6.989	7.03775	6.94411	6.95372	6.95367	6.93544	7.15676	6.93052	6.94232	7.00111	6.92675	6.96926	6.9762	7.10488	6.892	7.02373	7.8788	6.97808	7.22531	7.0273	7.31329
ATHL1	7.22729	7.27591	7.92763	7.5038	8.45973	8.47211	7.33799	7.46434	7.54131	7.66789	7.3607	7.34916	8.7519	7.72285	9.75865	8.66665	10.2116	7.43258	7.63015	8.44159	7.22959	8.49817	8.30578	7.52166	8.41345	9.7857	8.20938	10.8037	8.2799	7.84606	8.58124	8.04658
ATIC	10.3632	10.7499	10.2591	10.8063	9.50471	10.8333	11.3539	10.5792	10.8968	10.9545	10.5565	11.0089	11.6331	10.4578	11.2554	10.5218	11.5836	11.4064	10.7485	10.5406	11.9217	10.7606	11.6584	10.5024	11.0455	10.5359	11.2379	11.2053	11.1306	11.1563	10.8748	10.8222
ATL2	7.46441	7.21143	7.08991	7.45709	7.08004	7.59875	7.39396	7.40944	7.33798	7.31846	7.38777	7.17213	7.46461	7.46066	7.5146	7.41421	7.47447	7.67894	7.37458	7.49476	7.4674	7.54726	7.73424	7.3474	7.63587	7.72186	7.66706	7.45259	7.7894	7.23792	7.39332	7.21388
ATL3	8.57238	8.59931	8.66681	9.00188	8.2523	9.18552	8.74205	8.7766	8.43006	8.9327	8.3185	8.4956	8.51656	8.34962	8.24861	8.38067	8.51809	8.84551	8.10106	8.74296	7.63959	8.32679	9.21534	7.91865	7.97647	9.13669	8.28338	8.67771	7.99651	8.24052	7.6313	7.63231
ATM	8.06622	7.5635	7.83428	7.60951	8.24914	8.13459	7.9932	7.95012	7.89194	7.64881	7.96669	7.57944	7.78366	8.38077	8.23315	8.58755	8.36023	7.76957	8.30643	8.522	8.11002	8.39917	7.97994	8.09041	8.31249	7.74209	8.25039	7.81693	7.86947	7.84833	7.71707	7.28419
ATMIN	7.58179	7.45947	7.48448	7.47899	7.51184	7.47051	7.58235	7.62039	7.5366	7.65156	7.65524	7.65314	7.6751	7.7453	7.80589	7.88002	7.76404	7.85092	7.73052	7.75945	7.52892	7.59961	7.40262	7.87222	7.98039	7.67364	7.84243	8.1868	7.59203	7.60245	7.59315	7.51049
ATN1	7.95926	7.96654	8.08583	7.90553	8.62902	8.94518	8.11263	8.10177	7.85558	7.83275	7.82022	7.76796	8.40074	8.19251	8.88668	8.25443	8.59898	8.11042	8.04285	7.72227	7.78876	8.13721	8.5571	8.15523	7.95093	7.99299	8.03175	8.2888	8.46258	8.43977	8.81029	9.00167
ATOH1	7.74188	7.86715	7.05388	7.07138	6.96251	7.19005	8.23503	7.58497	7.07174	6.97384	7.26384	7.13996	6.9678	7.70613	7.31792	7.11695	6.93009	7.16303	7.2111	7.11392	7.24905	7.21196	6.96926	6.91037	6.99152	6.9389	7.28589	6.93264	7.07236	7.03943	7.13076	7.27463
ATOH7	7.04628	7.00779	7.01719	6.95932	6.93227	7.12402	7.12725	7.06977	7.09499	6.97534	6.96566	7.03228	7.10729	7.07272	6.97569	7.01997	7.11119	7.13752	6.9993	7.06447	7.08586	7.05344	7.08788	7.09391	7.04477	7.24331	7.1379	7.11521	7.09508	7.00798	7.15931	7.09239
ATOH8	7.22064	7.9231	7.18055	7.08722	7.41371	7.27555	8.36958	8.07041	7.10587	7.55956	7.13379	7.2117	7.04098	6.95215	7.22195	7.11195	6.99464	7.12177	7.17782	7.20161	7.34093	7.0223	6.97081	7.13789	7.06393	7.17981	7.48017	7.13325	7.1652	7.06239	7.10263	7.08432
ATOX1	10.291	9.73089	10.7979	10.2941	10.9183	9.64531	9.89926	9.77715	10.1726	10.0581	9.94905	9.8511	9.78245	8.94711	9.05561	9.36396	9.20509	9.44885	9.5993	9.47552	9.90893	9.15467	10.204	9.75782	9.40929	9.42517	9.4649	9.61418	9.4602	9.68532	9.65835	10.5983
ATP10A	7.28619	7.35641	7.6439	7.56541	7.47742	7.39743	7.37229	7.24945	7.48943	7.41565	7.35648	7.29024	7.11207	7.26496	6.98102	7.23854	7.32376	7.24905	7.40023	7.31813	7.32525	7.28994	7.33933	7.33262	7.39298	7.2757	7.25912	7.33153	7.45695	7.42127	7.35502	7.52777
ATP10B	10.9974	10.9726	8.63341	10.8895	7.49344	9.41463	10.497	10.5433	10.6862	11.4127	10.4985	11.3125	12.1175	11.488	11.1447	11.0223	10.7602	10.9965	11.6578	11.9627	10.7088	10.7252	8.0621	11.0734	11.1505	9.80712	11.5502	10.9856	9.30043	9.12864	10.344	10.6456
ATP10D	6.8876	6.94355	6.90717	6.96896	6.87865	6.98196	7.10358	6.92589	7.01179	6.91905	6.95111	6.92086	6.94118	6.98548	6.92586	6.93207	6.93614	6.92001	6.99759	7.00446	6.91732	6.95204	6.94111	6.94734	6.95986	6.92957	6.97405	6.8945	6.95647	6.91332	6.97912	6.94449
ATP11A	7.06381	6.93903	7.00961	7.03387	6.98154	6.97702	7.02132	7.00481	7.0164	6.92058	7.04845	6.95311	7.15925	6.98671	7.13394	7.02909	6.95879	6.98139	7.00359	7.07465	6.98153	6.98565	7.13268	7.09148	7.10094	7.08511	6.98897	7.0695	7.05711	7.04364	7.06795	7.09643
ATP11B	8.40324	8.11242	7.87257	7.95537	7.8907	8.24655	8.12281	8.18001	7.74828	8.41493	8.55307	8.27205	8.2526	8.48381	8.70462	8.06382	8.14949	8.46715	8.40208	8.63303	8.42101	8.13056	7.84309	8.45863	8.01959	8.31017	7.87436	8.46848	8.54963	8.42884	8.63547	8.18708
ATP11C	7.23259	7.21389	7.16911	7.22498	7.10665	7.41761	7.12107	7.19636	7.27813	7.20887	7.19106	7.24194	7.40017	7.19253	7.61335	7.63082	7.59025	7.44433	7.56797	7.43852	7.33234	7.48355	7.40841	7.44067	7.30575	7.53272	7.22765	7.43124	7.46507	7.15608	7.17152	7.26886
ATP12A	7.55463	7.44061	6.93954	6.98287	6.90112	6.99673	7.00505	7.06852	7.02253	6.94354	6.91903	7.08341	7.04584	6.98427	7.05143	7.08788	7.0119	7.51255	7.08933	7.11791	7.09759	7.77853	6.98691	7.02115	7.07928	6.95065	7.04718	7.0446	6.9916	7.04153	7.05182	6.96498
ATP13A1	7.67945	7.88875	8.54132	8.18194	8.11478	7.80378	7.85049	7.80844	8.16415	7.81828	8.45615	7.95192	8.45111	8.08907	7.97335	8.64337	8.92741	9.03386	8.02401	8.19431	8.33931	8.32089	8.4048	8.30288	8.36473	8.29987	8.06276	7.99853	8.81604	8.2908	8.63513	8.72851
ATP13A2	7.55971	7.70825	7.85222	7.83554	7.50662	7.80378	7.92657	7.79079	7.81063	8.27694	7.67637	7.81073	7.94537	7.49069	7.5474	7.59479	7.63312	8.1055	7.81293	7.86202	7.69883	7.88167	8.07229	7.42357	7.98779	7.88412	7.53279	8.27831	7.50618	8.2257	7.90876	8.10779
ATP13A4	7.19925	6.97953	7.05543	7.01141	6.93947	6.95339	7.05859	7.00481	7.05478	7.03921	6.99576	7.05272	7.0004	7.23433	7.27792	6.97202	7.06794	7.03376	7.06604	7.05302	7.03008	6.97938	7.13117	6.98414	7.11332	7.06078	7.05743	6.98377	6.9916	6.99881	7.0211	6.94635
ATP13A5	6.88324	6.98251	6.86355	6.87375	6.86538	6.83079	6.93853	6.87995	6.95627	6.99333	6.94314	6.89107	6.93824	6.9174	6.89518	6.88829	6.89778	6.91106	6.92299	6.96913	6.88542	6.95747	6.90353	6.9003	6.97453	6.90708	6.95553	6.93789	6.90172	6.92349	6.96522	6.9102
ATP1A1	10.3875	10.4276	9.31715	10.0749	9.33667	10.2195	10.6349	10.8127	10.1362	10.6746	9.94062	10.5661	10.2298	10.9595	9.23755	10.6112	10.9372	10.3228	11.0192	10.5446	10.0945	10.3217	10.5906	10.2923	11.0489	9.04929	10.9423	10.8546	10.5625	11.1288	9.70294	11.248
ATP1A2	7.11262	6.9042	6.89942	6.85834	7.19486	6.96337	6.94976	6.87448	6.91411	6.9678	6.87963	6.94291	6.95268	6.94241	6.8933	6.93041	6.90218	6.94101	7.04231	6.99707	6.90899	6.92228	6.92489	6.90532	6.91078	6.93985	6.90988	6.9079	6.90638	6.9115	6.96737	6.84022
ATP1A3	7.05841	7.14662	7.00961	7.08324	7.12473	7.15207	7.05465	7.05339	7.13234	7.02303	7.12885	7.04323	7.10889	7.11145	7.16606	7.08916	7.05888	7.16068	7.08333	7.08975	7.08983	6.99536	7.09278	7.0882	7.01519	7.13833	7.09338	7.05675	6.99551	7.02888	7.17804	7.01238
ATP1A4	7.00574	6.96008	6.93493	7.05706	6.97811	6.97206	7.03074	7.06096	6.94538	7.00228	7.08137	6.93999	6.94318	6.96609	7.03529	6.92876	6.92636	6.94764	7.00532	6.96629	7.01094	6.9561	6.99708	6.94917	6.96839	6.89823	6.88989	6.97236	6.9571	7.06342	6.95876	7.04251
ATP1B1	10.5478	11.0234	8.43914	10.2531	8.19576	11.8661	11.148	11.0202	10.4362	10.8247	11.0384	10.9942	9.5724	11.0144	10.9042	10.8195	10.8124	12.5439	10.3945	11.1844	9.56499	10.0045	9.85759	10.8978	10.2707	11.0855	11.3196	10.7834	10.1563	10.1397	9.38451	9.38143
ATP1B2	7.04224	7.02108	7.04771	7.00731	7.05602	7.13458	6.98174	7.0773	7.10587	6.92672	7.12761	6.91494	7.03133	6.98671	6.99363	7.01739	6.98535	6.99649	7.03617	6.95767	7.10512	7.03167	7.0591	6.94204	6.95092	6.99604	7.02143	7.08273	7.06178	7.01942	7.03654	7.0143
ATP1B3	8.13572	8.17792	8.49315	8.02284	8.60975	8.90758	8.40767	8.34563	8.3455	8.9171	9.16903	8.30346	7.80797	9.21184	7.59383	8.43322	8.29966	7.68329	8.35054	8.68756	8.40241	8.66142	7.82015	8.01909	8.22956	8.02332	8.24066	8.18824	8.66973	9.12772	8.64855	8.48124
ATP1B4	7.04898	6.88591	6.97926	6.84466	6.92865	6.97949	6.88004	6.99575	6.94694	6.93591	7.06242	6.95456	6.89865	6.95308	6.94499	6.88955	6.94754	6.90095	6.94277	6.92504	6.91214	6.94106	6.88544	6.91543	6.94915	6.97062	6.89873	6.9397	6.97592	6.90791	6.89256	6.94449
ATP2A1	7.05841	6.99592	7.06786	6.9218	6.84238	6.95839	7.00642	6.99185	6.92039	7.04945	6.91094	7.01708	7.1961	6.96609	7.04012	7.11695	6.95971	6.96588	6.90491	6.96841	7.12857	7.06074	6.97237	7.02948	7.03986	7.16457	7.12143	7.06318	7.02555	6.95585	6.96092	7.00374
ATP2A2	8.47911	8.36374	8.84458	8.27594	8.76852	8.84666	9.05352	8.61121	8.82734	8.95919	8.51876	8.69658	8.62329	9.19559	8.38055	9.6014	9.13241	8.95674	9.28886	9.15167	9.34797	9.63936	9.20303	8.73576	9.32222	8.55821	9.51632	8.88379	9.53963	9.76468	9.62492	9.85565
ATP2A3	8.32524	8.0247	7.43024	7.36347	7.69464	7.9045	8.57706	8.23044	7.57258	8.07251	7.77853	7.54352	7.76271	8.89001	7.61011	8.15176	7.51285	7.98793	8.3318	8.18658	7.55373	7.28761	7.28348	7.62811	7.94871	7.44487	7.84062	7.30432	7.42245	7.51087	8.0682	7.66597
ATP2B1	7.72293	7.5464	7.38215	7.32608	7.5944	7.71074	7.36831	7.54133	7.36056	7.47926	7.55722	7.52774	7.56034	7.65745	7.60362	7.9083	7.76115	7.78348	8.21305	7.95146	7.49663	7.5632	7.49172	7.50246	7.66642	8.17732	7.38224	7.79279	7.68784	7.22848	7.27355	7.39918
ATP2B2	6.97421	6.94204	6.9823	7.02737	6.98495	7.03691	7.1456	7.01512	6.96402	6.99333	6.96566	6.99889	6.98608	7.03775	6.97569	7.00468	7.0313	6.9866	6.98516	7.06447	7.03649	6.94549	7.01728	6.97697	6.97453	7.01238	6.94622	6.94923	7.03786	6.9978	6.93263	6.95193
ATP2B3	6.97559	7.18397	6.9625	7.02211	6.90298	7.01019	7.01321	7.06223	7.06403	7.06257	6.99316	6.9618	6.95158	6.93296	6.94712	7.08788	6.97981	6.94296	6.99088	7.10331	7.10512	6.93614	6.95798	7.11202	7.01226	6.98532	6.98751	6.98891	7.03541	6.95181	6.98019	7.07828
ATP2B4	8.29236	7.88095	8.56088	7.7148	8.83774	7.97044	7.95041	8.08697	7.78638	7.92468	7.87613	7.58028	7.79026	8.21823	8.68383	8.26894	7.87305	8.00923	8.39574	8.53922	7.46887	8.23362	7.8321	8.64629	7.63743	7.58997	7.82023	7.74967	8.07599	7.72722	7.59456	7.62219
ATP2C1	7.74784	7.58646	7.54638	7.51598	7.08705	7.93167	7.76801	7.53958	7.44776	7.83124	7.8135	8.05572	7.67199	7.88926	7.49509	8.11975	7.80825	7.75002	8.27266	7.79483	8.2637	8.21916	8.06739	7.88355	7.9699	7.33808	8.24753	8.04337	8.34978	8.00632	7.75972	7.52254
ATP2C2	8.81725	8.40814	7.21164	8.31102	7.05398	8.35164	8.45874	7.75807	8.68817	8.39762	8.18101	8.13415	8.87417	9.11385	9.48762	8.55942	7.68327	8.4	9.18336	7.87202	9.00333	8.72052	8.45262	8.39616	8.16196	7.63076	8.97863	8.96647	8.10112	8.70781	9.38804	8.82799
ATP4A	6.97421	7.01666	7.03393	7.05577	6.97294	7.01141	6.93712	7.06096	6.91882	6.90518	7.04081	6.90005	6.90678	6.924	6.90269	6.89598	6.93073	6.91541	6.95458	6.94185	6.90216	6.89626	6.94867	7.03041	6.93191	6.97843	6.92208	6.9662	6.96825	7.02677	6.96307	6.97342
ATP4B	6.98662	6.91483	6.96403	6.89077	6.94662	6.93961	6.9679	6.90438	6.92039	6.94201	6.93112	6.91494	6.94731	6.9197	7.02888	6.91326	6.94754	6.99467	7.03441	6.97666	6.94002	6.89134	6.93909	6.92927	6.94411	6.95884	6.90073	6.90964	6.91801	7.0593	6.8869	6.96873
ATP5A1	12.5833	12.5003	11.7299	11.7648	11.5623	12.2376	12.9664	12.6099	12.096	11.9952	12.1023	11.9161	11.3304	12.7235	11.5481	12.5877	11.5084	12.4917	12.4888	12.6444	11.9932	11.4712	11.9375	11.2959	12.6744	11.2775	12.1041	11.5654	11.9741	11.3352	11.5405	11.4115
ATP5B	13.4586	13.3924	12.4495	13.0019	12.3373	13.6254	13.6195	13.2193	13.3405	12.9512	13.1766	13.2393	13.046	13.6912	13.0183	13.9374	13.8034	14.1298	13.8512	13.5457	13.2884	13.4463	13.6379	12.7432	13.3617	12.9809	13.3666	13.1139	13.6148	12.984	12.5984	12.9134
ATP5C1	11.0401	11.2416	10.5278	10.8163	9.30196	11.8934	11.2243	10.9273	11.2701	10.7927	11.2128	11.8399	9.89229	10.9439	9.91089	11.099	10.2145	10.5015	10.3299	10.5215	10.6438	10.8525	10.4147	10.317	10.5504	9.59651	10.4384	9.97126	10.2158	10.4526	9.7169	10.0715
ATP5D	8.21073	8.44571	8.02804	8.13826	8.15876	7.66572	8.31097	8.23496	8.25959	7.66609	8.2409	8.16989	7.78272	7.92869	7.69958	7.99563	8.1591	8.85775	7.60219	7.70514	7.46103	7.86781	8.80284	7.46257	7.61913	8.43865	7.53112	7.7602	7.85718	7.74966	7.83613	8.06207
ATP5EP2	13.237	13.1155	13.3662	13.382	12.7795	12.9789	13.0727	13.2152	13.4281	13.5297	13.51	13.7017	13.487	12.8891	12.5179	12.9924	13.2008	12.4898	12.6913	12.7823	12.8076	12.8308	12.4638	12.917	13.189	12.4199	13.0881	13.081	13.279	13.4505	12.9773	13.2394
ATP5F1	12.0502	11.952	11.3181	11.7701	10.7899	11.8792	12.1532	12.0071	11.8831	11.7277	11.6747	12.0084	10.9023	12.0563	11.083	12.3382	11.137	11.6701	11.4618	11.7309	10.8165	11.4495	11.2334	10.371	11.4455	10.864	10.9924	11.0977	11.085	11.1945	10.4613	10.7508
ATP5G1	8.83021	8.94556	7.98041	8.17983	7.82109	8.27647	8.88728	8.84205	8.63043	7.9342	8.0818	8.21744	7.54778	8.09573	8.11491	8.46417	8.05419	8.4331	8.55015	8.63429	8.65842	7.93315	8.20057	7.69476	7.46171	8.63169	8.08375	8.15794	8.09398	7.85792	8.23399	8.23993
ATP5G2	12.1706	11.907	11.5566	11.3401	11.5943	11.716	12.0228	12.2642	11.5255	11.5906	11.8978	11.7594	11.3167	11.9973	11.6698	11.8963	11.8754	11.0208	11.9705	11.5974	11.8298	11.6073	11.889	11.6455	11.8031	11.4638	12.3568	11.6989	11.7035	11.3496	11.4872	11.3945
ATP5G3	7.88002	7.67674	7.29256	7.42756	7.05196	8.06353	7.58317	7.57062	7.66187	7.58825	7.76659	7.65547	7.1041	7.48663	7.20271	7.30455	7.30094	7.39296	7.30643	7.39113	7.45219	7.4127	7.36684	7.21238	7.33789	7.14389	7.25823	7.19115	7.2932	7.30613	7.12112	7.19183
ATP5H	12.4108	12.2287	11.7426	12.57	11.3845	12.1836	12.525	12.2757	12.1166	12.0007	11.852	12.1889	11.4685	11.9456	11.8119	11.9497	11.3803	11.7248	11.629	11.8684	11.6999	11.3558	12.3449	11.6991	11.6768	11.2806	11.6204	11.4799	11.8122	11.3253	10.5277	10.9384
ATP5I	13.0589	13.2922	12.3965	12.5571	12.1448	13.3579	12.9075	13.142	13.3269	13.0132	12.5959	13.0772	12.493	12.415	11.6153	12.0958	12.1292	13.2176	12.3983	12.4413	12.4071	11.7511	12.9832	12.1723	12.5094	12.4133	12.3826	12.2146	12.5373	12.0378	11.0596	12.6817
ATP5J	11.7534	11.1355	10.5046	11.2273	10.1363	11.1658	11.7512	11.2778	11.1077	11.1774	11.3486	10.7597	10.616	11.8638	11.6711	11.8922	11.527	11.6963	11.8782	12.1142	11.7992	11.942	11.907	11.565	11.5344	11.2031	11.768	11.11	10.7895	10.8934	9.653	10.5991
ATP5J2	11.4708	12.0926	11.2568	11.8608	10.8804	11.7299	11.5472	11.8479	11.9031	12.0804	12.3591	12.1822	11.9568	11.0927	10.9945	11.3107	11.2425	12.4411	11.4277	11.0533	11.4354	11.4548	12.176	11.0222	11.3194	11.427	11.3494	11.6014	11.3976	11.629	11.6815	12.3068
ATP5L	12.7469	12.5725	12.3566	12.2813	11.7727	12.5823	12.5436	12.533	12.448	12.6029	12.9695	12.3516	11.3754	12.0848	11.1804	12.2589	11.9305	12.0003	11.7099	12.1363	11.8047	12.1052	11.9628	11.0453	11.7115	11.3615	12.0049	11.6602	11.4837	11.5382	10.855	11.0557
ATP5O	12.3498	11.9865	11.4376	11.9271	10.6542	12.6157	12.235	12.0823	11.9594	12.0221	11.7981	11.7589	11.0795	11.9844	11.9029	11.768	11.6234	11.6943	11.7651	11.9218	11.959	11.7309	11.8877	11.5349	11.5733	11.358	11.4194	11.3435	10.6191	11.6777	10.3662	10.8946
ATP5S	8.22617	8.90077	8.03575	8.37936	8.1456	8.4018	8.50702	8.72144	8.29959	8.68016	8.1951	8.3195	7.88337	7.8367	7.50085	7.81792	7.71189	7.78035	7.64306	7.80248	7.86617	7.96829	8.16458	7.78725	7.96287	7.85669	7.96294	7.54094	8.00991	8.30661	8.0085	7.61403
ATP5SL	8.96095	9.55913	9.09105	8.87749	9.34755	9.32801	9.46234	9.43005	9.65026	9.1255	9.08174	9.39382	9.28571	9.17684	9.17322	8.88078	9.50452	9.33753	9.06673	8.66532	9.46464	9.45737	9.36074	8.43643	8.95393	9.31134	8.78624	9.33023	9.37776	9.67764	9.61927	9.4795
ATP6AP1	10.9353	11.043	11.6075	11.3166	11.747	10.356	10.9189	11.0619	11.3512	11.2632	11.1171	11.1406	11.5785	11.1527	11.0893	10.9324	11.3609	11.017	11.7072	10.8912	11.0327	11.1504	10.8851	11.0345	10.9998	10.4666	10.6743	11.611	11.5581	11.5019	12.0833	11.9895
ATP6AP1L	7.27715	7.21266	7.09947	7.07796	7.319	7.17402	7.07938	7.294	7.22982	7.24898	7.06495	7.16233	7.12793	7.11301	7.04012	7.09044	7.16355	7.08236	7.22147	7.12653	7.26483	7.09389	7.42794	7.34617	7.16229	7.01499	7.1461	7.0586	7.0944	7.25659	7.13268	7.14623
ATP6AP2	10.9708	10.6902	11.0236	10.7064	11.1715	10.5934	10.3719	10.5827	11.204	10.8781	11.1273	11.2566	10.4721	10.5898	10.9935	11.2489	11.3042	9.76352	11.032	10.6278	10.3779	10.7526	9.64852	10.9448	10.9749	10.0415	10.9911	10.8753	11.0513	10.1945	10.049	9.77099
ATP6V0A1	9.23314	9.47453	9.54134	9.42916	10.086	9.62786	9.66946	9.7482	9.52004	9.346	9.21697	9.56006	10.3451	9.97176	10.8233	9.7282	9.51394	9.84856	9.96547	9.95304	10.0373	10.4652	9.34358	9.77186	9.77332	10.1915	9.96809	10.6266	9.93696	10.371	10.778	10.5866
ATP6V0A2	7.9961	8.20689	7.8072	8.25014	7.48546	8.10435	7.96447	7.99701	8.1797	7.84626	7.97931	7.87991	8.19554	8.18893	7.80781	8.22242	8.47783	8.29793	8.27919	8.41287	8.28511	8.15341	8.23469	8.08675	7.86639	7.97065	8.16246	8.37461	7.93433	8.23226	7.85683	8.03738
ATP6V0A4	7.01253	6.93299	6.89632	7.00593	6.93046	6.99182	7.03074	7.02539	6.99336	6.99483	7.08011	6.97617	7.05234	7.03183	6.94605	6.9731	6.96736	6.94296	6.95589	7.00074	6.93416	6.98015	7.09033	7.0589	6.99888	6.91207	7.03895	7.05023	6.98776	6.9388	6.92823	6.96031
ATP6V0B	11.3705	11.4215	11.7631	11.8655	11.906	11.7582	11.0467	11.2601	11.7	11.3867	11.5739	11.5737	10.1936	10.5023	10.0483	10.4718	9.97538	11.0912	10.5458	10.6041	9.36192	10.2996	11.2059	9.88667	10.0533	10.9086	9.52898	10.6971	10.1692	10.717	10.5682	11.7947
ATP6V0D1	9.47929	9.42783	9.44522	9.09477	10.0501	9.2253	9.40267	9.5135	9.34114	10.0246	9.35967	9.37283	9.4071	9.56946	8.64194	9.42816	8.53541	8.62033	9.40885	9.93571	8.69683	9.00854	8.37049	8.55575	8.50362	9.65593	8.71892	9.65004	8.7314	9.48753	9.71309	9.49813
ATP6V0D2	7.05302	7.10509	7.09947	7.10995	7.15188	7.067	7.08836	7.20222	6.9872	7.07127	7.0952	6.99748	7.49618	7.3117	7.19994	7.33395	7.21012	7.08509	7.12508	7.12885	7.17136	7.16659	7.19818	7.19985	7.13352	7.23755	7.16038	7.13248	7.08397	7.16806	7.21572	7.16655
ATP6V0E1	11.8641	11.7178	12.044	11.676	11.9103	11.1749	11.6289	11.6354	11.4055	11.9393	11.7589	11.5568	10.9923	11.3703	11.269	11.3567	10.8708	10.8988	11.5167	11.5608	10.9841	10.8475	11.0295	11.9197	10.8436	11.1945	11.2049	11.2673	11.0334	10.8869	10.2683	10.7302
ATP6V0E2	8.495	9.21848	9.1937	9.36872	9.1492	8.63752	8.47956	8.49971	9.36341	8.43248	8.62247	9.04624	8.39776	8.62909	7.57849	8.19767	7.87305	8.74924	8.45897	8.12052	8.22223	8.57442	10.0048	8.01097	8.30053	8.42689	8.41454	8.83706	8.47998	8.35857	9.11039	8.89466
ATP6V1A	10.0345	9.54569	9.73835	9.40228	10.411	10.3681	9.52555	9.6333	9.52556	9.77006	10.0185	9.23519	8.96698	9.77662	9.53905	10.0024	9.47951	8.92512	9.9581	10.1178	9.87022	9.73829	9.56612	10.2016	9.37057	9.74244	9.71178	9.47816	10.0052	9.49396	8.80538	8.67433
ATP6V1B1	7.07598	6.99294	7.24424	6.9019	6.99341	7.03328	7.02267	7.16313	6.92039	7.04945	6.99186	7.00452	7.12793	7.06503	7.23549	7.01739	7.1028	7.05706	7.15922	7.22518	7.20329	7.06551	7.35015	7.63905	7.09202	7.18939	7.48823	7.19934	7.14647	7.07358	7.20296	7.11367
ATP6V1B2	10.4949	10.1955	10.9992	10.5235	11.2844	9.49618	10.3892	10.1285	10.2274	10.232	9.86619	10.6826	10.7521	10.2297	10.1447	10.1679	9.75163	9.81826	10.1284	10.6541	9.37394	9.38297	10.2807	10.702	10.0598	11.2007	10.1975	9.63357	9.80335	9.46026	8.85562	9.44526
ATP6V1C1	7.8016	7.39253	7.8295	7.7103	7.73062	7.43928	7.57572	7.55952	7.628	7.44848	7.70537	7.73404	8.13603	7.64258	8.2108	7.89893	7.64249	7.6326	7.74204	7.85038	7.97708	8.03622	7.7333	8.26304	7.83304	8.31592	7.60472	7.79279	8.32046	7.70014	7.46631	7.89547
ATP6V1C2	7.16826	7.04737	6.87919	6.99752	6.89554	6.87608	6.98312	6.96043	6.95937	6.98735	6.99836	7.04866	7.56374	6.93296	8.28123	6.98196	7.7029	7.45655	6.95523	6.91989	6.95888	7.24886	7.42107	7.14636	6.94253	6.91291	6.97336	6.95958	7.06178	7.24262	7.42909	7.11875
ATP6V1D	10.729	10.3289	10.2025	10.4086	9.82165	10.494	10.6248	10.0666	9.60564	10.3122	10.6746	10.0882	9.73676	10.3847	9.77898	10.0892	9.6118	9.73305	10.129	10.4485	9.22683	9.45569	9.69944	10.0509	9.20966	10.0111	10.0893	9.56868	9.66839	9.44117	8.88129	8.94248
ATP6V1E1	11.1578	10.507	11.2837	10.9793	11.1795	10.3132	10.5952	10.7914	10.699	10.602	10.7042	11.1983	10.0304	10.3789	10.1432	10.2828	10.1442	10.6418	10.4773	10.591	10.1191	10.19	10.7703	10.7756	10.1133	11.4151	10.3782	10.5129	10.1495	10.765	10.0578	10.7982
ATP6V1E2	7.28876	7.37674	7.35197	7.25781	7.27013	7.33249	7.46948	7.29291	7.39358	7.28418	7.45448	7.39914	7.24099	7.15668	7.1603	7.23282	7.2573	7.09408	7.19603	7.18756	7.46152	7.3627	7.62524	7.38063	8.21314	7.4859	7.20318	7.3303	7.46146	7.21014	7.48381	7.22879
ATP6V1F	10.7003	11.3211	11.4881	11.3186	11.5305	11.0121	10.9288	11.1394	11.347	11.4724	11.0227	11.4477	11.2084	9.89859	10.4402	10.5871	10.7225	11.4974	10.5553	10.055	10.7439	10.7612	11.3015	10.5863	10.9575	11.0877	10.4355	11.0086	11.3381	11.0827	11.3568	11.6553
ATP6V1G1	11.2442	11.5362	11.267	11.0374	11.5244	11.6657	10.9191	10.9448	11.0054	11.7262	11.2557	11.4553	10.4675	10.4238	10.6797	10.7056	10.9502	10.3876	10.5627	10.5986	10.1956	10.8383	10.6925	11.1058	10.306	10.6647	10.0667	10.6889	11.1453	10.5923	10.3195	10.3191
ATP6V1G2	6.95751	7.12674	6.9257	7.05319	6.89554	7.02115	7.07163	6.97226	7.05478	6.91135	7.00484	6.97187	6.91674	7.07272	6.95485	7.04489	7.02737	7.00769	6.99421	6.93541	6.98815	7.04683	6.96093	7.03598	6.92634	7.09532	6.99117	6.97554	6.98623	6.98221	7.02007	6.99896
ATP6V1G3	7.0355	6.86137	7.07569	7.01141	6.98665	6.97082	6.91161	7.07855	7.01026	6.98885	6.97749	7.05407	6.91906	7.02309	7.06756	6.96158	7.07433	6.97062	7.1016	7.00918	7.00734	6.95473	6.95507	6.97015	6.96191	7.10931	6.98824	6.95534	6.98248	7.0331	6.95984	6.95379
ATP6V1H	8.76122	8.90755	9.14292	8.8269	9.5357	8.94518	8.85317	8.69833	9.07886	9.16342	9.21949	9.10348	9.08627	8.66149	8.67554	8.75698	8.30069	8.33333	8.90573	8.38204	9.10989	9.04627	8.46936	8.39653	8.15963	8.44391	8.4472	8.76637	8.89191	9.69466	9.60774	9.77917
ATP7A	7.09632	7.16353	6.97926	7.03387	7.01191	7.01872	6.95955	7.02026	7.03174	7.05383	7.08011	7.01986	7.07674	7.02022	7.39777	7.22131	7.1345	7.22456	7.10509	7.14687	7.09374	7.15889	7.08458	7.18518	7.14895	6.90302	7.14448	7.19458	7.2684	7.1251	7.07695	6.96779
ATP7B	7.89635	8.05806	7.6036	7.82291	7.34925	7.8222	7.96795	8.07614	7.96427	8.35796	7.94981	8.29432	8.45629	8.13794	8.66777	8.4797	8.58707	7.97173	8.04618	7.54938	8.73888	8.29586	7.95003	8.37218	8.1357	7.31465	8.51434	8.08267	7.83915	8.79417	9.04518	8.45297
ATP8A1	7.08005	7.14793	7.00355	7.0168	7.17739	7.16481	7.09853	7.2162	7.09499	7.29316	7.05735	7.23041	6.94731	7.94545	7.13096	7.26571	7.24047	7.28839	7.22931	7.36148	7.09061	7.22109	7.14016	7.13789	7.20041	7.46874	7.1845	7.14388	7.07895	7.18068	7.14891	7.01334
ATP8A2	7.022	7.00038	6.94414	7.03646	7.10665	6.99059	7.02132	7.04959	7.10121	7.06692	7.00225	7.12354	6.92389	7.0333	7.01626	6.89209	6.96835	7.02499	7.04405	6.99169	7.02276	6.99536	7.01018	6.97015	7.00265	6.97843	7.00388	6.99329	6.99551	7.03521	7.02936	7.01045
ATP8B1	7.7376	7.72594	7.30051	7.44655	7.02396	7.44021	7.76312	7.84479	7.53778	7.51234	7.41916	7.61006	7.42966	7.66975	7.37196	7.33287	7.30094	7.56187	7.4993	7.74938	7.39918	7.26286	7.40725	7.0756	7.59223	7.20093	7.38967	7.34559	7.30863	7.09327	7.46937	7.75431
ATP8B2	7.48741	7.2261	7.82084	7.52147	8.22887	7.17747	7.28778	7.44539	7.70458	7.34814	7.38571	7.18668	7.04422	7.61751	7.15014	7.73206	7.23548	7.08236	7.64356	8.10195	7.11675	7.23905	7.33207	7.66707	7.29692	7.10578	7.25644	7.32784	7.25203	7.40245	7.35088	7.50518
ATP8B3	6.9589	7.02403	6.95486	6.87184	6.91037	6.96958	6.9776	6.87175	6.93134	7.07995	7.01646	6.9502	6.95378	6.93598	6.90153	6.94339	6.90525	6.92485	6.94277	6.91828	6.93764	7.00283	6.88973	6.96021	6.9135	6.94081	6.9438	6.89341	6.95584	6.91642	7.02007	6.92781
ATP8B4	7.89635	7.36715	7.87895	7.58617	8.0091	7.39452	7.26402	7.59331	7.52471	7.13982	7.69479	7.27139	7.20217	7.61751	7.54291	7.90752	7.57002	7.40148	7.56291	8.11466	7.35102	7.55169	7.57454	7.88252	7.41744	7.18747	7.4071	7.45431	7.38252	7.18151	7.17432	7.26886
ATP9A	10.3707	10.517	10.5552	11.3507	8.97206	10.3629	10.7434	10.5489	10.4919	11.3922	10.8868	11.4589	12.8402	11.1901	11.2177	10.3838	12.3296	10.5207	11.1418	10.6006	10.9808	11.7358	10.4731	11.5836	11.0942	9.51321	11.3717	11.5273	11.7606	11.5782	11.378	11.1415
ATP9B	7.20059	7.31687	7.14464	7.114	7.30681	7.35086	7.20809	7.51389	7.16658	7.14964	7.15714	7.1512	7.12319	7.26649	7.20824	7.1478	7.13335	7.39052	7.1878	7.26321	7.02185	7.09175	7.17266	7.24436	7.31183	7.28697	7.13232	7.26719	7.13842	7.18566	7.27442	7.33886
ATPAF1	9.20422	9.16165	8.25369	8.81366	8.37865	8.91454	9.02928	9.20593	8.7512	9.46725	8.77309	8.75345	8.99727	9.01086	8.8741	8.78553	8.63871	9.08367	8.81006	9.00262	8.71719	8.73248	9.53904	8.15786	8.35186	8.69324	8.38508	9.04618	9.12928	8.04459	8.29453	7.88812
ATPAF2	7.29646	7.38729	7.23937	7.24554	7.42223	7.2428	7.47312	7.50127	7.26466	7.25819	7.32206	7.36058	7.17317	7.14732	7.20133	7.12194	7.23848	7.46521	7.21902	7.19362	7.21077	7.18815	7.19001	7.15671	7.31294	7.0801	7.27296	7.19184	7.40919	7.12782	7.17618	7.22879
GPN2	8.18436	8.12379	8.28179	8.3007	8.29727	8.38773	8.17633	8.25998	8.19617	7.90675	8.23865	8.4033	8.5767	8.72611	9.01412	8.64835	8.70457	8.49964	8.72007	8.51519	7.89586	8.526	8.79091	8.18087	9.01392	8.72568	7.86259	8.92254	8.37856	8.41094	8.17227	8.41999
CTU1	7.10447	7.31352	7.10907	7.16308	7.1143	7.10396	7.11485	7.27415	7.2145	7.25162	7.11644	7.2117	7.3169	7.14888	7.22738	7.0968	7.16136	7.29769	7.24541	7.06541	7.17946	7.24326	7.27659	7.22476	7.16783	7.27192	7.3783	7.25508	7.21177	7.32792	7.29434	7.38207
DPH6	7.27845	7.22367	7.10586	7.1837	7.07321	7.53114	7.27163	7.23578	7.34508	7.1898	7.27979	7.28804	7.2232	7.18319	7.61443	7.33934	7.27003	7.30888	7.25568	7.24777	7.43839	7.59482	7.19615	7.33201	7.29803	7.21828	7.20786	7.30991	7.59289	7.11778	7.1085	7.12689
CARNS1	7.12486	7.02989	7.02327	7.15347	7.18028	6.96958	6.98725	7.01126	6.95316	6.98135	7.01517	6.99466	6.9505	7.21735	7.06435	7.17792	7.06407	7.09319	7.05438	7.14244	7.06161	7.06154	7.10801	7.08154	6.99609	6.97617	7.02143	7.0493	7.01732	7.01732	7.03141	7.0337
ATPIF1	10.814	10.9546	10.1137	10.9657	10.0935	11.2817	10.6954	11.2242	11.0083	11.0312	10.6092	10.9422	9.49194	10.1556	9.72652	9.97127	8.92707	9.92139	9.87378	9.76378	9.25584	9.86328	9.85457	9.16404	9.48777	9.78962	8.82727	9.82191	9.61302	10.0779	9.83569	9.58302
ATR	6.9293	6.94355	6.92262	6.94097	6.8974	6.9671	6.97483	6.98925	7.04248	6.9481	7.00484	7.06081	6.97154	6.95791	6.89196	7.01354	7.00937	7.07408	7.04925	7.08801	7.10289	6.97707	7.10484	6.98171	7.06855	6.98649	7.06665	7.15794	7.1419	7.02362	7.00341	6.9942
ATRIP	7.58674	7.99021	7.76096	8.05982	7.88898	7.6401	7.8697	7.79965	8.00015	7.90535	7.70913	8.00763	8.01941	7.33392	7.7361	7.45202	7.79412	8.23194	7.54517	7.59566	7.90029	7.70085	8.14679	7.52464	7.81014	8.24029	7.91275	7.83797	7.69518	7.6201	8.23853	8.48124
ATRN	7.51205	7.45157	7.58406	7.4058	7.48546	7.18891	7.59874	7.60242	7.59513	7.3651	7.25465	7.46116	7.35117	7.5015	7.19716	7.1886	7.23748	7.277	7.28587	7.4104	7.1806	7.52989	7.31011	7.26327	7.78211	7.03406	7.45114	7.27417	7.6027	7.27274	7.22567	7.19082
ATRNL1	6.99484	7.00779	7.03698	6.88136	6.96774	7.01384	6.95396	6.9762	7.02407	6.99632	6.97618	7.01012	7.01402	7.02453	7.09908	7.05017	6.93614	7.06375	7.00101	7.08362	6.95749	7.04265	7.01995	6.99594	7.04672	6.9578	6.97612	6.91461	6.98472	7.05515	6.99184	7.08029
ATRX	6.85093	6.94505	6.9686	6.91644	6.98325	6.92829	6.97345	6.90302	6.94071	6.82702	6.92575	6.909	7.07025	7.03924	7.14428	6.98772	7.08316	6.93113	7.02113	7.07647	6.93416	6.97479	7.04854	7.12482	7.05733	6.97729	7.05815	7.09469	6.96622	7.01524	6.97486	6.96592
ATXN1	7.85427	7.70203	7.90317	7.69759	8.16467	7.36594	7.65581	7.72353	7.62692	7.67863	7.58984	7.48075	7.67716	8.11181	8.16589	7.96877	7.97256	7.54959	8.35192	8.05477	7.61378	7.47857	8.11934	8.43931	7.39576	8.12774	7.6317	8.09772	7.60057	7.87582	7.80238	7.62355
ATXN10	7.24975	7.33351	6.98534	7.08854	7.06017	7.10514	7.32357	7.22314	7.26166	7.00228	7.26842	7.17213	7.02656	7.12859	7.40751	7.06462	7.10521	7.12177	7.15468	7.17251	7.2633	7.1369	7.15555	7.12259	7.2788	7.21828	7.1379	7.0972	7.16034	7.02047	7.03961	6.9904
ATXN1L	7.91388	7.68788	7.70692	7.69301	7.61343	7.73523	7.79417	7.88862	7.71053	8.08349	7.77784	7.88422	8.67203	8.31369	8.00779	8.26517	7.9852	8.13134	7.93838	8.21305	8.19181	8.11514	7.86957	8.0432	8.0871	7.928	8.01735	8.70203	8.15558	8.17981	7.85918	7.76853
ATXN2	9.1327	9.21251	8.86312	9.00823	9.29983	8.75193	9.35214	9.14976	8.94122	9.19099	9.11797	8.84446	9.89389	9.69762	10.3495	9.8551	10.1849	10.0761	10.1525	9.70419	9.84075	9.83324	10.0609	10.039	9.89135	9.47615	9.87086	10.064	10.1067	9.72478	9.76762	9.64817
ATXN2L	7.05032	7.11326	7.22307	6.91103	7.33115	7.3739	7.13952	7.11454	7.29149	7.34936	7.21135	7.12608	7.67096	7.32506	7.3533	7.38715	7.56594	7.50423	7.46188	7.39821	7.7197	7.53346	7.50211	7.45711	7.56398	7.15137	7.74601	7.67143	7.83537	7.92668	7.858	8.07914
ATXN3	8.12084	8.14818	8.34586	8.46229	8.07328	7.85613	8.20318	8.28496	8.03398	8.20882	7.95216	7.73691	7.98212	7.82217	7.94083	7.6688	7.78202	7.83813	7.84531	7.90218	7.60868	7.56232	7.90066	7.9332	7.70063	7.92419	7.86866	7.84161	7.51548	7.92991	7.67115	7.72834
ATXN7	7.0328	7.05458	7.00051	6.95769	7.02749	6.98566	6.93571	6.96438	7.06094	6.94658	7.05735	6.93852	6.91984	6.90742	6.89875	6.93632	6.91334	6.91541	6.98435	6.93913	6.9924	6.93196	6.91814	6.93488	7.02899	6.9314	6.93671	6.95056	6.97379	6.9968	6.91495	6.99515
ATXN7L1	7.06787	7.00335	6.98382	7.02343	6.96076	6.96834	7.13217	7.066	6.95471	7.02155	7.11644	7.10559	7.27159	6.98306	7.09754	6.99972	6.98311	7.04254	7.14831	7.0227	6.94432	7.0206	6.95871	7.02763	6.95918	7.00597	7.03365	7.02944	7.03623	7.04993	7.00026	7.02591
ATXN7L2	7.0193	7.20153	7.39694	7.17957	7.06659	7.12637	7.2308	7.3794	7.41505	7.1243	7.14365	7.24995	7.25565	7.10367	7.36452	7.3155	7.45188	7.31737	7.29889	7.22648	7.26381	7.3259	7.41072	7.24131	7.52354	7.22021	7.26671	7.39664	7.21225	7.51432	7.44238	7.53518
ATXN7L3	8.3444	8.39459	8.73819	8.20485	8.90286	8.33445	8.4619	8.49295	8.69467	8.43461	8.23639	8.65408	8.90845	8.5445	9.09388	8.59527	8.42039	9.06225	8.66321	8.65454	9.00872	8.38225	8.70773	8.54342	8.99765	8.2947	8.806	8.93711	8.93713	9.21743	9.41287	9.65232
ATXN8OS	6.9617	6.93752	6.89321	6.92535	6.90668	6.96586	6.90161	6.87038	6.89995	6.94354	6.93513	6.86998	6.97798	6.91911	6.92004	6.92552	6.90558	6.95829	6.93318	6.94047	6.93023	6.98407	6.89627	6.91583	6.92808	6.92685	6.95809	6.91186	6.92764	6.92284	6.92603	6.92595
AUH	8.29079	8.53972	7.98852	7.91773	8.09821	8.45615	8.22341	8.41931	7.92689	8.83663	8.17057	8.485	8.23272	8.88552	7.89767	8.42067	7.98646	7.83083	8.2828	8.05336	8.03578	8.52342	7.68458	7.72769	8.14987	7.86286	7.98785	8.06315	7.96201	8.178	8.18454	7.93606
AUP1	8.82591	8.87185	8.97209	9.3519	8.65753	8.66277	9.03741	8.9755	8.82734	8.92617	9.26693	9.0705	9.02936	8.82709	9.04046	8.38478	8.74825	9.32932	8.97056	9.08572	9.16617	9.00797	9.4964	8.68312	8.6305	9.24928	9.07124	8.7124	9.11381	9.60207	8.91739	9.32159
AURKA	8.17468	8.86613	8.36183	8.97131	7.43068	9.2115	9.07238	8.87474	10.084	9.32834	9.56675	9.60816	9.80119	7.92869	8.23167	9.02025	9.62913	9.4132	8.41865	8.00951	9.62487	9.35142	9.05463	8.35623	9.93194	8.67649	9.12915	9.04919	10.1829	9.66328	9.11813	9.81212
AURKAIP1	11.4149	11.7863	11.2842	11.9099	11.4214	11.569	11.6266	11.7344	11.9525	11.6715	11.4997	11.5557	11.4379	11.1729	10.813	11.1827	11.1297	12.1477	11.4197	11.178	10.835	10.6935	12.792	11.4099	11.4356	11.4812	10.7335	11.4356	11.2616	11.05	11.4616	12.2082
AURKAPS1	7.23789	7.01666	6.99142	7.00035	6.95018	7.08613	6.99137	7.00352	7.02867	7.1172	6.96698	6.97187	7.02814	7.0681	7.21512	7.15993	7.06018	7.09408	7.11595	7.1454	7.14887	7.11562	7.34294	7.08154	7.15475	7.17217	6.98462	7.19389	7.13015	7.17314	7.10947	7.01816
AURKB	7.42039	8.47025	8.04568	8.25408	7.40225	8.4837	8.65693	8.56924	9.01492	8.33181	8.65143	8.5341	8.84136	7.3675	8.29622	8.53025	8.47921	9.35912	7.72763	7.27609	8.53477	8.46393	8.47652	7.5544	8.8386	8.97369	8.96078	8.00915	10.4093	8.70534	9.32782	9.08306
AURKC	6.99074	7.15446	7.04157	7.04676	7.16594	7.04657	7.05859	6.9657	6.91725	6.98135	7.15836	7.08077	7.04746	7.152	7.06274	7.08275	6.99464	7.09939	7.01848	7.13038	7.03557	7.08305	7.01195	6.98495	7.0953	7.06078	6.98246	7.18909	7.05475	6.9841	7.09478	7.05236
AUTS2	8.7041	9.97454	8.54485	9.62046	8.48333	9.03684	9.13187	9.48365	8.64518	9.81076	9.10468	9.62021	10.3034	9.01189	10.1328	9.33939	9.9441	10.2752	9.89654	8.92546	9.31577	10.1691	9.20477	9.44451	8.76499	7.59689	9.18188	10.2082	9.70203	9.57199	9.96971	9.80746
AVEN	7.78617	8.05861	8.12787	7.89754	7.76319	8.74303	8.22295	7.95187	8.07787	8.07657	8.21867	7.70707	7.58173	7.57536	7.30255	7.55325	8.17369	7.82867	8.04202	7.66225	8.30247	7.77327	8.25512	7.64594	7.57254	7.583	7.87579	7.64808	7.68906	7.55925	7.73568	8.28807
AVIL	7.02876	7.24654	7.03545	7.01411	7.03472	7.05259	7.18375	7.09724	7.08413	7.00377	7.05099	7.14372	7.17624	7.37617	7.25687	7.16355	7.0819	7.11839	7.26306	7.36277	7.17311	7.23011	7.07455	7.16281	7.28922	7.11824	7.1791	7.24739	7.22614	7.22452	7.26216	7.15741
AVL9	7.29901	7.66709	7.62277	7.75773	7.24575	7.50172	7.74263	7.71986	8.05989	7.97903	7.83219	7.93747	7.96592	7.40334	7.37567	7.32854	7.38951	7.9837	7.33324	7.42192	7.61656	7.82168	8.25345	7.22476	7.46116	7.99387	7.82425	7.68499	7.52914	7.71558	7.80664	7.79526
AVP	7.08954	7.06175	7.15604	7.20022	7.1491	7.15091	7.18492	7.11084	7.14169	7.17743	7.14611	7.13745	7.36327	7.25122	7.13394	7.23968	7.206	7.3954	7.40434	7.31878	7.26635	7.28294	7.35254	7.27794	7.38797	7.2337	7.45029	7.30369	7.20349	7.26507	7.17432	7.4592
AVPI1	11.4679	10.2532	8.95831	10.4377	10.7141	10.3612	9.98037	10.4413	10.0446	10.2086	10.0063	9.93971	9.93837	10.8124	10.1267	10.3526	9.74232	10.3084	9.89194	9.88912	9.72772	9.63625	9.11886	9.71999	9.489	10.1153	10.7008	10.0417	9.77822	9.54352	10.7474	10.1757
AVPR1A	6.94346	6.98251	6.98382	6.87566	6.90668	6.89401	6.90161	6.86627	6.95161	6.86163	6.94713	6.87904	6.91231	6.90922	6.9718	6.99364	6.89551	6.93352	6.93052	6.91768	6.94942	6.9302	7.02621	6.93178	6.92956	6.88071	6.91564	6.89937	6.90069	6.9091	6.95227	6.89999
AVPR1B	6.95331	6.91332	6.91026	6.9218	6.89181	6.92071	6.8757	6.9379	6.82823	6.9481	7.02288	6.93706	6.96296	6.92662	6.88794	6.96988	6.92576	6.89619	6.96834	6.9304	6.93302	6.93614	7.00141	6.93228	6.97375	6.91123	6.9183	6.94661	6.93731	6.96944	6.93921	6.97342
AVPR2	7.4633	7.33681	7.31944	7.43947	7.72437	7.57781	7.25525	7.43772	7.30033	7.47383	7.47738	7.40808	7.28021	7.4934	7.27399	7.34901	7.30859	7.25799	7.2342	7.26321	7.27195	7.18815	7.34294	7.23397	7.24836	7.24139	7.30058	7.22336	7.2656	7.48587	7.41964	7.40846
AWAT2	6.84649	6.95107	6.84625	6.8945	6.91772	6.84898	6.89013	6.8949	6.95782	6.92519	6.91229	6.909	6.95158	6.97832	6.92331	6.914	6.90626	6.90388	6.93158	6.93426	6.90724	7.05993	6.91395	6.98578	6.99243	6.90463	6.90476	6.93552	6.92155	6.93807	6.95335	6.90185
AXIN1	8.409	9.12937	8.65325	8.69992	8.38511	8.98902	8.86382	8.87852	9.26998	9.42506	8.63242	9.24885	10.0942	9.05953	8.96781	9.0607	8.92981	9.15403	8.9112	8.63711	9.27021	9.36216	8.52816	8.84471	8.64631	8.56466	9.28535	9.86153	9.08243	9.99911	10.1856	9.10651
AXIN2	9.03178	11.2538	9.14564	9.93704	8.2136	8.769	11.3151	11.0112	10.1157	11.3637	9.29648	11.3074	10.9513	9.67138	11.206	10.1209	10.4437	11.7597	9.43478	9.29888	11.2421	11.6272	11.0915	11.3411	10.4265	7.90585	11.6009	10.7249	11.5884	11.0176	11.8064	11.1339
AXL	8.70371	8.13554	9.69431	8.27883	9.31941	8.1237	8.2098	8.19737	8.75783	8.07135	8.21455	8.17543	7.618	8.10616	7.68826	7.94682	7.81807	7.31932	7.98489	7.84825	7.38168	7.50613	7.77505	8.20056	7.61072	7.38005	7.59782	7.69545	7.78202	8.06729	8.27963	9.05481
CSRNP1	10.7056	8.71023	10.9572	9.86512	11.6126	8.61865	9.56396	9.70719	9.38129	9.29017	9.25471	9.74775	9.70107	10.0529	9.62014	9.4129	9.16595	8.99812	8.42884	9.91883	8.90887	8.42171	8.9493	10.4513	8.46052	11.0174	9.95459	9.19833	8.79889	9.33602	10.3224	10.125
AZGP1	7.06111	7.30338	7.08042	8.01398	6.92502	8.09266	7.22403	7.33804	7.4361	7.30207	7.8717	7.86935	7.71171	6.93149	7.66749	7.09553	7.39494	7.70718	7.4254	7.06258	7.90952	7.07174	7.15627	7.21611	6.92535	7.85565	7.66074	8.53773	7.06023	7.94593	7.83016	7.4552
CEP131	7.64913	7.90798	7.64738	8.36999	8.07462	7.85067	7.93617	7.97839	7.89275	7.86395	7.58476	7.80607	8.16366	7.473	8.30543	7.77805	7.55776	8.36939	7.71459	7.55552	8.04876	7.83351	8.83449	7.96295	8.24983	8.11629	7.8977	8.23414	8.3791	8.28409	8.2235	8.34148
AZI2	7.69653	7.68471	7.7091	7.51488	7.8136	7.77578	7.57156	7.54656	7.6323	7.54948	7.62959	7.47426	7.32521	7.44267	7.45302	7.51657	7.50863	7.42131	7.50083	7.65227	7.55515	7.52855	7.39331	7.76232	7.58001	7.35752	7.45971	7.37998	7.44247	7.29404	7.29089	7.19384
AZIN1	9.67715	9.70626	9.13338	9.55217	9.45439	9.10909	9.4662	9.39658	9.26228	9.05882	9.90651	9.76298	9.37438	9.26347	9.84754	10.3011	9.46042	9.12367	9.54854	9.60426	10.5089	10.6302	9.20946	10.4112	9.97465	9.80282	9.71878	9.82287	10.3266	9.3581	8.69841	8.85056
AZU1	7.1235	6.98102	7.00658	7.01947	7.189	7.12754	7.08963	7.0823	6.97176	7.01564	7.00742	7.10946	6.99746	7.04977	7.11137	7.02387	7.06148	6.96982	7.04492	6.98146	7.03192	6.94874	7.01372	7.05073	7.08015	7.46874	6.9897	7.01432	7.00833	7.05411	7.0589	7.07327
B2M	13.5361	13.3955	13.6954	13.5281	13.8716	13.4	13.4753	13.3041	13.4174	13.3693	13.5317	13.4633	12.4621	13.6765	12.6925	13.5914	13.4088	13.3475	13.2097	13.769	11.7577	12.9591	12.3565	13.1388	12.7129	13.391	12.7362	12.659	12.7113	12.3618	12.5199	12.3361
B3GALNT1	7.28876	7.00779	7.29892	7.1289	7.28541	7.15091	7.01592	7.00868	7.31639	7.08572	7.30222	7.01708	7.11367	7.02598	7.00701	7.0776	7.23948	7.28706	7.50799	7.15916	7.2999	7.0189	7.40146	7.73322	7.00839	6.97172	7.24301	7.1884	7.52122	7.13946	7.07894	7.0813
B3GALNT2	7.14523	7.17763	7.2247	7.20848	7.13005	7.26798	7.18022	7.17626	7.11521	7.05091	7.28769	7.14996	7.15925	7.20806	7.28574	7.26683	7.31524	7.34819	7.20311	7.06821	7.33689	7.26846	7.29839	7.26327	7.20431	7.12005	7.4348	7.14985	7.23513	7.2053	7.24447	7.29272
B3GALT1	6.9603	6.96907	7.04157	6.96418	6.97811	6.9245	7.04805	7.00093	7.01333	7.03334	7.07633	7.00592	6.93824	6.96399	6.934	6.97202	6.93614	6.96433	6.93536	6.94576	6.98398	7.03675	7.0703	7.01747	7.09854	6.94469	6.95873	6.93552	7.00429	7.01628	6.95768	7.03663
B3GALT2	7.17232	7.15446	6.97165	6.99321	6.99509	7.25271	7.02805	7.11823	6.97176	7.13842	7.11395	6.92677	6.9505	7.14263	7.10984	7.12318	7.02087	7.16303	7.12443	7.22128	7.15635	7.12772	7.18174	7.14285	7.16042	6.96952	7.10033	7.07129	7.06637	7.0593	7.00131	6.98756
B3GALT4	8.10455	7.76554	8.0615	7.67352	8.3062	7.79799	7.73332	8.02023	7.52112	8.16597	8.11787	7.78037	7.61258	7.98765	7.93728	7.3882	7.40397	7.94825	7.44185	7.67684	7.09605	7.21002	7.22152	7.24802	7.34957	7.65569	7.22172	7.45717	7.37466	7.60508	7.9435	7.61948
B3GALT5	7.8558	7.08714	7.1268	7.14116	6.83659	7.48935	7.22742	6.99055	7.11521	7.22638	7.25695	6.969	6.97667	7.33686	7.38799	7.19567	6.98877	7.11499	7.38278	7.40848	6.93647	6.98328	6.96543	7.06603	6.93712	7.1273	7.01454	6.98462	7.01568	7.00798	7.01696	7.03077
B3GALT6	7.86949	7.80786	8.38041	7.954	8.10335	8.33175	7.8627	8.15855	8.04566	7.9192	7.87929	7.97514	8.1027	7.64382	8.10611	7.82856	8.1748	8.50423	8.01853	8.03015	7.93022	8.11581	9.31045	8.00714	9.07274	8.22524	7.85325	8.30291	7.77812	8.11733	8.07733	8.6622
B3GALTL	7.19119	7.17381	7.28617	7.13026	7.04219	7.39549	7.22403	7.20806	7.14636	7.21157	7.18384	7.17091	7.17932	7.3442	7.15159	7.2769	7.16573	7.25936	7.59868	7.23746	7.12857	7.10566	7.13418	7.20048	7.25484	6.97505	7.34357	7.08446	7.33196	7.11315	7.28917	7.17162
B3GAT1	7.04089	6.984	7.19201	7.11805	7.88038	7.12872	7.02537	7.05592	7.12611	7.05675	7.13873	7.05542	6.9442	7.13327	7.1789	7.05544	7.10159	7.10639	7.07873	7.18145	7.06767	7.11035	7.12509	7.10427	7.10252	7.04709	7.12721	7.07129	7.1768	7.20206	7.17245	7.10454
B3GAT2	6.95331	6.93148	6.93186	6.88325	7.08705	6.88762	6.94696	6.92321	6.87463	7.02745	6.89738	6.99042	6.92225	6.96193	6.93121	6.89729	6.9019	6.90388	7.01671	6.92065	6.93647	6.91847	6.87803	6.91874	6.93759	6.93048	6.93324	6.89671	6.93059	6.95422	6.92161	6.90371
B3GAT3	7.48741	7.49433	7.64854	7.72284	7.92085	7.73592	7.48038	7.53695	7.66706	7.54031	7.63929	7.58447	7.79961	7.35297	7.36203	7.14901	7.43341	7.68377	7.33426	7.37568	7.38418	7.41731	7.76218	7.19351	7.42687	7.72426	7.27073	7.56636	7.32403	7.38347	7.51006	7.63499
B3GNT1	8.07997	8.47456	8.32855	8.58818	8.45002	8.31161	8.13742	8.18143	8.17255	8.25048	8.59398	8.21477	8.42085	8.09669	8.27836	8.32029	8.21229	7.80693	8.0767	7.96989	7.94912	8.09447	8.03726	8.17871	7.96243	7.69	7.98216	8.12625	8.08256	7.90501	7.54532	7.86685
B3GNT2	7.50033	7.4081	7.40281	7.43591	7.35225	7.6332	7.44454	7.33276	7.32939	7.3334	7.42513	7.55563	7.29161	7.65621	7.12348	7.53404	7.26417	7.18143	7.31147	7.29806	7.2465	7.49667	7.25257	7.31108	7.43629	7.27947	7.1696	7.32044	7.39173	7.6214	7.32499	7.37079
B3GNT3	8.35089	8.38963	7.60601	8.15087	7.00853	8.24737	8.04313	8.04988	8.30383	8.52433	8.36351	8.52017	8.59782	8.17	7.88119	7.61705	8.65186	8.23517	8.39841	8.1286	8.57476	8.09243	7.72292	7.54906	7.9496	8.03095	8.52533	8.54849	8.31764	8.15053	8.71291	8.50767
B3GNT4	6.91216	7.05026	7.11389	6.95275	6.99341	7.03328	7.10231	6.92187	6.99182	7.24237	7.08641	7.10429	7.00638	7.01879	7.15596	7.01354	7.04313	7.27565	7.05438	7.11392	6.94684	7.05751	7.28285	7.01016	7.06486	6.96306	7.0222	7.03134	7.06712	7.03626	7.08984	7.09037
B3GNT5	7.31298	7.16868	7.00658	7.10189	7.0018	7.25599	7.11735	7.20456	7.00719	7.21292	7.30445	7.21992	7.34303	7.40617	7.56302	7.49794	7.51706	7.49136	7.30291	7.30065	7.29584	7.2498	7.31563	7.43396	7.31515	7.20093	7.37085	7.32907	7.56665	7.03415	7.13843	7.05632
B3GNT6	8.27771	8.38216	7.24262	7.60044	7.00348	7.49555	9.2312	7.97953	7.30911	7.4168	7.72104	7.19986	7.26726	8.9363	8.28838	7.71994	7.01829	7.38807	7.9216	8.18356	7.17946	7.2139	7.15047	7.04153	7.05061	7.99651	7.38574	7.04365	7.15871	7.12419	7.59105	7.37428
B3GNT7	6.98111	6.93903	7.06318	6.87184	7.00853	6.96212	6.89875	7.02155	7.0164	6.93438	7.02032	7.00452	7.00942	6.98067	6.92939	7.01482	6.97765	6.92996	6.91132	6.96559	7.00465	6.94294	6.98775	7.03691	6.97219	6.99362	6.99786	7.00688	6.97664	6.92956	6.95444	7.01045
B3GNT8	8.03884	8.52426	7.86152	7.89095	7.57009	8.22426	7.8217	8.75844	8.13975	8.33681	8.23594	7.97066	8.61346	8.38865	8.37178	7.84643	8.30223	8.0428	7.53297	7.91297	7.82514	7.92716	7.32356	7.48196	8.57591	8.30374	7.70187	8.50874	8.0855	8.16479	8.16515	8.18953
B3GNT9	7.11534	7.0996	7.13165	6.96896	7.15467	6.99795	6.92723	7.09227	7.06248	7.0304	7.00742	7.04595	6.97798	6.99951	6.968	7.04489	6.99227	7.02208	6.97425	7.08801	6.97054	6.94358	7.10005	7.02485	7.06763	6.99482	7.00616	7.06771	7.1135	7.08744	6.98125	7.04743
B3GNTL1	7.16014	7.31352	7.22307	7.10055	7.25183	7.2417	7.2442	7.25397	7.25714	7.22235	7.18746	7.33445	7.23212	7.0333	7.32556	7.15993	7.1171	7.37327	7.21754	7.18077	7.56557	7.23811	7.27659	7.26449	7.1862	7.61194	7.26627	7.25124	7.19609	7.28494	7.36981	7.29083
B4GALNT1	6.9617	7.01961	7.05079	6.95769	7.06017	6.99673	6.99959	7.00222	7.05324	6.9678	6.99446	6.98046	6.91906	6.9029	6.91036	6.92393	6.91808	6.93909	6.99674	6.94376	6.92279	6.92789	7.02442	7.023	6.93032	6.95471	7.05743	6.99418	6.94738	7.03204	6.96199	6.97624
B4GALNT2	7.00166	6.94505	6.9257	6.84858	6.97121	6.97206	6.99549	7.02283	7.00412	6.93132	7.00613	6.93999	6.91984	7.02598	6.95949	6.93207	6.92459	6.95537	6.94637	6.97283	6.98815	6.92118	6.92867	6.92497	6.93315	6.98532	6.93267	6.91368	6.91503	6.96944	6.96199	6.96873
B4GALNT3	7.03011	7.02108	6.95945	6.9783	6.97639	6.89784	7.00233	7.02923	7.11365	6.97835	6.91094	7.02953	6.90166	6.98795	6.93029	6.98424	7.04576	7.01436	6.975	7.11231	7.02917	7.10498	6.96093	7.0012	6.95719	6.95267	6.91777	6.97394	7.03131	7.00286	6.99184	7.14114
B4GALNT4	7.45998	7.29544	7.33813	7.50935	7.37603	7.5337	7.36231	7.43868	7.56572	7.3147	7.46217	7.4536	6.98747	7.1598	7.10831	7.24992	7.19665	7.41174	7.37509	7.20425	7.16484	7.10701	7.30457	7.30186	8.1569	7.37834	7.71424	7.46915	7.8037	7.12145	7.42358	7.42015
B4GALT1	8.43369	8.34124	8.62769	8.67447	8.72831	8.36941	8.06144	8.54109	8.39136	8.53835	8.13571	8.2054	8.10929	8.12306	7.82503	7.89736	7.90382	8.14547	7.62219	8.19045	7.93141	7.74557	7.92907	8.15917	7.81206	8.74658	7.72425	8.4132	7.96763	8.03412	7.97961	8.19928
B4GALT2	7.30029	7.52068	7.27013	7.2469	7.34323	7.26906	7.20809	7.23921	7.30326	7.3711	7.3533	7.50631	7.57389	7.19253	7.37444	7.19096	7.35927	7.69577	7.25912	7.06914	7.23525	7.34362	7.55885	7.30002	7.3568	7.23947	7.23038	7.26592	7.37235	7.37393	7.37958	7.43824
B4GALT3	8.95242	8.84666	8.74174	8.81093	8.55478	8.54453	8.72653	8.69011	8.56065	8.79242	9.24576	8.66457	8.87811	9.13436	8.8212	8.97916	8.67623	9.1496	8.85114	8.91751	9.10647	8.52728	9.42008	8.67278	8.69562	8.83519	9.12173	8.93906	9.12301	8.95086	9.11514	9.09837
B4GALT4	9.59827	9.13492	8.50766	8.64898	8.34111	8.74094	9.22954	8.94304	8.27217	9.22349	8.63686	8.69338	8.79496	9.16437	8.63	8.11424	8.41849	8.7217	9.07037	9.38922	9.35557	8.48816	8.64368	8.93502	8.72826	8.91225	8.65553	8.94532	9.1335	8.75136	8.97994	8.78578
B4GALT5	9.23907	9.54397	9.85537	9.15523	9.91137	8.51938	9.43467	9.60303	10.0637	10.3744	9.25916	10.201	10.1545	10.0822	9.92469	10.1281	10.5201	9.98352	9.78254	9.77311	9.78836	10.4534	9.57278	10.2574	10.538	9.91593	10.0208	9.39842	10.5255	10.2936	9.61076	10.3454
B4GALT6	7.01795	6.92846	7.03851	7.17957	7.08469	7.01506	6.9776	7.04198	7.07484	7.06547	7.11893	7.12481	6.96904	7.01454	7.10831	7.07501	7.0906	7.11157	7.2021	6.99707	6.96532	6.94044	6.97792	7.10739	7.28044	7.02985	7.06735	7.19253	7.11158	7.07055	6.98444	7.023
B4GALT7	8.51829	8.79464	8.7373	8.89832	8.72302	7.91649	8.65936	8.55306	8.8994	8.85077	8.60899	8.54402	9.05963	8.36727	8.99002	8.5891	8.6049	9.24827	8.90716	8.8412	8.67085	8.08284	9.10012	9.13217	8.22435	8.24639	8.38769	9.03427	8.68744	9.03127	8.68209	9.07042
B9D1	7.79675	8.30259	7.66574	8.22068	8.17169	7.76648	8.15481	7.94366	8.47062	8.1201	7.73646	7.68691	7.79961	7.38479	7.4208	7.45909	7.54375	7.88194	7.49367	7.3	7.82723	7.6265	7.49392	8.01718	7.74921	8.00438	7.31702	7.26401	8.3026	7.56864	7.554	7.44554
B9D2	8.02129	8.5235	8.29618	8.03286	8.10078	8.11084	8.2534	8.16527	8.60351	8.08864	8.25208	7.96953	7.755	7.8817	7.65385	7.57414	7.71562	7.69577	7.6386	7.77667	7.6863	7.94135	7.73518	7.46197	7.44515	7.66855	7.71501	7.73761	7.77382	7.84776	7.94184	8.02484
BAALC	7.10447	7.04302	7.11872	7.08456	7.53757	7.33249	7.07938	7.13656	7.1339	7.09291	7.14857	7.08209	7.18544	7.22816	7.21237	7.18741	7.16245	7.05225	7.06927	7.1115	7.08102	7.0896	7.11351	7.09794	7.08701	6.99848	7.08495	7.17726	7.03868	7.04993	7.03038	7.08936
BAAT	6.94769	7.07453	6.85884	7.01813	6.87298	7.07778	6.9343	7.02283	7.12455	7.16081	6.91094	6.96035	6.9678	6.92337	6.92586	6.96362	7.01701	6.9288	6.92845	6.93243	6.96532	6.95541	6.94111	6.92544	7.89869	6.96094	6.96067	6.93611	6.99551	6.96768	6.92603	6.91947
BACE1	7.255	7.0717	7.23774	7.32608	7.02572	7.0175	7.20234	7.1402	7.10898	7.14684	7.32751	7.15492	7.09929	7.25428	7.01315	7.2374	7.14695	6.96128	7.26601	7.12576	7.12652	7.25866	7.10564	7.38678	7.09449	7.01108	7.21713	7.11601	7.203	7.16637	7.11044	7.1706
BACE2	8.73696	9.30338	9.22715	9.35045	8.35815	9.17744	9.95359	9.1973	8.68898	9.66569	8.30574	9.46205	9.24996	8.64042	9.53311	8.4241	8.6325	9.35974	9.17401	8.92393	8.76709	8.35131	8.74813	9.43205	8.74044	9.09479	9.46711	9.27007	7.6964	9.04204	9.22579	9.42664
BACH1	7.10583	7.15836	7.1871	7.10726	7.09184	7.08017	7.11236	7.04959	7.06866	7.01712	7.02674	7.08209	7.0079	6.96504	6.909	7.02387	6.96252	7.1432	7.01231	6.97358	7.04468	7.04349	7.03069	7.01839	7.06206	7.09361	7.05526	6.95191	7.06938	7.08744	7.07894	7.01816
BACH2	6.99347	7.15185	7.09628	7.03517	6.99341	7.10159	7.01185	7.06223	7.06866	7.04214	7.08389	7.01708	6.9442	7.03775	7.06917	7.20622	7.03261	7.03864	7.16536	7.08096	7.12789	7.04097	7.05208	7.13717	7.11705	7.11645	7.04045	7.01432	7.1103	7.10661	7.04267	7.13605
BAD	8.85649	8.91663	8.69219	8.6034	9.11909	9.098	8.51847	8.7663	8.63803	8.56288	8.85959	8.63289	7.92279	8.45402	7.94968	7.94072	7.82156	7.98716	8.10991	7.79975	7.65375	8.05237	7.94185	7.51027	7.68436	7.96975	7.7342	7.90428	7.72108	8.25391	8.25071	8.36957
BAG1	7.50033	7.55902	7.16584	7.19472	6.93947	7.61378	7.54882	7.31998	7.34932	7.42936	7.4717	7.27251	7.32797	7.43152	7.45893	7.31113	7.38769	7.24974	7.25421	7.24198	7.47229	7.95616	7.16131	7.0489	7.39409	7.47345	7.2685	7.4878	7.26326	7.20043	7.43692	7.41014
BAG2	7.35277	7.36715	7.48312	7.36347	7.62514	7.46051	7.26293	7.26969	7.45674	7.15244	7.45545	7.19508	7.02656	7.08971	7.32302	7.10061	7.60466	7.50368	7.267	7.24391	7.23731	7.79782	7.8072	7.60899	7.17206	7.5802	7.18255	7.2227	7.05475	7.1706	7.29176	7.0934
BAG3	8.65437	8.66773	9.09035	8.63989	9.78014	8.60215	8.85896	8.40422	8.51471	8.53396	8.26449	8.45163	8.24402	8.31287	8.2891	8.8363	8.16809	8.51095	8.61253	8.19002	8.02233	8.69472	8.29352	8.99946	7.75218	8.83254	8.20527	8.51684	8.0917	8.91822	8.42865	8.86019
BAG4	7.39713	7.45157	7.39253	7.57688	7.48011	7.31591	7.30791	7.37431	7.28853	7.37229	7.4905	7.30228	7.6823	7.45376	7.56967	7.30675	7.29135	7.50868	7.20712	7.49476	7.26025	7.03591	7.59265	7.60841	7.25755	7.34696	7.34489	7.59088	7.36587	7.41115	7.30804	7.14724
BAG5	9.2261	9.56908	8.76243	9.29629	8.75151	9.70538	9.63193	9.39821	8.87804	9.32738	8.92203	9.08099	9.66481	9.32873	9.35143	9.40366	9.51182	9.83683	9.13786	9.35922	9.33818	9.16095	9.55614	9.23601	9.552	8.85628	9.60527	8.61709	9.29601	9.13574	9.26841	9.7052
BAGE	7.07598	7.17253	7.00203	7.05577	7.15188	7.10396	6.99959	7.11945	6.97949	7.03921	7.07885	7.0364	7.09287	6.96504	7.08662	7.07242	7.0844	7.1746	7.1099	6.98906	7.01094	7.03506	7.03964	7.12556	7.01226	7.20864	7.0092	7.0162	7.10641	7.00184	7.15081	7.06727
BAGE2	6.8992	6.96158	6.90407	6.92711	6.93947	6.96586	7.0294	6.95118	7.08258	7.06547	7.01517	6.88807	7.08643	6.99819	7.04012	6.99606	6.98762	6.99195	7.00532	6.95227	7.03008	6.97479	7.03696	6.98414	6.99334	6.99482	7.04792	7.04648	6.96825	7.02572	7.03756	6.95938
BAGE3	6.9136	6.93148	6.93186	6.95769	6.86728	6.95714	6.97345	6.87038	7.04556	6.90826	6.9378	6.89557	6.98747	6.90831	6.94188	6.89795	6.90109	6.92106	6.97576	6.96421	6.98815	6.89266	6.95008	6.91343	6.99702	7.0655	6.9167	6.8945	6.92861	6.98127	6.95444	7.01142
BAGE4	7.01253	7.0927	7.09468	6.99752	7.01531	7.0175	7.02267	6.90573	6.95316	6.90363	7.04336	7.01569	7.00638	7.04223	7.16318	7.06331	6.94434	7.02111	6.95458	6.97059	7.05722	6.97105	6.99281	6.96089	7.07308	7.00851	7.0567	6.96322	7.05158	7.00901	6.97806	6.97154
BAGE5	7.12486	7.07028	7.12034	7.17682	7.04604	7.06461	7.05859	7.02667	6.99182	7.05237	6.94979	6.93559	7.46091	7.24202	7.20686	7.15751	7.15142	7.04254	7.11194	7.10164	7.25363	7.14286	7.15338	7.04707	7.15792	7.20093	7.22218	7.10054	7.08326	7.14826	7.20479	7.1015
BAHCC1	7.02876	6.94355	7.04157	6.99752	7.11688	6.89273	6.9845	7.03306	7.03788	6.99483	7.06875	6.92086	6.96536	7.07888	7.02254	7.02517	6.98648	7.02305	7.05692	7.02368	7.04196	7.09032	6.99366	7.0489	7.11853	6.96519	6.97682	7.06409	7.01568	6.98988	7.1346	7.0172
BAHD1	7.28103	7.16482	7.14464	7.21811	7.05196	7.20141	7.12602	7.24491	7.11988	7.14684	7.1127	7.17579	7.1961	7.18942	7.12197	7.24765	7.32093	7.29039	7.16425	7.16271	7.2049	7.22822	7.25576	7.14426	7.25972	7.37317	7.29391	7.14985	7.17419	7.22769	7.22837	7.12689
BAI1	6.87008	7.03428	6.96403	6.90006	6.88618	7.00041	6.92156	6.89219	6.98874	7.04799	6.91094	7.01151	7.09929	7.01175	7.11593	6.95857	7.02087	7.02791	7.02822	7.01205	6.95139	7.07933	7.09197	6.98495	7.05158	7.0768	7.07219	7.11681	7.00348	7.00286	7.00026	7.03761
BAI2	6.97144	6.98997	6.9686	6.79073	6.92502	6.96337	6.9244	6.9762	6.82016	6.86788	6.87689	6.90005	6.89924	6.93445	6.93496	6.93041	6.91078	6.97143	7.01583	6.94279	6.91214	6.96521	6.92489	6.91343	6.97694	6.88592	7.01607	6.91507	6.96689	6.93589	6.92492	7.09037
BAI3	7.09496	7.01519	7.07412	7.01813	7.2186	6.95215	7.03742	6.99575	6.97021	6.94658	6.97749	7.0003	6.97028	6.94496	6.98513	7.12938	7.00937	7.01436	6.99338	6.99526	7.02276	7.00116	7.0737	6.94673	6.94799	6.94964	6.93554	6.96696	6.94507	6.96422	6.92823	6.99325
BAIAP2	7.93894	8.0053	8.14857	8.48082	8.05435	8.21128	8.11059	8.01585	7.88544	7.94561	7.87613	7.97122	8.03495	7.76513	9.01722	7.96652	8.1145	8.89368	8.01979	7.5191	7.74473	8.32679	8.8074	7.82252	8.03611	8.13304	7.61078	8.85273	8.09203	8.83232	9.20484	8.59845
BAIAP2L1	9.0296	9.9419	8.2854	9.87299	7.21262	10.0637	9.27676	9.71735	9.28064	10.3624	9.91543	10.3084	10.5251	9.30576	9.11183	9.31932	9.4443	10.0036	9.85285	9.52558	9.51974	9.39959	9.95259	9.13812	8.61027	9.52471	9.82336	10.0066	9.51522	10.2211	10.197	10.3053
BAIAP2L2	9.89093	9.73839	7.80524	9.51965	7.34925	9.04839	9.61975	9.74548	9.32961	9.50766	8.96513	9.2906	10.6538	10.765	11.0084	9.96655	8.94715	10.4998	10.361	9.99611	10.5444	10.2069	9.03505	10.1724	10.4468	9.41218	10.6306	10.9782	9.6868	10.1437	10.8546	11.0295
BAIAP3	7.03415	6.92695	7.04157	6.96578	6.959	7.06461	7.0294	7.01126	6.92352	6.99333	6.95906	7.00311	7.12477	7.18007	7.16462	6.98196	7.02477	6.99558	7.26158	7.09405	7.07609	7.05426	7.08788	7.06426	7.10643	7.15137	7.04345	7.19321	7.04517	7.00798	7.00236	7.04645
BAK1	7.70186	7.6012	7.39253	7.61949	7.23666	7.42991	7.46765	7.49763	7.79813	7.79339	7.53962	7.50089	7.7579	7.95998	7.55857	8.0155	7.65259	8.05381	7.4701	7.85833	7.36511	7.43248	7.52053	7.2761	7.48261	7.87709	7.28768	7.68499	7.35753	7.32267	7.43926	7.81515
BAMBI	8.06999	9.59726	8.93116	7.99986	8.24914	8.88627	9.10964	8.22043	8.30701	8.81334	9.73651	7.85296	7.19306	8.25301	7.40265	8.66517	7.70365	9.70737	8.9808	7.88873	10.7985	8.77871	9.31852	11.6308	10.13	7.84839	10.8987	9.39556	9.51495	8.60847	9.31352	8.32317
BANF1	10.4192	10.9638	10.768	10.7945	10.1938	10.658	11.1468	10.8891	10.8426	11.1678	11.1471	11.0204	11.34	10.2922	10.4812	10.8967	11.4173	10.6444	10.5084	10.0087	10.7076	11.068	10.5973	10.93	10.4093	10.2778	10.7581	10.8119	10.9627	11.162	10.5476	10.3457
BANK1	7.05841	7.03282	6.95333	7.02343	6.98154	6.99304	7.08836	7.03434	6.97021	6.99483	7.00484	7.00452	7.067	7.03478	7.03208	7.10566	7.14583	6.98748	7.07247	7.43724	7.02185	7.01719	7.07285	7.04523	7.08446	6.97617	7.134	6.94989	6.97736	7.00286	7.0128	7.09441
BANP	9.87501	10.3413	10.7469	10.0639	10.8393	10.2821	10.3151	10.2712	9.95841	10.1083	10.1193	9.86664	10.4329	10.2457	10.4135	10.1685	10.1529	10.4781	10.5698	10.3452	10.3619	10.6006	10.4876	9.97006	10.199	11.184	10.623	10.5979	10.1848	10.5547	10.9187	10.6572
BAP1	7.76801	7.96654	8.06968	7.87537	8.02354	7.81081	7.80499	7.87925	8.06792	8.16386	7.72104	7.87743	8.33132	7.75466	7.63904	7.58919	7.87102	8.03948	7.87316	7.83437	7.89344	7.86472	8.02605	7.66536	7.74574	8.18594	7.6377	7.8538	7.67882	7.97226	8.16515	8.27744
NKX3-2	7.23921	7.04011	7.70692	7.20573	8.14922	7.05259	6.92865	7.00093	7.47195	6.94962	7.02674	7.1512	7.08321	6.98306	7.05143	7.03566	7.14919	7.04059	7.53043	7.12885	7.04377	7.1778	7.10405	7.90905	7.05061	7.00979	7.23716	7.16012	7.21514	7.81861	7.27964	7.66272
BARD1	8.02522	8.36963	7.78336	8.43754	7.35823	8.35506	8.65102	8.09618	7.88463	8.18115	8.25875	8.31417	8.45973	7.60357	8.03314	7.90908	8.36812	8.84227	7.65888	8.09876	8.55596	8.20234	8.17796	8.00954	7.98388	7.5689	8.41991	7.86456	7.95813	7.86017	8.1392	7.87274
BARHL1	6.97421	6.98997	7.04464	7.0519	6.99509	6.98936	6.97898	6.98534	6.89206	7.0245	6.96434	7.00732	7.00338	6.99045	6.97834	6.89928	6.9724	6.9518	6.91561	6.9304	6.92913	6.97631	6.95078	6.90925	6.95986	6.92151	6.91511	6.90833	6.92525	6.99086	6.90938	6.99515
BARHL2	6.9617	7.06318	6.97926	7.01276	6.89181	7.01993	6.95815	6.98795	6.95316	7.03921	7.05481	7.00171	6.94836	7.11301	6.93496	6.93461	6.92122	6.97717	6.9959	6.96629	6.9437	6.93196	6.95945	6.91304	6.93231	6.8897	6.96132	7.13248	6.92478	6.96768	6.96844	6.9923
BARX1	7.03011	7.06603	7.13327	6.98883	6.96251	7.01506	6.9845	7.05465	6.99336	7.11436	7.01388	6.94291	6.92815	6.93521	6.99219	6.95659	6.96835	6.94296	6.96197	6.93827	7.00376	6.94421	7.01995	6.99943	6.99425	6.95989	6.98534	7.49173	6.95964	7.01524	6.95876	7.08432
BARX2	7.15743	7.22245	6.93647	7.08192	6.99173	6.9093	7.15646	7.2243	6.93915	6.9678	7.1127	7.0364	7.0004	7.25581	7.35954	7.10944	6.97981	7.16068	7.11661	7.07283	6.94124	7.23105	7.13268	7.00386	6.93575	7.29997	7.01149	6.99866	6.92525	7.02151	7.05587	6.99135
BASP1	10.2321	9.52827	12.2512	10.1821	13.0267	9.47375	10.1115	9.86977	10.2673	9.13643	10.7046	9.4039	8.21729	9.87041	8.22871	10.2698	8.96764	7.62353	9.74352	10.7724	8.21859	9.11258	8.96145	10.691	9.17029	11.7073	10.2694	8.49154	9.2069	9.59011	9.03679	9.5283
DDX39B	10.5587	10.3503	10.6695	10.6943	10.1397	11.0808	10.8944	10.8617	10.4742	10.8132	9.7725	10.7835	11.7727	10.5891	11.9746	10.7766	11.3748	11.5898	10.6543	10.8784	11.0365	11.1596	11.1846	10.4192	11.0881	11.2313	11.2859	11.253	11.7181	10.9981	11.1702	10.7527
PRRC2A	8.10516	8.54159	8.65184	8.33326	9.07072	8.21883	8.55121	8.41218	8.41743	8.54153	8.38065	8.55387	9.46757	8.32522	9.42899	8.41953	9.10242	9.09418	8.35365	8.54358	9.36388	8.31527	9.41285	8.01623	8.58544	8.93798	8.75233	8.71869	9.1758	9.0396	9.83569	9.63536
PRRC2C	8.26289	7.73881	7.53351	8.17294	7.68813	8.19815	8.02563	7.85255	7.77262	8.03698	8.3416	8.07159	8.56657	9.0293	9.12998	9.62782	9.09013	9.09418	9.38265	9.51233	9.38572	9.47983	9.0577	9.78366	9.80431	8.70494	10.0892	9.31084	9.99016	8.2085	8.19111	8.02016
PRRC2B	7.60633	7.62082	7.73485	7.541	7.79456	7.54638	7.63554	7.5858	7.40972	7.86687	7.42116	7.60187	8.21392	7.67097	8.08026	7.94606	8.11276	8.03615	7.92735	7.62801	8.49529	8.38112	8.41139	7.84465	8.30053	7.92514	7.90717	8.09657	8.2851	8.27141	8.3652	8.50282
BAG6	8.532	8.78542	8.6747	8.51848	9.09085	8.26564	8.71988	8.54436	8.61382	8.56052	8.41473	8.37247	9.09314	8.66345	9.50815	8.77408	8.94037	8.88194	8.94199	8.60095	9.01811	8.62784	8.90158	8.32727	8.48425	8.72088	8.84051	9.07859	8.74349	9.24901	9.18975	9.13546
GPANK1	7.1885	7.32356	7.3535	7.27004	7.41939	7.29696	7.28778	7.35994	7.28853	7.27514	7.46408	7.32169	7.19762	7.01879	7.19017	7.06853	7.16355	7.28304	7.16091	7.06069	7.17832	7.17411	7.21293	7.04246	7.18446	7.1495	7.18206	7.21874	7.1768	7.23164	7.28311	7.27655
ABHD16A	8.81725	8.56206	8.76811	8.73002	8.63937	8.52962	8.7899	8.63843	8.5365	8.98733	8.86105	8.92322	8.72267	8.52669	9.65837	8.7727	8.76204	8.53462	8.67631	8.51451	9.15752	8.82738	8.6146	7.99415	8.64465	8.53158	8.81509	8.58937	8.85863	9.22667	9.36719	9.15376
BATF	7.27067	7.09822	8.51845	7.87312	8.57385	7.067	7.40077	7.27748	7.49928	7.2437	7.62308	7.65936	6.99027	7.00217	7.10371	7.14291	6.98311	6.94296	7.12826	7.74264	7.07107	7.1778	7.22415	7.1526	7.12291	8.10624	7.4789	7.24481	7.0731	7.2269	7.51822	7.34605
BATF2	7.44431	7.29202	8.55138	8.03721	8.03066	7.49467	7.61969	7.46058	7.65979	7.65064	7.71286	8.4305	7.89377	7.70853	7.84208	7.93306	8.19311	7.8807	7.63413	8.52539	7.3293	7.62348	7.36625	6.9866	7.96814	8.92891	7.83881	7.78482	7.60015	7.40245	7.87028	8.1043
BATF3	7.17097	7.13606	8.13412	7.3417	8.2158	7.18205	7.24531	7.25848	7.5366	7.14123	7.37848	7.55907	6.97798	6.99428	7.0257	7.17314	7.12412	7.05321	7.173	7.50539	6.9924	7.15497	7.15916	7.13789	7.1509	6.98532	7.41101	7.05023	7.16088	7.23006	7.38526	7.43006
BAX	7.21664	7.45947	7.20182	7.2768	7.29459	7.55725	7.49029	7.54133	7.57713	7.38418	7.42116	7.46866	7.49976	7.47164	7.29352	7.23854	7.32282	7.36017	7.16314	7.24326	7.35807	7.21966	7.14607	7.1526	7.20985	7.46559	7.27564	7.47028	7.50796	7.30839	7.74141	7.51879
BAZ1A	7.66302	7.60807	7.93877	7.65553	7.44186	7.64847	7.81438	7.48019	7.47572	7.66969	7.58306	7.45265	7.55806	7.57665	7.65701	7.61243	7.44224	7.93557	7.55937	8.04345	7.64874	7.67857	7.82945	7.53241	7.69098	7.79906	7.787	7.4405	7.39081	7.76464	7.35254	7.25043
BAZ1B	8.24736	8.43249	8.47746	8.53396	8.41517	8.30849	8.49509	8.54181	8.32223	8.43758	8.26317	8.4445	9.17298	8.23397	8.58245	8.50925	8.76051	9.46434	8.60847	8.47607	8.79431	8.79216	9.28629	8.26793	8.85987	9.08411	8.64654	8.77001	8.95041	8.69726	8.81121	9.49353
BAZ2A	7.09361	6.95708	7.05697	7.08059	6.966	7.0574	6.99823	7.0061	6.92039	7.15941	7.0216	7.06215	7.09769	7.08507	6.92939	6.9985	7.08565	7.04837	7.01671	7.12653	7.08345	7.10498	7.07791	7.1211	7.13074	7.02571	7.02449	7.01152	7.01078	7.09807	7.04979	7.0172
BAZ2B	8.48867	8.26593	8.05475	8.14924	8.05981	8.3444	8.1989	8.3423	7.96725	8.15323	8.01075	8.02374	8.66451	8.65625	10.0472	8.73922	9.25857	8.99048	9.26613	8.86487	8.7655	8.63169	8.5006	9.17757	8.29452	8.41504	8.93034	8.76223	8.57616	7.83525	7.82296	8.04107
BBC3	7.60633	7.66142	7.58159	7.46752	7.96396	7.63857	7.64884	7.64282	7.60951	7.76049	7.69479	7.50089	7.82908	7.92342	7.64117	7.41421	7.44487	7.61338	7.44956	7.38277	7.49129	7.58695	7.43988	7.50607	7.42299	7.69249	7.50766	7.68798	7.45695	7.61423	7.79933	7.60027
BBOX1	6.89631	6.99592	6.88699	7.02343	7.00516	7.03085	7.00369	6.93657	7.07174	6.99483	6.95509	6.9776	7.02339	6.93521	6.91845	6.88766	6.92819	6.89468	6.93	6.92242	6.98481	6.93982	6.93976	6.92977	6.93486	6.95267	6.93612	6.96102	6.9428	7.08451	6.93702	6.98283
BBS1	7.9523	7.9814	7.71883	7.73871	8.06388	7.62082	7.99206	7.91681	7.7624	7.85367	7.62062	7.88607	7.89722	8.00483	8.08838	7.93995	7.87169	7.63461	7.87361	7.81931	7.80407	8.08044	7.77321	8.63411	7.97952	7.87507	7.81583	7.69991	7.811	7.75627	7.7666	7.55276
BBS10	7.13708	7.05026	6.938	6.99176	7.02396	7.0622	7.08067	7.08105	7.18365	7.15244	7.14119	7.09259	7.02974	7.04524	7.3558	7.16234	7.29038	7.09408	7.21507	7.16694	7.26381	7.32823	6.97792	7.30678	7.20542	6.96519	7.28367	7.2034	7.40093	7.09998	7.13172	7.02591
BBS12	7.24581	7.21143	7.1268	7.10995	7.17739	7.09208	7.17905	7.15592	7.19602	7.28031	7.05099	7.00311	7.01402	7.03626	7.18736	6.99606	7.0819	6.93232	7.13014	7.19362	7.12514	7.0896	7.04321	7.13574	7.15602	7.14576	7.00616	7.31116	7.184	7.06444	7.16025	6.99896
BBS2	8.33435	8.40855	7.84093	8.22321	8.02211	7.9895	8.31489	8.27056	8.24854	8.61654	8.03155	8.05262	8.68199	8.51663	8.62313	8.586	8.00585	8.4594	8.85828	8.19559	8.63721	8.2308	8.09655	8.77207	7.74227	8.40729	7.80516	8.40855	8.50471	8.28703	7.79321	7.2278
BBS4	7.52782	7.44859	7.63104	7.39844	7.51184	7.24059	7.6426	7.41339	7.50904	7.38654	7.25119	7.25789	7.26582	7.57665	7.42441	7.30236	7.43959	7.35514	7.3623	7.28255	7.22338	7.25866	7.3351	7.61596	7.44127	7.24331	7.28857	7.12628	7.37143	7.41188	7.17804	7.0823
BBS5	6.99211	7.05026	6.99445	6.99609	6.94127	7.08851	6.93712	6.97358	7.04095	6.97835	7.13503	7.09259	6.94318	6.99951	6.96429	7.05807	7.05102	7.11499	7.03969	7.0845	7.19896	7.04683	7.11194	7.15191	6.98973	6.94274	6.97543	7.01059	7.01323	7.11036	7.03244	7.00661
BBS7	7.43071	7.41836	7.06474	7.26325	7.13542	7.21157	7.41331	7.35269	7.25563	7.25425	7.32969	7.29024	7.27447	7.19253	7.66749	7.35649	7.43165	7.49473	7.34698	7.30712	7.45907	7.33896	7.48898	7.33816	7.47382	7.25672	7.28946	7.2691	7.29928	7.07957	7.05688	7.06627
BBS9	7.01659	6.96907	7.23123	6.96095	7.31595	7.08136	7.0599	7.2551	7.10432	7.01268	6.98011	7.04595	6.94523	6.94939	7.01939	6.96362	7.06923	6.96823	6.97652	7.03937	6.95818	6.98805	7.22546	7.08154	7.13899	7.14018	6.97543	7.04648	7.07236	7.09134	7.1085	7.0813
BBX	9.2694	8.70519	9.26269	8.69405	9.53341	9.75056	9.12475	8.93496	8.6726	9.00611	8.85842	8.14935	9.0178	8.83931	8.97601	8.52757	8.7254	8.45496	9.09011	9.10616	9.18588	9.12095	8.92574	8.68796	8.05329	9.08891	8.80421	8.25846	8.55981	9.02239	9.13298	8.50411
BCAM	6.90785	6.98102	7.04464	7.00035	6.91589	6.99673	7.01185	7.02411	7.06403	7.00526	6.94447	7.02401	6.90546	7.02309	6.94605	7.02778	6.95257	6.9651	6.89517	7.00823	6.93942	7.01975	6.99027	6.9891	7.028	6.88742	6.92592	7.03229	7.03049	6.9739	6.99079	7.02688
BCAN	7.00166	7.01814	6.94107	6.92886	6.97467	6.90166	7.07809	7.03561	7.1759	7.14824	6.87552	6.93706	7.03454	7.10834	7.15741	7.12318	6.96347	7.0058	6.99088	7.02759	6.98984	7.046	6.95078	6.94554	7.02404	6.92239	6.96593	6.97158	7.03623	6.96336	6.96092	6.96031
BCAP29	8.39069	7.93306	8.28961	8.29029	7.74297	8.01431	7.89974	8.06204	7.95526	8.05964	8.24	8.61915	7.58061	7.95584	7.39777	7.65983	7.51622	7.59851	7.79704	7.75554	7.27602	7.95025	7.87043	7.51507	7.72331	7.54152	7.73802	7.58929	7.64027	7.76106	7.47699	7.69352
BCAP31	10.7413	10.839	11.3917	11.8535	10.9896	10.7946	11.0363	10.9686	11.5778	11.5019	11.5249	11.6994	12.3099	10.6004	11.1155	10.9353	11.4519	11.2775	11.3289	10.6397	11.1337	11.056	11.1646	10.759	10.7324	10.5213	10.8082	11.8284	10.8307	11.415	11.8702	12.7868
BCAR1	7.9495	8.12379	8.23562	8.05377	8.39153	8.10574	7.95863	7.88426	8.19032	8.30142	7.97531	8.14035	8.27802	7.83558	7.3533	7.6866	7.68327	8.18001	7.89078	7.76057	7.62764	7.49621	7.67631	7.67331	7.76253	7.6544	7.70419	8.22817	7.89892	8.30122	8.17937	8.31726
BCAR3	8.73467	8.39376	7.84471	7.89242	7.7075	8.10528	8.27556	8.47554	7.86398	8.53476	8.15714	7.96671	7.7365	8.74785	7.75506	7.85207	7.62369	7.58137	8.04701	8.362	7.57548	7.62348	7.66161	7.64594	7.46997	7.38689	7.3281	7.81093	7.47002	7.67891	7.68837	7.86899
BCAR4	6.94487	6.98102	6.98838	6.98437	7.03289	6.98073	7.01862	6.93524	7.03174	7.0814	7.20422	7.05272	7.02497	7.05128	7.00549	7.01868	7.01063	7.0905	7.03793	7.01397	7.08904	7.11035	6.99967	7.10505	6.96989	7.03833	6.97682	7.00873	6.98852	7.87915	6.97593	7.0494
BCAS1	10.1786	8.95099	7.16257	8.30164	7.27013	8.10714	8.78	8.59301	7.43349	9.21446	9.00672	7.67016	7.3845	9.47822	8.38256	8.04164	7.03524	7.34629	8.88316	8.55259	7.42652	7.84175	6.89627	7.34494	7.04379	8.18164	7.6337	7.52945	7.25531	7.29783	7.80055	7.73747
BCAS2	7.636	7.3412	7.55909	7.49709	7.63209	7.16481	7.30581	7.45396	7.36752	7.46837	7.53517	7.53916	7.29161	7.34567	7.14867	7.30565	7.32187	7.26073	7.37868	7.29483	7.20383	7.30536	7.30826	7.37387	7.40966	7.42699	7.21344	7.39605	7.28057	7.25814	7.19562	7.24848
BCAS3	7.01795	6.96158	7.05852	6.92358	7.02396	7.00285	7.05333	7.07229	6.91411	7.0304	6.98665	7.00171	6.9088	6.95595	6.97569	6.93719	6.95086	6.90966	6.92156	6.93957	6.94308	6.9302	6.9116	6.96508	6.95033	6.95471	6.98246	6.92089	6.98852	7.06033	7.04267	6.95751
BCAS4	7.46773	7.39566	7.81696	8.92143	7.8975	7.40034	7.16483	7.50127	7.9915	7.37587	7.92123	7.90972	7.68947	7.24969	7.66435	7.51559	7.59587	7.16147	7.47881	7.3382	7.33031	8.12722	7.82059	7.60666	7.78648	8.17948	7.37304	8.14609	7.98404	7.76345	7.9435	8.01687
BCAT1	7.60147	7.13074	8.50197	7.55593	8.86645	7.07778	7.11111	7.26857	7.65141	7.07127	7.33185	7.27919	6.98198	7.13795	7.23415	7.22823	7.41116	7.00959	7.56999	7.25034	7.18003	7.247	7.54352	8.3547	7.36905	7.20093	7.37874	7.13478	7.46867	7.29632	7.07196	7.22978
BCAT2	8.7119	9.18572	8.26047	8.41548	8.59678	8.78037	8.57119	8.6825	9.21065	8.50491	8.82734	8.23461	8.41732	8.53313	8.81363	8.03947	8.41372	9.2185	8.92984	8.15743	8.69397	8.97694	8.96083	8.03095	8.48611	8.5474	8.52438	8.22536	9.13181	8.36374	8.99382	8.25785
BCCIP	9.3702	9.56834	9.03403	9.55408	8.29727	9.44382	9.74913	9.33279	9.6511	9.55776	9.52034	10.2771	9.53785	9.05253	9.32826	9.79703	9.43073	10.1903	9.16761	9.35447	10.1197	9.76712	9.42758	9.20111	9.74784	9.21647	9.55634	9.28264	9.818	9.51325	9.04204	9.14859
BCDIN3D	8.44261	8.41467	8.01636	8.35197	7.78488	8.3505	8.40767	8.41496	8.28838	8.21084	8.29285	8.20001	8.42964	8.12306	8.81768	8.21983	8.3627	8.02163	8.27484	8.31394	8.18572	8.23956	8.54896	8.01527	8.1755	8.19022	8.3165	8.34213	8.53717	7.95968	8.3627	8.07512
BCHE	8.06685	7.0646	7.11068	7.02475	8.62982	6.99304	6.93571	7.28852	7.13701	7.03187	7.09269	7.00452	7.04746	7.30871	7.04496	7.03829	7.06923	7.16458	7.41101	7.20359	7.06852	7.06629	7.05472	7.65567	7.03097	7.19708	6.99562	7.03418	7.0059	7.04993	7.02627	6.99706
BCKDHA	8.05166	8.57128	8.19789	8.24273	8.41697	8.10574	8.61752	8.20248	8.37791	8.36997	8.04447	8.13845	8.01156	7.8817	8.45855	7.73637	7.87305	8.08132	7.88762	7.47275	8.14415	8.18049	8.12298	8.04179	7.93713	8.1888	7.78291	7.96789	8.09073	8.35338	8.2349	8.09729
BCKDHB	7.99543	8.1176	7.28777	7.68192	7.17739	7.6545	8.12433	8.03597	8.01228	7.75803	7.43008	7.93397	7.32797	7.90643	7.49624	7.63264	7.45712	7.2655	7.65098	7.59144	7.63959	8.15998	7.35911	7.43701	7.77674	7.37317	7.35239	7.29244	7.23843	7.48237	7.46171	7.28228
BCKDK	9.17863	9.37957	10.0756	9.38157	10.7133	9.01098	9.51324	9.51726	9.82647	9.58006	9.61066	9.41192	9.80842	9.45486	9.23946	9.54408	10.1254	9.6899	9.1885	9.43777	8.99404	9.08967	10.0799	9.26908	9.06372	9.41363	9.23364	9.73956	9.51455	9.79442	9.6031	9.64505
BCL10	7.63032	7.49146	7.29733	7.37483	7.23666	7.62082	7.5282	7.44635	7.34082	7.65885	7.64969	7.72247	7.11526	7.69288	7.09598	7.49301	7.25336	7.20004	7.17462	7.32978	7.0374	7.28714	7.11584	7.02115	7.1349	7.10578	7.14448	7.09046	7.21418	7.34359	7.33925	7.18376
BCL11A	8.07997	8.69507	7.9146	8.60301	8.13588	8.55595	8.68208	9.07262	8.26398	8.78732	8.72544	8.42632	9.40274	8.96902	10.062	9.20024	9.92435	9.15102	8.34259	9.0307	9.94443	9.607	8.8547	8.87334	9.58438	8.53869	9.63882	9.54813	9.43402	9.42033	8.70238	8.34221
BCL11B	7.59658	7.97785	7.56539	7.7085	7.68813	7.64467	7.84337	7.9542	7.58617	7.98799	7.83152	8.21744	8.12525	8.03669	8.44508	8.05169	7.57327	7.56664	7.52228	8.22484	8.13402	7.76028	6.94658	7.89175	7.97297	7.00979	7.54775	8.00099	7.801	8.22438	8.12606	8.18953
BCL2	8.05802	7.61659	7.46117	7.55381	7.68158	7.44114	7.72755	7.70208	7.22064	7.31721	7.40308	7.29682	7.36728	8.23136	7.57629	7.99933	8.19476	7.70101	7.97929	8.74238	7.34396	7.55701	7.60546	7.40029	7.52028	7.50883	7.37786	7.38774	7.42564	7.21576	7.18362	7.18981
BCL2A1	7.05707	6.94806	8.53728	7.19609	8.57714	7.10514	7.1161	7.03689	7.15725	7.16359	7.55197	7.12099	6.93728	6.97041	6.94086	7.24424	7.13106	6.99195	7.0611	7.20094	7.06937	7.1271	7.02084	7.04153	7.11332	9.98503	7.15199	7.02564	7.14816	7.1187	7.11919	7.15131
BCL2L1	10.202	10.6673	11.1445	11.0755	11.2915	11.1959	10.6391	10.6477	11.2634	11.3187	11.1119	11.4145	11.5829	10.2784	10.9902	10.8354	11.2184	10.3169	10.9124	10.1481	11.1567	11.2152	10.6774	10.6036	11.3731	9.65473	11.1513	11.8196	10.6992	11.6044	11.7436	12.0377
BCL2L10	7.17637	7.22732	7.08516	7.2016	7.08469	7.58268	7.04673	7.26634	7.19602	7.06402	7.38262	7.0952	7.12161	7.07426	6.94291	7.08275	7.13106	7.02305	7.00273	7.1739	7.10289	7.10362	6.95292	7.02392	6.9836	6.99604	7.14825	7.04742	7.10114	7.02677	7.13076	7.03957
BCL2L11	7.07463	7.55902	7.19692	7.00593	7.44186	8.08652	7.15766	7.08978	7.77723	7.06402	7.28092	7.0939	7.01095	7.11612	7.35954	6.96882	7.07051	7.12846	7.08028	7.10906	7.07191	7.25166	7.21094	7.12995	7.81685	7.3363	7.19225	7.17303	7.10901	7.07857	7.42043	7.09643
BCL2L12	8.33132	9.50967	8.74307	9.09819	8.66927	9.64084	9.27054	9.20244	9.83627	8.8677	9.19436	9.06899	9.27964	8.11745	9.04957	8.9502	9.29898	9.7945	8.46634	8.16401	9.63669	9.49067	9.7872	8.5266	9.61367	9.07335	9.36201	9.21529	9.88716	9.88238	9.78225	10.078
BCL2L13	9.71898	9.89514	9.58873	9.58546	9.4227	8.9116	9.87677	9.76362	9.50825	9.4877	9.05589	9.70813	9.583	9.98048	9.78852	9.27873	8.87234	9.39218	9.4336	9.5849	10.1229	9.57627	9.92213	9.56077	9.37257	9.63797	9.74525	9.39556	9.30864	9.87855	9.67887	9.97626
BCL2L14	7.255	7.17763	7.10907	7.0727	7.06877	7.11696	7.1814	7.22314	7.13078	7.12996	7.28656	7.22925	6.9847	7.26801	7.06595	7.10314	6.97659	7.12596	7.19654	7.11552	7.24905	7.21196	7.21823	7.07731	7.16291	7.05461	7.12549	7.20944	7.19059	7.12962	7.11919	7.12994
BCL2L15	8.75028	8.85703	7.30051	9.06248	6.96076	8.31628	9.13136	8.9257	8.0388	9.0185	8.57278	9.70715	7.91687	8.79937	8.17436	8.54251	7.94503	8.14169	7.6898	9.15298	7.22077	7.82327	7.11194	7.31354	7.55379	7.16457	7.8608	8.22465	7.23041	7.8708	7.70994	7.83192
BCL2L2	8.96422	8.76939	8.91661	8.6804	8.96095	8.32558	8.91185	8.66684	8.47626	8.79751	8.52943	8.24808	8.93272	9.29689	8.98099	9.01275	8.7444	9.06056	9.57957	9.07008	9.09112	8.88289	8.98827	9.3197	9.36541	9.1342	8.91157	8.75808	8.99588	8.932	8.06157	8.0475
BCL3	8.93187	8.79528	10.3051	8.64634	10.4368	8.78095	9.55005	9.08403	8.79735	8.72688	9.08951	9.21528	8.79865	9.17776	9.22298	8.87647	8.66531	8.95051	8.41072	9.33938	8.2848	9.2237	8.07718	8.25076	8.93695	9.35532	9.14342	8.71668	8.42878	8.78454	9.48631	9.20195
BCL6	8.19734	7.77066	9.59524	8.12154	10.3156	7.93668	8.01065	7.92284	7.87971	7.75967	8.26405	8.06241	7.73355	8.17091	7.6454	8.3209	7.99211	7.51311	8.02401	8.92572	7.5092	7.92266	8.3809	8.92279	7.90371	10.6466	8.37198	7.91989	7.88389	8.5018	7.80482	8.04979
BCL6B	7.27197	7.34338	7.93706	7.54207	7.73682	7.21607	7.4849	7.29291	7.47069	7.2437	7.4717	7.30445	7.27447	7.26649	7.06112	7.30016	7.44224	7.1723	7.52432	7.31554	7.27398	7.20514	7.96829	7.19542	7.4974	7.29442	7.27296	7.50235	7.30676	7.29934	7.16777	7.27367
BCL7A	7.21664	7.28973	7.08833	7.10055	7.06229	7.17976	7.35627	7.11577	7.123	7.06257	7.20422	7.13745	7.13267	7.1598	7.08347	6.95757	7.09917	7.15042	7.14299	7.04035	7.22804	7.33196	7.39448	7.12035	7.30189	7.07353	7.24435	7.25316	7.27495	7.22611	7.19562	7.25238
BCL7B	8.14924	8.49788	8.23373	8.17506	8.22887	7.76514	8.1449	8.3914	8.26453	8.3445	8.23459	8.3905	8.22738	8.13516	7.94172	8.03875	7.98268	8.47459	7.76827	7.90218	7.73861	7.96094	8.15322	7.57212	7.71628	8.35739	7.75095	8.00711	7.90838	8.23879	8.42466	8.83675
BCL7C	8.87154	9.55081	9.21975	9.29429	9.74704	9.81193	9.12679	9.69082	9.68719	9.47838	9.19576	9.50605	9.61303	8.53455	8.8833	8.84907	9.28109	9.40582	8.44447	8.21643	8.58356	8.85103	9.0836	8.50923	8.21351	8.40429	8.5466	8.96541	9.06299	9.44542	9.26908	9.64431
BCL9	7.78125	8.0053	7.69154	7.91773	7.72437	7.76447	8.13491	7.91197	7.7184	7.97645	8.06828	7.83305	8.18661	8.08429	8.79788	8.20487	8.26425	8.2232	7.93838	7.89391	8.46704	8.75853	8.08354	8.15172	8.43863	7.88112	8.98853	8.28779	8.54207	8.03662	8.52791	8.12208
BCL9L	7.19388	7.30902	7.56414	7.24963	7.8322	7.90622	7.38317	7.45111	7.24504	7.37944	7.17781	7.21052	7.49737	7.32358	7.34829	7.50385	7.38587	7.51917	7.47728	7.34143	7.32171	7.65139	7.41935	7.35479	7.34957	7.44002	7.49838	7.64911	7.3408	7.47536	7.95509	8.01405
BCLAF1	9.88807	9.50459	8.86924	9.47062	8.79626	9.53705	9.49528	9.72468	9.60499	9.38258	9.33477	9.43729	9.56285	9.59623	10.3732	10.2197	10.1541	9.71448	9.99124	10.1638	9.90016	10.1935	9.74107	9.86461	9.73247	9.57001	10.1682	9.83919	9.78505	8.79097	8.78428	8.49664
BCMO1	7.58079	7.65817	6.92724	7.64205	7.05602	7.32527	7.41139	7.70953	7.05632	7.55352	7.45545	7.66709	7.52225	7.68925	8.07781	7.44594	7.22743	7.65302	7.65691	7.42384	7.34446	7.14579	6.91574	7.65624	7.24027	7.01763	6.99413	7.28553	7.20153	7.15608	8.07985	7.14826
BCO2	6.89341	6.92846	6.89632	6.8525	6.8974	6.90803	6.95256	6.87995	6.91568	6.87413	6.9001	6.873	6.8941	6.89667	6.91176	6.92552	6.92231	6.91692	6.91301	6.94837	6.94813	6.89535	6.89463	6.91074	6.93902	6.94765	6.91511	6.91507	6.9428	6.93164	6.89594	6.90464
BCOR	7.89782	7.91997	7.79535	7.77721	7.62746	8.30261	8.13542	7.72133	7.69157	7.92332	8.03964	8.21965	8.75995	8.10616	8.35819	8.37126	8.52922	8.08097	8.15858	8.52132	8.68125	8.56892	8.04226	8.46501	8.86531	8.5539	8.62885	8.6535	9.1669	7.98266	8.20971	7.68591
BCORL1	7.28748	7.17253	7.30051	7.27274	7.46388	7.15323	7.18375	7.14627	7.04402	7.1172	7.34263	7.24881	7.37526	7.19564	7.58837	7.2374	7.39041	7.39905	7.23712	7.2323	7.3207	7.23435	7.4136	7.24253	7.29142	7.2907	7.31036	7.36739	7.42974	7.31216	7.67514	7.56861
BCORP1	6.99074	7.07594	6.86982	6.93926	7.13542	6.91184	6.86701	6.94322	6.97949	6.9557	6.90958	6.98616	7.02497	6.93078	7.12046	7.0866	6.96064	6.96982	6.90152	6.96286	6.96903	6.96378	6.93842	7.00655	6.95033	6.99362	6.98104	7.01339	6.93678	6.94327	6.95444	7.03272
BCR	7.15608	7.59169	7.93193	7.33911	7.08944	7.35491	7.57987	7.38244	7.60068	7.20072	7.22435	7.30986	7.38843	7.09126	7.17036	7.03303	7.28556	7.51145	7.32563	7.18553	7.4571	7.49125	7.98673	7.16011	7.16229	7.76532	7.37085	7.4149	7.20349	7.52531	7.40215	7.58491
BCS1L	8.07187	8.41915	8.07411	8.21662	7.57009	8.19388	8.3846	8.22408	8.48328	8.20983	8.37129	8.14887	8.22536	7.96926	8.52605	7.9184	8.70931	8.44127	8.2846	7.85727	8.72843	8.6871	8.58547	8.05583	8.39278	8.10546	8.28003	8.18281	8.38018	8.93674	8.58733	8.42583
BCYRN1	9.48652	8.57678	9.39825	9.44901	9.0658	8.58908	8.86321	8.85922	8.84174	8.71443	8.93042	8.50902	10.2479	10.1852	10.2119	9.72192	9.83262	9.95221	10.064	10.2381	9.5998	9.39959	9.78486	10.4835	9.87198	10.468	9.89573	10.4606	9.51415	10.1328	10.1579	10.0076
BDH1	7.94388	7.88095	7.18219	7.70124	6.89181	7.97204	8.09305	8.25021	7.9915	8.41105	7.71882	7.8298	8.39717	8.30375	8.05232	7.78476	7.98331	7.85007	8.12311	7.84239	8.2146	7.88512	7.45454	7.3751	7.25701	7.93933	7.38661	8.04735	7.71867	7.83354	8.47604	7.85061
BDH2	7.08818	7.01961	7.04004	6.91824	6.94662	6.99427	6.99	7.04959	7.00258	6.98285	6.96698	6.92677	6.92064	6.95692	6.93306	7.06853	6.91379	6.93534	6.93372	6.94576	6.92027	6.91687	6.94246	6.91304	7.0477	6.94372	6.95617	6.91649	6.95034	6.99881	6.9501	6.93892
BDKRB1	7.32556	7.06318	7.14953	7.2387	7.7075	7.17747	7.17669	7.11084	7.24504	7.09722	7.2581	7.1017	7.02025	7.20961	7.06112	7.08275	7.03392	7.12261	7.13634	7.16553	7.05634	7.1399	7.04321	7.26144	7.1118	6.96952	7.09719	7.00229	7.15041	7.07358	7.42516	7.20087
BDKRB2	7.74869	7.35425	7.26206	7.29428	7.26707	7.34376	7.44454	7.55866	7.24807	7.3699	7.84987	7.41104	7.26147	8.05141	7.46598	7.44188	7.14807	7.2015	7.50441	7.99006	7.30396	7.30723	7.22415	7.37079	7.28428	8.54197	7.29391	7.20743	7.23183	7.13857	7.44393	7.58983
BDNF	7.05572	7.05314	7.1155	7.18508	7.41085	7.02964	7.2195	7.0773	7.13234	6.97985	7.19706	7.09128	7.0735	7.06503	7.00247	7.12194	7.07051	7.16303	7.13999	7.02172	7.02825	7.05015	7.06084	7.02763	7.16965	6.9578	7.11257	7.01902	7.16787	6.96768	7.06695	7.10048
BDNF-AS	7.02741	6.96008	7.05234	6.9783	7.03289	7.12519	7.02805	7.01384	6.99643	7.10723	7.0113	7.103	7.07025	7.11924	7.10525	7.08788	7.02868	6.96666	7.0176	7.05591	7.02093	6.97105	6.99967	7.06426	7.0477	6.97282	7.00162	7.02375	6.95522	7.04993	7.08192	7.01527
BDP1	7.07463	7.05602	6.93339	7.03517	7.20667	7.0562	7.10358	7.10714	7.02253	7.05675	7.03953	7.0364	7.39366	7.18007	7.32683	7.15145	7.14695	7.12763	7.12826	7.17597	7.21816	7.11886	7.17196	7.1526	7.10409	6.983	7.0997	7.10875	7.09097	7.10849	7.04573	7.04251
BECN1	9.10133	8.83004	8.28058	8.53962	8.07328	8.45115	8.91536	8.78219	8.37741	8.60434	8.3594	8.97453	8.64175	9.2359	9.25161	8.65629	9.0101	8.51148	8.80319	9.02998	8.84295	9.23084	8.86349	8.88416	8.81506	8.10313	8.9149	8.66838	8.87317	9.03887	8.25251	8.1468
BEGAIN	7.3218	7.32022	7.50596	7.08854	7.17739	7.08375	7.19192	7.2641	7.19756	7.33587	7.03314	7.34707	7.59835	7.76976	9.10184	7.44797	7.14695	7.32709	7.6574	7.83384	7.17946	7.89505	7.1409	7.89277	7.25106	7.99651	7.36602	7.4149	7.15542	7.39371	7.41171	7.22978
BEND3	7.45664	7.82596	7.42309	7.6165	7.10918	7.39549	7.84855	7.64677	7.46437	7.63866	7.54669	7.69965	7.77988	7.46066	7.57629	7.42861	7.71636	7.89432	7.5619	7.41681	7.88168	7.80262	8.17094	7.30862	7.74078	7.68625	7.70303	7.5393	7.63985	7.51294	7.64289	7.77732
BEND4	6.98799	7.12941	7.00203	7.0519	6.99173	6.99795	7.00096	7.08105	6.9949	6.97384	7.02802	6.9502	7.01248	7.08043	7.15885	7.05544	7.09917	7.11157	7.08484	7.22907	7.00465	7.0189	6.96093	6.96089	7.01813	7.00095	7.06525	7.01059	6.97664	6.98697	6.95444	7.02494
BEND5	7.48957	7.19404	7.48176	7.26733	7.96551	7.03812	7.20119	7.22775	7.26466	7.00526	7.18746	7.07017	6.92557	7.14419	6.98102	7.34793	7.06018	7.16458	7.27046	7.3013	6.95749	7.0376	6.98691	7.15329	7.0953	7.09532	7.03668	7.0521	7.12593	7.25659	7.05385	7.01334
BEND6	7.12214	6.92846	7.18055	7.09387	7.18608	6.97702	6.95116	6.99315	7.08258	6.91289	6.95377	6.94145	6.90678	6.91684	6.92331	6.92876	6.93009	6.91394	6.99421	6.97133	6.90637	6.88032	6.88437	7.15053	6.93191	6.94469	6.93153	6.93552	6.91177	7.02151	6.90827	6.951
BEND7	8.00079	8.05258	7.51523	7.89242	7.39936	7.89061	7.94568	7.90159	7.63444	7.91645	7.72326	8.13559	8.43314	8.52956	7.88027	8.10178	7.94697	7.1638	8.35571	7.57385	8.27332	8.6235	8.12043	7.77482	7.45509	8.19307	7.87365	8.14423	8.03504	8.02457	8.36603	8.40408
BEST1	7.19522	7.00483	7.54766	7.14937	7.72228	7.14392	7.08067	7.12313	7.12611	7.09148	7.25119	7.13745	7.14991	7.12859	7.11137	7.23052	7.15585	7.07593	7.02113	7.18418	7.13858	7.05832	7.8605	7.11202	7.11631	7.21828	7.22401	7.07749	7.10576	7.14564	7.1947	7.1157
BEST2	9.88317	8.08132	6.83994	7.52366	7.07098	7.27986	9.31874	8.42247	7.20219	7.12571	8.16579	6.97903	6.92144	9.14286	7.01006	7.19685	6.93073	6.99376	8.14093	7.91041	7.03831	6.95955	7.00315	6.94734	6.96691	7.35226	7.05743	6.94726	6.95094	7.00901	7.31993	7.14012
BEST4	7.9488	7.11597	7.17074	7.30894	7.10164	7.22168	7.07422	7.34643	7.19602	7.25557	7.41916	7.17943	7.22766	7.63509	7.14721	7.42553	7.13335	7.25936	7.59517	8.82539	7.08345	7.09389	7.08042	7.12995	7.36014	8.4659	7.09845	7.70831	6.97239	7.19717	7.18825	7.03957
BET1	7.74102	7.67594	7.71452	7.67164	7.16594	8.02041	7.6612	7.69758	7.55068	7.83275	8.06932	8.21965	7.82908	7.5831	7.6528	7.69191	8.07336	7.54744	7.68393	7.74208	7.69123	8.04782	7.71199	7.76286	7.48809	7.72065	7.49289	8.03298	7.8583	7.60114	7.5655	7.48284
BET1L	7.26155	7.41222	7.47494	7.38484	7.20667	7.63857	7.45291	7.32852	7.46817	7.52175	7.34263	7.48352	7.72069	7.44267	7.35455	7.47113	7.63233	7.64658	7.56797	7.51412	7.38919	7.73035	7.49939	7.35971	7.55594	7.63208	7.53112	7.57973	7.60865	7.63047	7.5847	7.96298
TRAPPC3L	6.96866	7.13739	6.9823	7.00868	6.97294	6.92702	6.86555	7.13412	6.96092	6.99632	7.02032	6.92529	7.09287	6.98427	6.96676	6.93981	6.96835	7.00392	7.09154	7.01783	6.97516	6.97938	6.99881	6.92268	7.028	7.02846	6.97612	7.01152	6.99394	6.94027	6.94357	6.95565
BEX1	7.8318	7.88421	8.1655	7.99792	8.44914	7.81462	7.7232	7.93894	8.15325	7.62371	7.4698	7.54352	7.25856	7.17384	7.19994	7.32746	7.39766	7.52685	7.4865	7.20425	7.80407	7.19372	7.64527	7.43151	7.86639	7.01896	7.67218	7.17444	7.9062	7.60245	7.68441	7.85061
BEX2	8.21682	7.70046	7.31787	9.15578	7.54517	7.18777	8.33264	7.59165	7.47069	7.71446	7.70085	7.72538	7.60384	8.01085	7.52938	7.39448	8.28102	7.22952	7.65938	7.72057	9.52326	7.40486	7.03069	7.62811	7.05254	7.02985	7.96294	7.8951	7.99098	8.27734	7.91442	7.97912
BEX4	8.1701	7.48572	8.03805	7.63914	8.55312	7.46689	8.14639	7.69908	7.58954	8.29581	7.79446	7.43639	7.75016	8.09193	7.01315	7.535	7.19665	7.00864	7.76827	7.42192	7.14248	7.19523	7.14607	7.81083	7.30409	6.94274	8.04506	7.13016	7.37975	7.57931	7.30889	7.28988
BEX5	7.97648	7.55183	7.45142	8.04215	7.60396	7.12167	7.77841	7.40746	7.18674	7.69189	7.68486	7.77625	7.23804	7.49475	7.24355	7.20037	7.37949	7.10725	7.27592	7.72398	7.2994	7.28153	7.17687	7.25778	6.95918	7.21635	7.26448	7.16302	7.04436	7.28037	7.08589	7.08734
LINC00293	6.9505	7.03136	7.00658	7.01546	6.95725	6.98936	6.92156	7.02539	7.03481	6.9481	7.04463	7.04323	7.12319	6.97832	7.13245	7.09171	6.94434	6.95904	6.98516	7.08007	7.01456	6.97329	6.95363	6.98578	6.98532	7.05158	6.94082	7.00504	7.03949	6.98794	6.94575	7.06129
BFAR	9.104	9.09221	9.2542	9.19453	8.5481	9.61796	8.90242	8.78064	9.21607	9.28672	8.6511	9.16242	8.79727	8.8059	8.39127	8.55731	8.27266	7.96473	8.68544	8.50869	8.98332	8.41729	7.80406	8.37181	8.47929	8.1247	8.55479	8.76734	8.54914	8.81925	8.78084	8.77107
BFSP1	6.96588	7.0372	7.00051	7.04161	6.96076	7.08017	7.01456	7.14384	6.99336	7.00377	6.97093	6.95746	7.29019	7.05737	7.00853	6.95561	7.1679	7.16922	7.09154	6.99081	7.05188	7.11627	7.12586	7.15671	7.17206	6.95065	7.17212	7.14162	7.09712	7.09423	7.06695	7.02203
BFSP2	7.08005	7.02403	7.04311	7.114	7.02572	6.99795	6.99549	6.99185	6.98874	7.07995	7.20898	6.9776	6.90417	6.99428	6.88908	6.9527	6.98535	7.0058	7.00446	7.15125	6.93589	6.95005	6.94111	6.93702	6.95525	6.94567	7.01837	7.01526	6.94507	6.99086	7.00236	6.8972
BGLAP	7.20997	7.36822	7.15768	7.20298	7.40512	7.19687	7.10986	7.09972	6.9764	7.23573	7.36386	7.09128	7.13739	7.10523	7.20548	7.15872	7.07306	7.13752	7.2121	7.24326	7.21342	7.11168	7.16843	7.20488	7.1483	7.20093	7.14502	7.18564	7.19259	7.07558	7.10947	7.08533
BGN	10.2629	10.1591	13.2392	11.8963	12.8765	10.2849	10.8389	10.2814	12.4748	10.0339	10.862	10.446	10.0612	8.66541	9.52557	10.7544	10.9679	9.7716	11.6817	8.75915	9.32524	10.1165	12.1638	13.2917	10.6812	8.46418	10.4013	10.4496	11.7549	12.8153	11.4576	12.5456
BHLHA15	7.02065	6.95107	6.98078	6.90922	6.90298	7.04053	6.9845	7.02283	6.91568	7.01268	6.96566	6.91346	6.94523	6.93833	6.93306	6.92314	6.97553	6.96666	6.93372	6.92945	6.9126	6.94614	7.00141	6.92223	6.93854	6.95989	6.9444	6.89305	6.94507	6.94865	6.98231	6.97248
BHLHE40	10.4974	9.55384	11.1049	10.4379	11.3123	9.68074	10.2163	9.81166	9.94058	9.87934	9.90452	10.3631	9.85069	9.82354	10.1879	10.0674	10.4097	11.1007	9.87617	10.0194	10.2786	10.6154	9.19623	12.2106	10.6635	10.3877	10.5072	9.76664	10.0017	10.5122	10.9201	10.3664
BHLHE41	7.27845	7.05026	7.28777	7.35711	7.11173	7.60352	7.0105	7.1715	7.18055	7.07562	7.37224	6.99466	7.10569	7.46203	7.22603	7.14901	7.00313	7.11754	7.40536	7.24648	6.93589	7.01295	7.12049	7.91915	7.12507	7.40211	7.04195	7.54746	7.06484	7.08842	7.14034	7.18779
BHLHE23	6.88615	7.03428	6.99293	6.93755	7.03289	6.99427	6.97621	6.96043	6.89048	6.90518	6.89602	6.93119	7.00638	6.97374	6.95832	6.91474	7.0019	6.96902	7.02733	6.99798	6.89972	6.94614	6.94937	6.97854	6.9819	6.98649	6.92208	6.94532	6.98776	7.01212	6.96629	6.98945
BHLHB9	7.20595	7.21757	7.00658	7.30894	7.10413	7.30857	7.31001	7.0798	7.12144	7.18568	7.19706	7.23041	7.51047	7.19564	7.79235	7.19802	7.49334	7.16068	7.26898	7.09575	7.42107	7.45673	7.32782	7.21858	7.25376	7.01238	7.25108	7.39249	7.32823	7.10472	7.29864	7.0143
BHLHE22	7.54953	7.1254	7.70364	7.18921	8.10335	7.51133	7.11983	7.42611	7.57827	6.99632	7.5728	7.23272	7.29303	7.12703	7.08975	7.2769	7.39132	7.02305	7.68442	7.14979	7.169	7.3822	7.14386	7.79961	7.24297	6.99848	7.16142	7.47312	7.25297	7.08939	7.10752	7.18679
BHMT	6.9505	6.99443	7.03393	6.91644	6.97294	6.97454	7.05859	7.02667	6.92039	7.03481	6.89466	6.8548	7.01095	7.06043	6.99363	6.99727	7.02868	7.97599	6.97425	7.03053	6.96028	6.94169	6.99967	7.05073	6.96691	6.98766	6.94683	6.98377	6.99083	6.97663	6.98444	7.04349
BHMT2	7.00574	7.08155	7.13814	6.93755	7.06442	7.061	7.01862	6.94721	7.22982	7.04214	7.00095	7.02678	6.9678	6.96295	7.15014	7.062	6.94836	6.96356	7.00968	7.15558	6.96606	6.95271	6.97315	7.03505	7.05542	7.00851	6.99936	6.98891	6.96421	7.02151	6.98125	7.00757
BICC1	6.94487	6.86752	7.00809	6.96095	6.97121	6.94463	6.94556	6.96306	6.95471	6.95418	6.87963	6.94145	6.91089	6.95499	7.0369	6.98655	6.96443	6.91845	6.94821	6.94376	6.97831	6.96025	6.99795	7.02948	6.94742	6.94274	6.99117	6.95464	6.9916	6.97663	6.93811	7.00661
BICD1	7.02065	7.03136	7.0663	7.02343	7.06442	7.11696	7.02402	7.02923	6.98257	6.98135	7.01259	7.05137	7.00189	7.04373	7.04496	7.0866	6.9911	7.00864	7.0644	6.97824	6.99672	7.05262	7.0737	7.10661	6.97775	6.99848	7.03744	7.05582	7.09166	7.11593	7.04675	7.01142
BICD2	7.74529	7.86848	8.27026	7.75773	8.1456	7.64467	7.80162	7.60571	7.71053	7.83124	7.74589	7.75467	8.18246	7.90643	7.66226	8.16787	8.07753	7.79945	8.01684	7.95796	8.07913	8.07079	7.99626	8.27118	8.0871	7.93085	7.91136	7.98204	7.93612	8.0906	7.70344	7.80553
BID	8.82267	9.00894	8.92881	8.88924	8.6848	8.37841	8.99661	8.83996	8.72639	8.8761	9.06048	9.31766	8.58729	8.42668	8.71059	8.50327	8.36122	8.48144	8.26428	8.59709	8.97469	8.93468	8.35877	8.36233	8.82068	8.32672	8.67509	8.29587	8.31538	8.53758	7.95728	8.52118
BIK	8.66486	9.44486	7.42452	8.97562	7.19193	8.36452	9.51892	9.04277	8.64392	8.27217	8.74139	9.55517	7.32106	8.41283	8.86826	8.13277	8.42325	8.97092	8.01684	8.06413	8.16868	8.94916	7.57141	7.80657	8.86342	7.99299	9.19676	7.73082	8.10242	8.55978	9.18572	9.55993
BIN1	8.98238	8.93579	9.16753	9.04607	10.0338	9.73602	8.95525	9.19637	9.50056	9.18625	9.6543	9.28691	9.94874	8.77293	9.84194	8.86999	9.33733	8.77337	9.33585	9.02044	10.1693	9.73152	9.60431	8.89828	9.55684	8.90427	9.05021	9.70578	9.71132	10.0595	9.41145	10.0669
BIN2	6.9589	7.06032	7.05234	6.84858	6.93947	6.99427	7.01862	6.98664	6.9872	7.01416	6.98273	7.02816	6.9088	6.91853	6.92166	6.93376	6.91611	6.90518	6.94637	6.98648	7.00913	6.98093	6.91574	6.94979	6.96618	6.96306	6.92045	7.00688	6.92021	7.03626	6.99711	6.96125
BIN3	7.23657	7.34447	7.34276	7.20711	7.5602	7.3818	7.37229	7.42025	7.18674	7.34814	7.10397	7.26354	7.91007	7.49205	7.75704	7.37664	7.374	7.71943	7.45983	7.5708	7.21973	7.16659	7.5146	7.57683	7.16042	7.68249	7.33959	7.58505	7.38021	7.24262	7.65843	7.65225
BIRC2	9.16083	8.66082	8.82372	8.89347	8.94975	9.10036	8.5664	8.72208	8.53965	8.66219	9.10418	8.55773	8.40193	8.8059	9.32214	8.77867	9.12489	8.82708	9.09978	9.34207	8.28035	9.29736	8.76182	8.75949	9.18719	9.02481	8.91933	9.27404	8.35033	7.91805	9.15353	7.82748
BIRC3	9.7142	9.13442	10.3504	10.2355	9.94835	9.04348	9.51755	9.46451	9.10428	9.24062	9.33202	9.4193	11.0619	11.0015	10.785	10.5908	10.5292	10.2341	10.6648	11.3459	9.93719	10.0715	10.5502	11.3865	10.6702	11.7846	10.7694	11.3866	10.1302	11.2247	11.2939	11.022
BIRC5	7.28619	8.81729	8.18017	8.32033	7.58232	8.46291	8.48307	7.91983	8.43681	7.77266	8.73344	8.61781	8.01706	7.3442	8.06388	8.05598	8.38282	9.19368	7.38996	7.29418	8.80784	8.05447	9.35792	7.45163	8.18126	8.28428	8.5165	8.5499	8.38668	9.02683	9.02437	9.24415
BIRC6	7.86571	7.47316	7.56162	7.4629	7.3007	7.55974	7.43987	7.47927	7.35495	7.48251	7.5949	7.65001	8.00999	7.77438	8.13077	8.00449	8.52211	7.83899	8.01768	8.03539	7.92348	7.91665	7.82015	8.06234	7.70012	7.63738	7.68042	7.94131	8.0374	7.51844	7.63881	7.60303
BIRC7	7.02336	6.83821	6.9518	7.02211	6.93947	7.00285	6.95676	6.97095	6.98257	7.00079	7.05862	7.06616	6.90546	6.93598	6.92166	6.91036	6.99703	6.96666	6.93105	6.94327	6.93883	7.01295	6.97552	6.94494	7.08616	6.96306	6.93612	6.98293	8.32721	7.25273	7.03756	7.20989
BIRC8	6.94205	7.01075	6.91799	6.86221	7.01531	6.96834	7.01862	6.95118	6.94071	6.94506	6.96303	6.92677	6.92557	6.90407	6.95259	6.91474	6.92122	6.90739	6.91605	6.94525	6.96099	6.90965	6.9293	6.91832	6.93759	6.96519	6.92099	6.93039	6.91976	6.96082	6.95984	6.91484
BIVM	8.33938	8.24719	8.08072	8.02032	7.8907	8.21548	8.2947	8.38979	8.24408	8.27026	8.63754	8.45649	8.27285	8.49337	9.13897	8.90256	9.05142	8.00583	8.9653	8.25393	9.25015	8.75278	7.88029	8.9151	8.96035	8.32165	8.80243	8.81418	8.53815	8.63479	8.70304	7.86846
BLCAP	8.70839	8.69032	8.39544	9.22291	7.64129	8.64577	8.68037	8.2591	8.40027	9.11035	9.01253	9.09758	9.85186	8.49849	9.09556	8.41321	9.29467	9.1558	9.36639	8.93388	9.24705	8.65457	8.71745	9.33203	8.94569	8.53487	8.69162	10.3649	9.28113	9.60702	8.87894	8.94391
BLID	7.03685	7.08015	7.08674	7.04161	7.14634	7.09208	6.9776	6.99055	7.11365	7.06257	7.06495	6.9502	7.14835	6.98671	7.04012	7.03829	7.10401	7.02499	7.09662	7.07465	6.98899	7.02486	7.04321	7.0443	7.02701	7.43353	7.0092	7.03418	7.00027	7.02467	6.99079	7.02688
BLK	6.99757	6.97206	6.96708	7.05319	7.01531	6.98812	7.01185	6.97881	7.0164	6.86788	7.0216	6.96468	6.89193	7.18163	7.00098	7.21204	6.9911	6.90561	7.07951	7.61489	6.9154	6.90815	6.94246	6.93756	6.92204	6.95369	6.98534	6.99866	6.93731	7.19062	7.14129	6.99706
BLM	7.34048	7.67754	7.45978	7.74481	7.31291	7.95044	7.83357	7.59829	7.81593	7.34569	7.40105	7.78106	7.38186	7.0289	7.25952	7.38085	7.79625	7.80999	7.19193	7.28513	7.72058	7.5437	7.62474	7.76232	7.79714	7.40546	7.67768	7.29432	7.70898	7.24262	7.40694	7.61948
BLMH	7.74017	7.72059	7.69486	7.92906	7.77312	7.46779	7.7568	7.84154	7.72035	7.32844	7.70009	7.85423	7.57164	7.77899	7.96112	7.91918	7.93337	8.19929	8.02653	7.97187	8.30184	8.1242	7.88966	7.89481	7.38018	8.01819	7.88218	8.04814	8.54597	7.41838	7.68309	7.76381
BLNK	7.02876	7.01223	7.08042	7.00455	6.91405	7.07778	7.06513	7.04959	7.08413	6.95873	7.0293	7.00732	7.12161	7.41042	7.3192	7.16955	7.09429	7.08871	7.10019	7.14833	7.15201	7.24092	7.09683	7.1884	7.0017	7.16836	7.05234	7.2194	7.07458	7.09807	7.14986	7.0298
BLOC1S1	10.5334	10.4005	9.8907	10.427	9.92769	10.3309	9.93664	10.3332	9.85566	9.9801	10.4033	10.4084	9.96014	10.2341	9.61213	9.94124	8.99345	9.19437	9.59779	10.0812	9.17974	9.08931	9.00151	9.14404	9.48516	9.36346	9.67692	9.62841	9.88278	9.43358	9.96091	9.41663
BLOC1S2	7.15608	6.92846	7.06007	7.03775	7.06877	7.10514	7.05069	7.02667	7.0981	7.13137	7.07001	6.99466	6.97281	7.08043	6.956	7.08403	7.18401	6.96982	7.01936	7.03446	7.031	7.04683	7.03517	7.19859	7.10566	7.02029	7.12318	7.14688	7.08609	7.06649	7.11044	7.06328
BLOC1S3	6.9603	6.94956	6.91953	6.96418	6.96251	6.93081	7.00369	6.96306	7.05632	6.92825	6.89874	6.93412	6.9088	6.92212	6.95259	6.88579	6.91564	6.91106	6.91605	6.92345	7.00734	6.92675	6.88544	6.90962	6.95399	6.95677	6.92099	6.92039	6.93059	6.93164	6.92492	6.92225
BLVRA	9.21985	9.52326	10.0532	8.82792	10.0784	9.31305	9.09152	9.91754	9.13319	8.28216	8.87589	8.74386	7.57614	8.49629	7.85054	8.53613	8.15289	9.17947	8.94454	9.20551	7.46936	7.94135	9.56476	8.8314	8.34811	9.51374	8.1129	8.07216	7.82779	8.69508	9.01239	8.27438
BLVRB	8.6303	8.68862	8.2842	8.69699	8.57879	8.33905	8.39783	9.12343	8.32744	9.02319	8.32779	8.51443	8.37614	7.94023	8.59009	7.72688	7.69387	8.11113	8.14684	7.65109	8.50839	8.06871	8.05107	8.18731	8.24397	9.25906	7.90156	8.5891	7.68128	8.54247	9.01105	8.06297
BLZF1	11.1572	10.3215	11.2674	11.0652	11.152	10.7153	10.6054	11.1174	10.4978	11.0085	10.4679	10.5236	12.622	12.8423	12.7618	12.3575	12.2898	12.287	12.501	12.8148	11.853	11.8861	11.9848	13.0284	12.6315	12.6947	12.4577	12.6511	12.0878	12.7439	12.9824	12.5747
BMF	7.36735	7.34992	7.41589	7.16033	7.71386	7.22949	7.28778	7.49945	7.20989	7.25819	7.31659	7.13494	7.24393	7.53087	7.16462	7.39865	7.37583	7.52137	7.43003	7.50727	7.26584	7.2526	7.15916	7.4364	7.413	7.51786	7.30503	7.18564	7.49819	7.32417	7.66514	7.639
BMI1	8.84057	8.53709	8.48898	8.50904	8.45356	9.42633	8.26566	8.36337	8.40372	8.46159	9.15929	9.16924	8.31755	8.52311	9.42428	9.40243	9.11521	8.53699	9.07315	9.18429	8.602	9.47335	9.15004	8.91381	8.49474	8.66105	8.64786	8.79667	8.36465	8.06042	8.11575	8.18299
BMP1	7.81681	7.94842	8.92331	8.01143	9.2027	7.72691	7.73332	7.85512	8.40372	8.02605	7.6756	8.05469	8.12669	7.89894	7.74411	7.77215	8.08049	7.93278	8.76443	7.92776	7.67866	7.6484	8.51236	8.4102	7.91099	7.85978	8.06116	7.76734	7.93612	8.16753	8.40254	8.82411
BMP10	7.022	6.93148	6.938	6.91464	6.96948	6.93207	6.94556	6.98534	6.97331	7.00971	6.92441	7.00171	6.94626	6.98548	6.95715	6.92794	7.03392	6.98572	6.97883	6.9387	6.92178	6.96958	7.0155	7.0443	6.94742	6.94666	7.03744	7.0162	7.0059	7.02677	6.97593	7.0143
BMP15	7.0003	7.04302	7.01416	6.98735	6.94127	6.9371	6.9059	7.07605	7.01793	7.00377	6.98404	6.96035	6.91906	6.93598	7.05466	6.93893	6.97448	6.95537	6.97275	6.94576	6.91636	6.98171	6.91814	6.9409	6.92881	6.92685	6.94501	6.92552	6.93731	6.95341	6.92713	6.91947
BMP2	9.39063	8.24627	8.07558	8.04338	8.47985	8.34555	8.34378	8.42247	8.0955	8.66108	8.38914	7.97682	8.38097	8.94063	7.61227	7.86411	7.72379	8.2085	7.85722	8.74934	7.44234	7.72415	7.36565	7.41377	7.7373	8.56252	7.81032	8.01037	7.49418	7.234	7.86035	7.68718
BMP2K	7.30283	7.15706	7.18382	7.20848	7.09426	7.14974	7.27596	7.22314	7.10587	7.23173	7.17539	7.21406	7.11367	7.39765	6.98375	7.28912	7.09674	7.1599	7.11261	7.22063	7.32323	7.34408	7.30457	7.259	7.2462	7.0022	7.30014	7.0695	7.17939	7.21576	7.2779	7.26983
BMP3	7.03685	7.1674	6.97317	6.88702	7.03108	7.03932	6.92582	7.06852	6.99028	7.04653	6.99056	6.94291	6.92144	6.96295	6.925	6.93124	7.03655	6.99558	6.98923	6.95169	7.00644	6.92394	7.02174	6.99768	7.04574	6.96627	7.08031	6.93552	7.00187	7.00901	6.97486	6.95193
BMP4	9.09777	9.91541	9.52309	9.31744	8.65124	9.86503	10.02	9.7498	9.62225	9.34529	9.34717	9.29471	8.03881	8.38077	9.11515	9.15062	8.73046	9.91359	10.6538	8.35397	9.36554	8.64698	10.2093	11.1356	9.77962	10.771	9.89286	10.6562	10.6293	9.84643	9.22626	9.57058
BMP5	7.46552	7.17125	7.21654	7.2291	7.01702	7.20819	7.04673	7.50127	7.17435	7.37349	7.48584	7.177	7.01868	7.5972	7.38553	7.219	7.19873	7.21958	7.2298	7.41296	7.21816	7.21966	7.07791	7.03505	7.2104	6.98416	7.1412	7.12393	7.17419	7.02256	7.0211	6.98756
BMP6	7.79351	7.22001	7.54254	7.2387	8.02211	7.17976	7.26183	7.48481	7.18365	7.25425	7.6066	7.25108	6.92225	7.72642	6.94188	7.2702	7.06278	6.95978	7.28587	8.38841	7.00199	7.14521	7.0936	7.0882	6.99062	7.01238	7.05743	7.01808	7.06484	7.19226	7.08291	7.133
BMP7	7.40998	7.26894	7.14464	8.98085	7.00516	8.31044	7.89106	7.24718	7.92689	7.65156	7.54316	7.3861	7.41821	7.08197	7.89676	7.12691	7.44838	8.00961	8.01557	7.21933	8.04543	7.02912	6.90984	8.17569	7.55862	7.17789	8.3704	7.10384	8.42299	8.27099	8.59125	7.82413
BMP8A	7.022	7.03574	7.08358	7.05448	7.0441	7.03812	6.97621	7.03689	7.12455	6.91905	7.04845	6.99466	6.92642	6.98306	7.02412	6.96988	6.96638	6.91743	6.93871	6.96022	6.96903	6.94808	6.95871	6.94794	6.96545	6.93794	6.92759	6.92711	6.9468	6.9794	7.08886	6.9942
BMP8B	7.2849	7.32689	7.1871	7.0519	7.1143	7.17517	7.19772	7.13169	7.01947	7.26081	7.24655	7.45833	8.16856	8.28365	8.02136	7.78392	7.89185	8.10444	8.23441	8.49905	8.15006	8.23956	8.18356	8.89437	8.43959	9.00027	8.23261	8.65638	8.20461	8.74595	8.8586	8.61413
BMPER	7.05572	6.9345	6.93339	6.90557	6.97467	6.91184	7.00914	6.8854	6.93915	6.97985	6.95509	7.34811	6.93445	7.06043	6.91247	6.94891	6.94278	6.98837	7.03881	7.09997	7.06937	7.00116	6.94111	6.97697	7.01911	6.91375	7.11674	6.97634	6.94507	6.98315	6.91828	6.93151
BMPR1A	7.95648	7.62924	7.37768	7.69759	7.52736	7.72969	7.53425	7.53783	7.44904	7.60181	7.5226	7.64844	7.58173	7.86647	8.22871	7.85288	7.82922	7.70386	7.55177	7.54138	7.72719	7.56849	7.80182	7.94566	7.62438	7.81329	8.39211	7.56797	7.89123	7.40608	7.36161	7.25628
BMPR1B	7.022	6.88896	6.99293	7.0727	6.95372	7.0175	7.00096	6.94189	7.12611	6.95873	7.05862	7.04186	7.02656	7.0289	6.96552	7.02256	6.93829	7.04156	6.97806	7.01977	6.98731	7.00534	6.98115	6.94979	6.9819	7.03124	6.95176	6.95886	6.96289	6.95181	6.98125	6.96125
BMPR2	8.21406	8.03985	8.31453	8.19917	8.41155	8.10109	8.00729	8.0678	8.23737	7.88774	8.14306	8.13176	7.94122	8.13052	8.45215	8.2702	8.50374	7.73621	8.63266	8.35589	7.82639	7.94988	7.8148	8.84822	8.35729	7.46874	7.93148	7.92763	8.12683	7.84606	7.71771	7.71728
BMS1	9.39618	9.62272	9.3438	9.56818	8.82141	9.32434	9.77793	9.65733	9.54176	9.41557	9.00063	9.4661	9.46006	9.16669	9.54248	9.36807	9.42552	9.974	9.48307	9.47342	10.0434	9.66191	10.2234	9.46511	9.80937	9.67887	9.79373	9.57448	9.61378	9.42576	9.5669	9.51572
BMS1P5	11.1589	10.879	11.7886	11.3671	11.9669	11.1454	10.7797	11.3471	10.7825	11.1645	10.6482	10.6031	12.1438	12.6023	12.503	11.9614	12.0463	11.2562	11.6801	12.5019	11.2479	11.0505	11.4383	12.6414	12.1705	12.5675	12.0643	11.8664	11.3875	12.562	12.955	12.5853
BMX	7.29005	7.15446	7.17565	7.05062	7.20667	7.07897	7.22177	7.41928	7.13701	7.00377	7.09771	7.04731	7.04584	7.13795	7.06112	6.99007	7.06278	7.14481	7.11529	7.12885	7.04558	7.0206	7.0512	7.07731	7.0201	6.99972	7.00768	6.95395	7.04919	7.11778	6.99921	7.10251
BNC1	6.97835	7.06032	6.89476	6.95932	6.9484	6.89401	6.90161	6.98012	7.03481	6.97384	7.05099	7.07681	6.99746	7.08043	6.92331	7.07889	7.05496	6.94428	6.97883	7.05974	6.98153	6.96666	6.98034	7.02578	6.98022	7.0369	6.94141	7.07129	6.9571	6.9794	6.96199	6.95286
BNC2	7.53407	7.15836	7.29733	7.14663	7.64357	6.98812	7.15526	7.25397	7.10587	6.93743	7.05481	7.05677	6.96536	7.14576	7.11137	7.06853	7.03655	6.95682	7.29537	7.15342	7.01456	7.03675	7.11662	7.80229	7.03493	6.92866	7.07424	7.03703	7.15652	7.0331	7.0128	7.08633
BNIP1	8.05294	7.98434	7.66004	7.85031	7.62047	7.58592	7.89355	7.92404	7.95677	7.73566	7.6433	7.79398	7.26437	7.38909	7.54067	7.44188	7.11237	7.56876	7.50799	7.46833	7.62118	7.31236	7.65074	7.34925	7.35124	7.54152	7.52318	7.48442	7.4924	7.64271	7.75217	7.83856
BNIP2	8.18436	7.63342	8.26538	8.23377	8.64254	7.84394	7.62049	7.84997	8.1862	7.66067	7.79033	7.51976	7.64265	8.16455	8.60641	8.59476	8.87092	8.22968	8.23218	8.7859	7.97091	8.27011	8.28181	8.60174	8.22919	8.39044	8.31048	7.94937	8.29373	7.52394	7.72929	7.6051
BNIP3	8.09417	7.63592	9.62829	8.96233	9.98815	7.6332	8.13592	7.92404	7.79273	8.19815	9.31522	9.29428	8.48418	7.68561	8.71167	7.65983	9.50097	7.2716	8.46602	8.43184	8.48428	7.391	7.49939	8.68433	7.31792	7.64527	7.55272	8.13863	9.48964	9.3051	7.3123	7.74412
BNIP3L	8.0874	7.71905	8.09669	7.77804	8.78098	7.6834	7.81705	7.75737	7.83079	7.85515	7.91091	8.0317	8.21729	8.3472	8.61739	8.29389	8.0572	8.16656	8.46154	8.19859	7.58112	7.68911	8.03765	9.1844	7.89732	8.00263	7.84893	7.73374	8.1869	7.56797	7.34424	7.37254
BNIPL	6.98249	7.0372	7.12034	7.13162	7.08705	7.08255	7.04805	6.98534	7.10432	7.00823	7.09771	7.06349	7.15615	7.15044	7.20824	7.13309	7.11945	7.41713	7.17889	7.11312	7.25516	7.31283	7.22021	7.17214	7.24512	7.23947	7.32056	7.24481	7.17887	7.10283	7.39252	7.15944
BOC	7.20193	6.91332	7.22796	6.87566	7.78488	6.93961	6.98036	6.96964	7.00719	6.95266	6.92172	6.9502	6.8914	6.91311	6.90039	6.95956	6.90525	6.96053	7.06927	6.96559	6.96242	6.89717	6.91996	7.43762	6.93902	7.06392	6.93382	6.90537	6.94974	7.07558	7.01488	6.9753
BOK	7.82945	7.95146	8.18149	7.76371	8.43937	7.97843	7.83554	7.97953	7.98714	8.1559	7.9867	8.25412	7.92616	7.91494	7.8001	7.59759	7.74806	8.23935	8.1063	7.6095	7.37516	7.97231	7.97071	7.7797	7.6102	7.91459	7.47847	8.19473	7.81865	8.31896	7.63813	8.14765
BOLA1	7.45329	7.59169	7.42881	7.40213	7.53248	7.66274	7.49744	7.60159	7.43218	7.53622	7.63687	7.48352	7.23508	7.25275	7.17178	7.13555	7.05496	7.34819	7.14537	7.12962	7.26839	7.04516	7.29406	7.1196	7.22568	7.23755	7.21759	7.20609	7.08679	7.23557	7.2779	7.18275
BOLA2	9.08524	9.78905	9.3781	9.49917	8.95173	9.79679	9.35978	9.47518	10.584	9.81666	9.94062	10.0707	8.97523	8.56209	8.00864	8.70359	8.78286	8.39538	8.03617	8.30524	8.41058	8.19659	8.08876	7.77536	7.78211	8.09136	8.14245	8.7717	8.92642	9.63072	8.82069	9.45541
BOLA2B	7.0382	7.13074	6.9518	7.11535	7.08004	7.00897	7.05859	6.96306	7.10587	6.96327	6.99836	6.99183	7.06048	7.12391	7.14721	7.14536	7.2132	7.10898	7.04144	7.05974	7.12376	7.06629	7.1663	6.98995	6.93357	7.0163	7.08429	6.98293	7.06637	7.05202	6.98019	7.15741
BOLA3	11.2049	11.5758	10.7308	11.3159	10.5317	11.8695	11.4087	11.2942	11.5137	10.9084	10.9384	11.1134	9.62634	10.1231	9.36587	10.131	10.3666	10.6893	10.1369	10.1882	10.8269	10.5048	11.0664	9.69728	10.6196	10.44	10.5857	9.84533	10.5584	10.6184	9.37243	9.77591
BOLL	7.09225	7.06887	7.03393	6.94942	7.07321	7.00652	7.11859	7.08105	7.13078	7.03774	6.95642	7.02953	7.0556	6.93078	6.98933	6.92713	6.98311	6.94428	7.00446	7.12186	7.04558	6.99867	7.00315	6.94979	6.99888	6.97393	6.95617	7.01152	7.03377	7.15349	7.01592	7.02494
BOP1	8.93321	9.87094	10.1984	10.6649	9.27028	9.32862	9.97221	9.6136	10.64	9.82718	10.3157	10.2394	10.6813	8.78921	9.97771	10.0991	9.90891	10.6682	9.34942	9.42877	11.5688	10.3817	10.7247	9.6578	10.0974	10.0327	10.1559	10.8331	10.7347	10.8542	10.3143	11.2454
BRD7P3	7.32431	7.25011	7.27495	7.31687	7.02928	7.30436	7.53339	7.35994	7.31203	7.51862	7.51717	7.32489	7.52927	7.48527	7.211	7.56278	7.62683	7.21815	7.33985	7.24777	7.64096	7.50027	7.32052	7.28713	7.40299	7.23178	7.4627	7.63319	7.59929	7.51432	7.16025	7.2621
BPESC1	7.02471	7.05602	7.03393	7.01546	7.00516	6.95839	6.96094	7.03561	7.09344	7.04507	6.94713	7.0675	7.067	7.0758	7.00853	7.07242	7.11119	6.97801	7.04666	6.99081	7.04377	7.14227	7.00578	7.023	7.04183	7.03547	7.02143	7.06226	7.07823	7.03626	7.01488	6.95845
BPGM	7.33553	7.21389	7.39988	7.12483	7.35225	7.34681	7.2835	7.24604	7.29886	7.22905	7.15714	7.5144	7.15615	7.20185	7.34954	7.31113	7.20393	7.28572	7.29187	7.26256	7.22181	7.33803	7.37748	7.32647	7.25647	7.02846	7.25242	7.25444	7.38252	7.26199	7.23734	7.29931
BPHL	8.51027	8.84083	8.32971	8.38692	8.32187	8.50631	8.84583	9.25666	8.57434	9.0725	8.48628	8.83074	8.96987	8.62239	9.3447	8.3877	8.12202	8.28459	8.48348	7.89028	8.77501	8.6687	8.56733	7.88098	8.39047	8.64745	8.3675	8.36887	8.88877	8.30205	9.27312	8.1091
BPI	7.07463	7.00335	7.02023	6.96896	7.01191	7.02358	6.97898	7.06726	7.05017	7.07272	7.00613	7.0254	6.95829	6.99557	6.97967	6.97094	7.00937	6.98572	6.98516	6.96913	6.93942	7.00871	7.06171	7.07042	6.98973	7.92132	7.0538	7.01432	7.04112	6.98505	7.01696	7.09542
BPIFB2	6.90064	7.03282	6.92108	7.02475	6.99677	6.95215	6.95815	6.91919	6.86509	6.96629	6.99966	6.89707	7.0426	6.98548	7.02729	6.9407	7.04971	6.95393	6.92794	6.96022	6.98564	6.99536	6.99111	6.9328	6.93315	7.05158	7.01454	6.92819	6.96158	7.01628	6.98973	6.96685
BPIFC	7.16014	6.91028	6.92878	6.96578	6.97121	7.07299	7.06773	6.96175	6.97021	6.99483	6.90145	7.01012	6.96904	6.93754	6.92084	6.97637	6.90525	6.90694	6.96477	6.95113	6.98398	6.89626	6.95363	6.94319	6.94305	6.93512	6.94683	6.97236	6.94057	6.97847	7.00026	6.94449
BPIFB6	6.96309	6.95407	6.88231	7.01546	6.83659	6.91691	7.02132	7.04959	6.8968	6.99781	6.9378	6.90005	6.95715	7.01595	6.98652	6.96672	6.92176	6.91692	6.9993	7.00634	6.95205	6.96307	6.90581	6.96297	7.03295	6.96735	6.97752	6.96396	7.04193	6.93807	6.91717	6.93985
BPNT1	7.58674	8.16414	7.35502	7.88505	7.08004	8.17099	7.65272	8.17954	8.08901	7.90396	8.10074	8.07615	7.37658	7.38048	7.25422	7.41524	7.23648	7.44609	7.38637	7.61728	7.47571	7.1387	7.2116	7.30801	7.20985	7.08849	7.26671	7.23965	7.18093	7.27427	8.18313	7.44068
BPTF	7.02606	7.02403	7.06163	7.03387	7.00013	6.98073	7.0599	6.97095	6.96092	7.02598	6.93379	7.26128	7.04098	7.01036	7.08031	6.95367	6.96638	6.98054	7.1044	7.13115	7.10063	6.93196	7.10085	7.13502	7.19872	6.95267	7.10895	6.98718	7.07823	7.21416	7.08192	7.07728
BPY2	6.85093	6.99294	6.94261	7.04933	6.96426	7.05499	7.11859	6.94588	6.99643	7.07995	6.97356	7.0143	6.95378	6.97041	6.89375	6.98539	7.06018	6.96902	7.02733	6.97059	6.97911	6.94614	7.0049	6.97015	7.11557	7.10754	6.94744	6.95744	6.97309	7.02047	7.01072	6.98094
BPY2B	7.07463	7.03428	7.02935	6.99321	7.08235	6.9131	7.01185	6.98012	7.09654	6.98285	7.01646	7.00311	6.97281	7.13795	7.10678	7.01997	7.06794	7.01629	7.03087	6.99889	6.96754	7.03591	7.08375	6.94613	7.02404	7.00851	7.10281	6.98293	6.96825	7.02888	7.09773	6.9923
BPY2C	6.93072	6.85829	6.95027	6.96095	6.966	6.88121	6.95815	6.95647	6.96867	6.83964	6.90417	6.98046	7.01248	6.9126	6.92331	6.94339	6.97138	6.96128	6.95523	6.95767	6.94002	6.94044	6.92489	6.99768	6.97219	7.02434	6.92759	6.91414	7.01241	6.94176	6.92492	6.95472
BRAF	6.94487	7.10645	7.07255	7.04161	7.10413	6.96586	6.95396	7.15351	6.95471	7.06111	7.03442	7.08341	7.12477	6.96091	7.04981	6.92314	6.94919	7.05418	7.09805	6.95461	6.99069	6.98725	7.27471	6.97015	7.00455	7.08849	7.07288	7.0446	7.07162	7.13679	6.94684	7.07327
BRAP	6.94769	6.93903	7.10106	7.01141	6.92684	6.92576	6.93993	7.06223	7.01947	6.96025	7.06495	7.01151	6.92473	6.97487	6.93029	6.97418	6.95257	6.90739	6.92543	6.93106	6.92228	6.96449	6.9522	6.89588	6.93443	6.95884	6.94622	6.91697	6.95773	6.96681	7.02214	7.07628
BRCA1	7.27715	7.938	7.61083	7.87387	7.23364	7.83033	8.12383	7.97953	7.6753	7.68838	7.74589	7.94962	8.1122	7.16916	7.89585	7.64357	7.76477	7.91348	7.35106	7.30842	8.09931	8.18759	7.89093	8.10268	8.26476	7.61601	8.02522	7.92377	8.5325	7.67388	7.75154	7.73261
BRCA2	6.97005	6.93903	6.92724	7.02343	6.96076	7.04415	7.12231	6.95779	6.98103	7.06111	7.06622	7.08077	7.0004	6.9589	6.93886	6.93806	6.95431	6.99285	6.95072	6.96087	7.06074	6.97631	6.98608	7.12408	7.19534	6.98766	7.09782	6.97394	6.96757	7.06751	7.06494	7.03175
BRCC3	7.72986	7.49813	7.35502	7.69576	7.06017	7.96077	7.84141	7.63725	7.80351	7.95425	7.6157	8.15546	8.43664	7.63134	8.02894	7.97777	8.25209	7.65401	7.72039	7.70858	8.25498	8.07838	7.51945	7.54134	7.87383	7.53566	7.71347	7.95022	7.85194	7.60311	7.69952	7.52702
BRD1	7.5788	7.64256	7.50994	7.3811	7.54264	7.62315	7.62288	7.54482	7.40168	7.4496	7.56591	7.64451	7.58061	7.59847	7.8174	7.7121	7.76115	7.67263	7.4511	7.61369	7.94872	8.01601	7.65272	7.55144	7.63065	7.57597	7.71463	7.7201	7.85006	7.93741	7.88821	8.19888
BRD2	10.0031	9.99288	10.1492	10.0949	10.017	9.34444	9.93074	9.97089	9.70631	9.84715	10.1186	9.91029	11.1786	10.6261	11.178	10.6894	11.129	11.2069	10.8001	10.9056	10.4611	10.283	11.1179	9.83034	10.407	10.9031	10.6077	10.871	10.9441	10.7688	11.0173	10.8022
[truncated: 19,324 more rows]

## Sheet: SNP microarray
Symbol	S01	S02	S03	S04	S05	S06	S07	S08	S09	S10	S11	S12	S13	S14	S15	S16	S17	S18	S19	S20	S21	S22	S23	S24	S25	S26	S27	S28	S29	S30	S31	S32
[truncated: 21,242 more rows]

[truncated: 1 more sheets: Ｓample info]
